# Supplementary material for: ADS-HCSpark: A scalable HaplotypeCaller leveraging adaptive data segmentation to accelerate variant calling on Spark
Source: BMC Bioinformatics. 2019 Feb 14;20:76. doi: 10.1186/s12859-019-2665-0 (PMC6376756; doi:10.1186/s12859-019-2665-0)
Supplement: Supplementary file 1 — ADS-HCSpark’s source code. This is a compressed file and needs to be decompressed first. It contains all the code for this software. (ZIP 1793 kb) [file 12859_2019_2665_MOESM1_ESM.zip]

Archive with 1,304 entries (985 files):
- ADS-HCSpark/
- ADS-HCSpark/.git/
- ADS-HCSpark/.git/COMMIT_EDITMSG
- ADS-HCSpark/.git/config
- ADS-HCSpark/.git/description
- ADS-HCSpark/.git/FETCH_HEAD
- ADS-HCSpark/.git/HEAD
- ADS-HCSpark/.git/hooks/
- ADS-HCSpark/.git/hooks/applypatch-msg.sample
- ADS-HCSpark/.git/hooks/commit-msg.sample
- ADS-HCSpark/.git/hooks/post-update.sample
- ADS-HCSpark/.git/hooks/pre-applypatch.sample
- ADS-HCSpark/.git/hooks/pre-commit.sample
- ADS-HCSpark/.git/hooks/pre-push.sample
- ADS-HCSpark/.git/hooks/pre-rebase.sample
- ADS-HCSpark/.git/hooks/prepare-commit-msg.sample
- ADS-HCSpark/.git/hooks/update.sample
- ADS-HCSpark/.git/index
- ADS-HCSpark/.git/info/
- ADS-HCSpark/.git/info/exclude
- ADS-HCSpark/.git/logs/
- ADS-HCSpark/.git/logs/HEAD
- ADS-HCSpark/.git/logs/refs/
- ADS-HCSpark/.git/logs/refs/heads/
- ADS-HCSpark/.git/logs/refs/heads/BGI
- ADS-HCSpark/.git/logs/refs/heads/master
- ADS-HCSpark/.git/logs/refs/heads/parquet
- ADS-HCSpark/.git/logs/refs/remotes/
- ADS-HCSpark/.git/logs/refs/remotes/origin/
- ADS-HCSpark/.git/logs/refs/remotes/origin/master
- ADS-HCSpark/.git/logs/refs/stash
- ADS-HCSpark/.git/objects/
- ADS-HCSpark/.git/objects/00/
- ADS-HCSpark/.git/objects/00/3a00b5952dc0a1cf50f5d1643d4b3d1cc740d6
- ADS-HCSpark/.git/objects/00/ded04da524671c827bce07f4b3cc67fd306a81
- ADS-HCSpark/.git/objects/00/eb8f11d1b755c266a0b56302d8b891f1054c12
- ADS-HCSpark/.git/objects/01/
- ADS-HCSpark/.git/objects/01/26045f7f48a920211c7c51b36f6c25e97dd7ff
- ADS-HCSpark/.git/objects/01/4b00a016dc3c968980ec2f6161a142f55ba38d
- ADS-HCSpark/.git/objects/01/83d4ab0b5e4862bb10a3e2bcddaa5b902c464c
- ADS-HCSpark/.git/objects/01/aea6cdfecebed5d543e027837358c95a9e3678
- ADS-HCSpark/.git/objects/02/
- ADS-HCSpark/.git/objects/02/118c46036764ae36c1a8b7b08d05111cf6e3df
- ADS-HCSpark/.git/objects/02/31803ba5b30ce941b5d9a9c6be417e35e3f48e
- ADS-HCSpark/.git/objects/02/3d21078d87eb93a2173bb73a6b08deb78d459f
- ADS-HCSpark/.git/objects/02/9d49dc082a2f8851c1a0d9bb6b00c88e0203ba
- ADS-HCSpark/.git/objects/03/
- ADS-HCSpark/.git/objects/03/0a68a55190aa5fdbd60d839ee12f867fb119bb
- ADS-HCSpark/.git/objects/03/3497daff29d42a8f106224d236c18839cb4983
- ADS-HCSpark/.git/objects/03/c0206524873a8fafc2d05d240d9e4132942ef7
- ADS-HCSpark/.git/objects/04/
- ADS-HCSpark/.git/objects/04/134c0b9c969a2fe3f388e7c99070ddb5146a6e
- ADS-HCSpark/.git/objects/04/6c462c84f6087e7d35a00ab958269c25a3d25b
- ADS-HCSpark/.git/objects/04/d55611234d5afdcc28acacbbd46f9402b107f2
- ADS-HCSpark/.git/objects/04/ef2b008155239ea770b24d8bc50537eb4e01f1
- ADS-HCSpark/.git/objects/05/
- ADS-HCSpark/.git/objects/05/c02586981d929fa0fe0bb4e76bf30318e71630
- ADS-HCSpark/.git/objects/06/
- ADS-HCSpark/.git/objects/06/006b8b12841d1e2b58779c21e11aa728b74797
- ADS-HCSpark/.git/objects/06/7c47db79686c4d7838fb3097b81c9624186c2a
- ADS-HCSpark/.git/objects/06/7d1e72039741109915ba8c480889b76ecae37b
- ADS-HCSpark/.git/objects/06/e4b86cbb16777a13ae6b0d696373c6b8ec99fb
- ADS-HCSpark/.git/objects/06/f86c40a630b0dca3ff2663eda7100864e11c8a
- ADS-HCSpark/.git/objects/07/
- ADS-HCSpark/.git/objects/07/41d5e10158db07921a9f8b9dceecf5b0e0ab40
- ADS-HCSpark/.git/objects/08/
- ADS-HCSpark/.git/objects/08/3e5bbc48b36c8227f90a265a021cda694b2f07
- ADS-HCSpark/.git/objects/08/c7d1614d0a0107b6aba3e9bed44853175c89ff
- ADS-HCSpark/.git/objects/09/
- ADS-HCSpark/.git/objects/09/37c73919bcfdb661a58bd8cc14e6cd0fc8245c
- ADS-HCSpark/.git/objects/09/675e8aa29352586a412da850af35df5a707ced
- ADS-HCSpark/.git/objects/09/c6ff0e85cc45f7890c09156b4fbadab6e7f5d1
- ADS-HCSpark/.git/objects/09/e87ca0b82636d4e7831e3c98d2a94ea43fd8d5
- ADS-HCSpark/.git/objects/0a/
- ADS-HCSpark/.git/objects/0a/0532d2ab2baba8e498e92b47a7d936e23564b8
- ADS-HCSpark/.git/objects/0b/
- ADS-HCSpark/.git/objects/0b/6f7661cb9bc207be5786015477417ce14ee27b
- ADS-HCSpark/.git/objects/0b/7b62a0cf21bcaa1dfbcec2c5289828b8335649
- ADS-HCSpark/.git/objects/0b/9dff1fb2b77f5b303a91c8a15852c8112d1e55
- ADS-HCSpark/.git/objects/0c/
- ADS-HCSpark/.git/objects/0c/af594cbb8af3381f05711378d855dd360b28e6
- ADS-HCSpark/.git/objects/0c/f7329d0f1acd5171699b831f1a03c5633037b9
- ADS-HCSpark/.git/objects/0c/ff11b7d8eef5c7ede84c665363511dbdacb247
- ADS-HCSpark/.git/objects/0d/
- ADS-HCSpark/.git/objects/0d/42abf4d53ac1c94eb2016cb4b3e1403d031a26
- ADS-HCSpark/.git/objects/0d/8f89e7337f706a35e63f6baf5a0ab509f30d81
- ADS-HCSpark/.git/objects/0d/e51750a4420565d7b2afb66604d2b45081bcf6
- ADS-HCSpark/.git/objects/0e/
- ADS-HCSpark/.git/objects/0e/19b3f7cbbf1651048107ba7276591536091fd5
- ADS-HCSpark/.git/objects/0e/38ee2bf33f26e9e043d55cf141f0b0ba08f19b
- ADS-HCSpark/.git/objects/0e/3bed5f16c9d03e1c7808bbd1e69e4237c149e3
- ADS-HCSpark/.git/objects/0e/f6ebfe4e92695e2ad8373a1f640b26d3ead11d
- ADS-HCSpark/.git/objects/0f/
- ADS-HCSpark/.git/objects/0f/83051fa1c1c303818c19e7661e337b535db543
- ADS-HCSpark/.git/objects/0f/86980e7d974ad96d47455911f2b77cc103b6ae
- ADS-HCSpark/.git/objects/0f/9ca4154afe794d30676911b966e6efc4363600
- ADS-HCSpark/.git/objects/0f/c40431f6c0e315e258c460f618aeb46ca81d46
- ADS-HCSpark/.git/objects/0f/cc5bfaa0b2353512ae86fb8260e87596228477
- ADS-HCSpark/.git/objects/10/
- ADS-HCSpark/.git/objects/10/16d4277b84b4832a8179a43b78a698869b2dba
- ADS-HCSpark/.git/objects/10/1add655e057d44a830d2961ff9b6eca08e8f37
- ADS-HCSpark/.git/objects/10/d4ed7eea1f3c14a2c2831eee283e701ad34b4a
- ADS-HCSpark/.git/objects/11/
- ADS-HCSpark/.git/objects/11/8cae338987be6d5543b8f8725c6491158f153d
- ADS-HCSpark/.git/objects/11/9d6dcb5f84cc97149089f928ad64e2f7f5fb5c
- ADS-HCSpark/.git/objects/11/b63430cc9beadec2cd2cb1c8f862f504c42c26
- ADS-HCSpark/.git/objects/11/b7bbb6d2854c6abc6e4672e41b88d74e235cef
- ADS-HCSpark/.git/objects/11/e3fab662ea4dd65b40d96a3202881d8a101003
- ADS-HCSpark/.git/objects/11/ec5b8526b4fe763674fcb1dbf7683dfd174ea8
- ADS-HCSpark/.git/objects/12/
- ADS-HCSpark/.git/objects/12/6a39488d3ae6558e9347ff5b799c03d24065e5
- ADS-HCSpark/.git/objects/12/957f91da25ef2c7b4842b03df482815a8c299e
- ADS-HCSpark/.git/objects/12/9d0a8fc6cb0b1de595a63b62ea64127cd06799
- ADS-HCSpark/.git/objects/12/cb0d73fbd480c68a904c155e2a0dc14c5b6c6a
- ADS-HCSpark/.git/objects/13/
- ADS-HCSpark/.git/objects/13/8047edb59945e3017b3ed110b69b8b22c0e2f2
- ADS-HCSpark/.git/objects/14/
- ADS-HCSpark/.git/objects/14/96327e090168576be55143072f2223564dd707
- ADS-HCSpark/.git/objects/14/a63f724fd2b5a2bcfb7f055a1fa46c91afc4a3
- ADS-HCSpark/.git/objects/14/d1ca2cd5bead9733a548b139bea841af3576ce
- ADS-HCSpark/.git/objects/14/f8ea3c9666ab2905379a43757a993f474b0265
- ADS-HCSpark/.git/objects/15/
- ADS-HCSpark/.git/objects/15/9d6e3abf3af5b1f8fe21b244664ffdb7a2eb2b
- ADS-HCSpark/.git/objects/15/c0d93ea6ddbf76ec9247d82837129e08912587
- ADS-HCSpark/.git/objects/15/e3e63e4a6e3cced158c7f2edba282f8471df37
- ADS-HCSpark/.git/objects/16/
- ADS-HCSpark/.git/objects/16/08ec0004bde1d17813256a73a810e96977559e
- ADS-HCSpark/.git/objects/16/284653665ba9e3ea6040dd9de272187b15e7dd
- ADS-HCSpark/.git/objects/17/
- ADS-HCSpark/.git/objects/17/19adba0b31f9b0feb06ed151db6a148a3e5b36
- ADS-HCSpark/.git/objects/17/2b625d14a44dd9f1241865f0dfbcf189d23656
- ADS-HCSpark/.git/objects/17/cd9e947f13d32307104505c9a89ceade2e7a49
- ADS-HCSpark/.git/objects/18/
- ADS-HCSpark/.git/objects/18/16f4131b180750796f79fca021e99663c95666
- ADS-HCSpark/.git/objects/18/242b747d999160779fbf88746803c9361579b9
- ADS-HCSpark/.git/objects/18/e05b1a8617939aff86995eea657b0bc5bfa73a
- ADS-HCSpark/.git/objects/19/
- ADS-HCSpark/.git/objects/19/c40591d626be87d05ba182bdc8b449977421c2
- ADS-HCSpark/.git/objects/19/dd3618212705d446e3da2d8e9466e95edf01e9
- ADS-HCSpark/.git/objects/19/ea95628ec7b98c744d316231490a3dfc004aec
- ADS-HCSpark/.git/objects/1a/
- ADS-HCSpark/.git/objects/1a/1f22fa93bd841dfa69f82b6d3989b8d85e50a4
- ADS-HCSpark/.git/objects/1a/790031b2bdc32457e62ac59ae4e4e01bcaa522
- ADS-HCSpark/.git/objects/1b/
- ADS-HCSpark/.git/objects/1b/df6da15f592ea283b4f33870bee83d69a254ac
- ADS-HCSpark/.git/objects/1c/
- ADS-HCSpark/.git/objects/1c/99d8f05c64469df12a9cb74e7ead5ff119b346
- ADS-HCSpark/.git/objects/1c/c9027cc144d1def8962310d14406cf11c7abfa
- ADS-HCSpark/.git/objects/1d/
- ADS-HCSpark/.git/objects/1d/880563fb58879b292bed8da7339b45a11b0509
- ADS-HCSpark/.git/objects/1e/
- ADS-HCSpark/.git/objects/1e/18bbb01e02afc3fa24b7fbb40533b3c584fa0e
- ADS-HCSpark/.git/objects/1e/51595bf3cc8c32d1316bb90c452c4face82d13
- ADS-HCSpark/.git/objects/1e/7c469ee8a0afc460cd5cf2e34a0b2d337d873f
- ADS-HCSpark/.git/objects/1e/b9e979cf941827297f5eb84dd69ffd976d9f64
- ADS-HCSpark/.git/objects/1f/
- ADS-HCSpark/.git/objects/1f/147bca97ae0081dc7ed07589acf66c8d15bd6a
- ADS-HCSpark/.git/objects/1f/24ffef288123e2f547d0b97f7c32020d74c8cc
- ADS-HCSpark/.git/objects/20/
- ADS-HCSpark/.git/objects/20/46768351e4bcb7adbc7501b1fc3d1df092248d
- ADS-HCSpark/.git/objects/20/5505a08b76195b93b618efc6303c95f91ec1bb
- ADS-HCSpark/.git/objects/20/5a12cdc39da375e12b78d66eb9981b4afbe48d
- ADS-HCSpark/.git/objects/20/acfc616c440df4b614655d547a8a98ffc4ee66
- ADS-HCSpark/.git/objects/20/d9f2c8054d4ebc635f2eb76d24c04e3e4e77c5
- ADS-HCSpark/.git/objects/20/e55535cc9f10a7cf7c85ba054dd8e32dfb8d52
- ADS-HCSpark/.git/objects/21/
- ADS-HCSpark/.git/objects/21/49563c0fabc960c32bb507df4c72d44073b11d
- ADS-HCSpark/.git/objects/21/ca1a7cbaa4cb3865df9f982edba599836060f6
- ADS-HCSpark/.git/objects/21/f102d4e488134e2a02a16d4c85e0833638946e
- ADS-HCSpark/.git/objects/21/f1ca80f4f777c08d5e4e113425a4aac53a4c2c
- ADS-HCSpark/.git/objects/21/f88be18bb40b29b8540bca98541e8c61a5c62c
- ADS-HCSpark/.git/objects/22/
- ADS-HCSpark/.git/objects/22/3364387fc16dff008ad537ffeddde64c04bc96
- ADS-HCSpark/.git/objects/22/714e89333a0b53a65738d56697aa46bab2b416
- ADS-HCSpark/.git/objects/22/a394225fd657c5eb89bf7ea67938cdd5c0b3c0
- ADS-HCSpark/.git/objects/22/cecdfc96173301e907e0c0c7e65c3b174c0fa2
- ADS-HCSpark/.git/objects/23/
- ADS-HCSpark/.git/objects/23/45757019a86984cbc5302e3f6d72efe66392c1
- ADS-HCSpark/.git/objects/23/797620d53d8b5f7c437c3560efcfd711af811d
- ADS-HCSpark/.git/objects/23/ce078d8369ca2d020f2eb1715163b351142a1a
- ADS-HCSpark/.git/objects/23/f519caa7bc3ddfb256ee254e8232a0ad42e281
- ADS-HCSpark/.git/objects/25/
- ADS-HCSpark/.git/objects/25/05976399a010ccadb7e79b378b3c093d143204
- ADS-HCSpark/.git/objects/25/06e9d7af1fc693ee9988dae6c123b60e32d8fd
- ADS-HCSpark/.git/objects/25/10fe0c3020432b3b4a7a9620b56749273ef0c2
- ADS-HCSpark/.git/objects/25/3657e18ab0448a3a8e29bd5c35294f4572b0e6
- ADS-HCSpark/.git/objects/25/3e37dcbca52084b1e882e5b33ec57c66bd8d3a
- ADS-HCSpark/.git/objects/25/97424a1705f1a5a1fa2a7ac9d7b21083e3a001
- ADS-HCSpark/.git/objects/25/f1831e2d749a7e633bfd76801364f3037945ad
- ADS-HCSpark/.git/objects/26/
- ADS-HCSpark/.git/objects/26/7b069561a8cf7d8b67f31254ac2762e003cf52
- ADS-HCSpark/.git/objects/27/
- ADS-HCSpark/.git/objects/27/0b70a2fa3ffb007d921c3fb0f0fba7199ef048
- ADS-HCSpark/.git/objects/27/a36c1837b84f00c0e34dd36fa80028d077c790
- ADS-HCSpark/.git/objects/27/ddb83c290fd5add4b5825e5c92071d1346bb7c
- ADS-HCSpark/.git/objects/27/ffd3326fd0c363b0e778b6e6033e21323f6ffb
- ADS-HCSpark/.git/objects/28/
- ADS-HCSpark/.git/objects/28/f8aa5cf41624e3787dc1010be8b46ff249e952
- ADS-HCSpark/.git/objects/29/
- ADS-HCSpark/.git/objects/29/43e191561913b0de3dd7a068286806703f9103
- ADS-HCSpark/.git/objects/29/aa9e990921905b3001f362ef5479e7e5c24945
- ADS-HCSpark/.git/objects/29/badb7fb9eadc372729e1cdb814baa844f487fa
- ADS-HCSpark/.git/objects/2a/
- ADS-HCSpark/.git/objects/2a/4a0cb4b271571dcec6def3a82dfcd88acf3994
- ADS-HCSpark/.git/objects/2a/4b6d61416c7eba751a14d2523d8c11dfdce266
- ADS-HCSpark/.git/objects/2a/7cd964369e3a7e8e5c09ce8ff8fced4d489a82
- ADS-HCSpark/.git/objects/2a/e50d1794e70fc955037425c0932cb27e00bba9
- ADS-HCSpark/.git/objects/2b/
- ADS-HCSpark/.git/objects/2b/5e49400af09b69c17a804555128e7f1118b8c7
- ADS-HCSpark/.git/objects/2b/7303be89330ff97cecea7bcfbf722ba02c5506
- ADS-HCSpark/.git/objects/2b/e2a6512144955e21b97aeb92ff857af872d9ec
- ADS-HCSpark/.git/objects/2c/
- ADS-HCSpark/.git/objects/2c/204a04a6c6290825fd2438bb2251aed39c1ebc
- ADS-HCSpark/.git/objects/2c/5bf373d454144c2f89a07052fe0faff172220c
- ADS-HCSpark/.git/objects/2c/af21e51e41af2c1a346fe4d3976561d142eb73
- ADS-HCSpark/.git/objects/2c/d9602d58af01d7ea408915a3a22d3e8b3eb5cf
- ADS-HCSpark/.git/objects/2d/
- ADS-HCSpark/.git/objects/2d/510be9e96f90d061f634a8c4bec7e5ad6af370
- ADS-HCSpark/.git/objects/2d/72d37e916420dba36f25abf68f4a42144154db
- ADS-HCSpark/.git/objects/2d/f5683c23261b24b4d074cb0067e923caf978bb
- ADS-HCSpark/.git/objects/2e/
- ADS-HCSpark/.git/objects/2e/068cedca113901e674ee33cb58bea0dd503123
- ADS-HCSpark/.git/objects/2e/19f6e242e8bf1501082413b15212a11b4367da
- ADS-HCSpark/.git/objects/2e/47e44d010237d0e0cb5121957b1c405c103e8c
- ADS-HCSpark/.git/objects/2e/cca0f41ce0706a4ba616bfe9fb820cd27ca15d
- ADS-HCSpark/.git/objects/2e/d6be7c873b69f8e3bea117af8066f1de5439ee
- ADS-HCSpark/.git/objects/2e/da4b1fc7ac4b37672b046d38d319d42f08702c
- ADS-HCSpark/.git/objects/2e/e17b2744f0154824a42c4b962a48fe5a157aaf
- ADS-HCSpark/.git/objects/2f/
- ADS-HCSpark/.git/objects/2f/5035f9d65f7888d647ab4f9cc56a6610cafc56
- ADS-HCSpark/.git/objects/2f/65fc05cd163eb36fe097b023d2e4474e89502e
- ADS-HCSpark/.git/objects/2f/c389bcf8d2dee69498997a21469d3c61bdc3b0
- ADS-HCSpark/.git/objects/30/
- ADS-HCSpark/.git/objects/30/1081b5c2c47adf23ed7d817241a6d130ddccf6
- ADS-HCSpark/.git/objects/30/62cb7de659259b15ed4aba7071a5208ad0a57d
- ADS-HCSpark/.git/objects/31/
- ADS-HCSpark/.git/objects/31/10c64c2bc66bbb92ffa6147f0cde3add09ae2a
- ADS-HCSpark/.git/objects/31/3d9fbbff2139ac950dafb652a863056e0dfb76
- ADS-HCSpark/.git/objects/31/7348c46b3d9d9fb1566ca9eeac78dba3d15b80
- ADS-HCSpark/.git/objects/31/9233d0a20a66bdf1bd3fa113253acf79953bb6
- ADS-HCSpark/.git/objects/31/b429dc6c057794635ed54165580a20b6ca6363
- ADS-HCSpark/.git/objects/31/d74f13c7168293675862108e49262583c27718
- ADS-HCSpark/.git/objects/32/
- ADS-HCSpark/.git/objects/32/17a4c8be5125d8b61a615513716d862fc2fb56
- ADS-HCSpark/.git/objects/32/6d66bf773d7e90acdb9ba5dde62212bcae507c
- ADS-HCSpark/.git/objects/32/ad360106b456f09f95eb2770d844a3d809ba90
- ADS-HCSpark/.git/objects/33/
- ADS-HCSpark/.git/objects/33/26d92b4b4f3cae1559e7ed0fb17c82d284bc6d
- ADS-HCSpark/.git/objects/33/395d79467a41cdcc006161ea654ac602ebdbf5
- ADS-HCSpark/.git/objects/33/7c0adae6370488371bd84e45bc48d9ac41e019
- ADS-HCSpark/.git/objects/33/8f4dfede8407784b9773480e7bff0590ea73fb
- ADS-HCSpark/.git/objects/33/ba66a4d85104630f80f4ad732fe2f0d6aaf9ed
- ADS-HCSpark/.git/objects/34/
- ADS-HCSpark/.git/objects/34/2e63ea9e8542d1bd71d280499ecda44f04f105
- ADS-HCSpark/.git/objects/34/d033fb2a79ad8816e794453d7ff1c21c472264
- ADS-HCSpark/.git/objects/35/
- ADS-HCSpark/.git/objects/35/63d6b9430dcd5ad98b923f8118d5d311bfb427
- ADS-HCSpark/.git/objects/35/adf7d36c416de99fbacfc58f997af63a889bea
- ADS-HCSpark/.git/objects/35/f1508def2669c8e42b688c7675cedad6727db6
- ADS-HCSpark/.git/objects/36/
- ADS-HCSpark/.git/objects/36/34e08cbe1bbbeb9a13b5d60a525c218fd271b8
- ADS-HCSpark/.git/objects/36/4c117e38c3948000cef755050ac0a53c640047
- ADS-HCSpark/.git/objects/36/a96b7409efbe7dfed73170ef255fc8d7883c3d
- ADS-HCSpark/.git/objects/37/
- ADS-HCSpark/.git/objects/37/2b17175bc7d080d927e85856585e3692301c37
- ADS-HCSpark/.git/objects/37/35bc290aa0c316507d53281ab3c23a09ad84b5
- ADS-HCSpark/.git/objects/37/7f862ccf6ed1dd56af3cf6a1cdb5d928adce6e
- ADS-HCSpark/.git/objects/37/d8212228ffb9cf0a37eafe2265531ff6e3d32e
- ADS-HCSpark/.git/objects/37/f3a2fdd26bee10d058db0ea8c84b407321e002
- ADS-HCSpark/.git/objects/37/fa9cad5e1093806f2b6b84f7b2410758d6b0e8
- ADS-HCSpark/.git/objects/38/
- ADS-HCSpark/.git/objects/38/5368252c8ce1789140524e79035b50b0dad786
- ADS-HCSpark/.git/objects/38/5eae7a8873329b38df07183e3164e25b7bafde
- ADS-HCSpark/.git/objects/38/a01e6b2fa5b58c8d5f378241a9ed64d35b0605
- ADS-HCSpark/.git/objects/38/baec3210b6d8ecc296a6a240c3be0b6a9c3fd8
- ADS-HCSpark/.git/objects/38/cbd1633f0b4efa5575542d06f0d22ab1f7ac6b
- ADS-HCSpark/.git/objects/38/e34d7eb9fc554b71a3c31c0f50f1c0a1909749
- ADS-HCSpark/.git/objects/39/
- ADS-HCSpark/.git/objects/39/1efa2502e163e4c6399d6f64ffd062ccba44c3
- ADS-HCSpark/.git/objects/39/3a9301fa01169fa08d6d1c6d39bfdf39a4485e
- ADS-HCSpark/.git/objects/39/7824199a39170461b11a15179b0c0378b807ae
- ADS-HCSpark/.git/objects/39/86161775db54ef5454ad0be464d20407222c0e
- ADS-HCSpark/.git/objects/39/a32000efb09cc02427ee39bf4f1de9e9e9de48
- ADS-HCSpark/.git/objects/39/b5b02ad069d657832f5522218d47a71b0b58fd
- ADS-HCSpark/.git/objects/39/c559becad8bc75997da9a736af8d191174a948
- ADS-HCSpark/.git/objects/3a/
- ADS-HCSpark/.git/objects/3a/8e8e04aeec4b5b0c63bc0b450964fc809b8874
- ADS-HCSpark/.git/objects/3a/ac105dc921e680de1fa47d8d14301ace094479
- ADS-HCSpark/.git/objects/3b/
- ADS-HCSpark/.git/objects/3b/021464603ecece1d5efaba41131382ca58f53f
- ADS-HCSpark/.git/objects/3b/a5edb48264ec674fda9bec6237edd58deab62e
- ADS-HCSpark/.git/objects/3b/b30b80f3a1863881363a3798f6cb625e996fa6
- ADS-HCSpark/.git/objects/3b/ddd9e9837feb1a15a5fa69d1c649cff9c71850
- ADS-HCSpark/.git/objects/3c/
- ADS-HCSpark/.git/objects/3c/6a1e1cbc6b229e166f313d7a07934cf82acc00
- ADS-HCSpark/.git/objects/3c/efe3843ff0cb1f31307f042f6427314e1771a5
- ADS-HCSpark/.git/objects/3d/
- ADS-HCSpark/.git/objects/3d/35da8772b9e21d2fb804d74dfeaf54641d088a
- ADS-HCSpark/.git/objects/3d/4e7234e41fdb0e412e2498f1f931a7de514054
- ADS-HCSpark/.git/objects/3e/
[truncated: 1,004 more entries]
