# Supplementary material for: ADS-HCSpark: A scalable HaplotypeCaller leveraging adaptive data segmentation to accelerate variant calling on Spark
Source: BMC Bioinformatics. 2019 Feb 14;20:76. doi: 10.1186/s12859-019-2665-0 (PMC6376756; doi:10.1186/s12859-019-2665-0)
Supplement: Supplementary file 1 — ADS-HCSpark’s source code. This is a compressed file and needs to be decompressed first. It contains all the code for this software. (ZIP 1793 kb) [file 12859_2019_2665_MOESM1_ESM.zip › ADS-HCSpark/dependency-reduced-pom.xml]

<?xml version="1.0" encoding="UTF-8"?>
<project xmlns="http://maven.apache.org/POM/4.0.0" xmlns:xsi="http://www.w3.org/2001/XMLSchema-instance" xsi:schemaLocation="http://maven.apache.org/POM/4.0.0 http://maven.apache.org/maven-v4_0_0.xsd">
  <parent>
    <artifactId>gatk-aggregator</artifactId>
    <groupId>org.broadinstitute.gatk</groupId>
    <version>3.8</version>
    <relativePath>../pom.xml/pom.xml</relativePath>
  </parent>
  <modelVersion>4.0.0</modelVersion>
  <groupId>org.scut.ccnl</groupId>
  <artifactId>sparkhc</artifactId>
  <version>1.0-SNAPSHOT</version>
  <build>
    <plugins>
      <plugin>
        <artifactId>maven-compiler-plugin</artifactId>
        <version>2.3.2</version>
        <configuration>
          <source>1.8</source>
          <target>1.8</target>
        </configuration>
      </plugin>
      <plugin>
        <artifactId>maven-shade-plugin</artifactId>
        <version>2.4.1</version>
        <executions>
          <execution>
            <phase>package</phase>
            <goals>
              <goal>shade</goal>
            </goals>
            <configuration>
              <relocations>
                <relocation>
                  <pattern>com.google.protobuf</pattern>
                  <shadedPattern>whatever.asynchbase.shaded.com.google.protobuf</shadedPattern>
                </relocation>
              </relocations>
              <transformers>
                <transformer>
                  <mainClass>org.scut.ccnl.genomics.SparkHC</mainClass>
                </transformer>
                <transformer />
              </transformers>
              <filters>
                <filter>
                  <artifact>*:*</artifact>
                  <excludes>
                    <exclude>META-INF/*.SF</exclude>
                    <exclude>META-INF/*.DSA</exclude>
                    <exclude>META-INF/*.RSA</exclude>
                  </excludes>
                </filter>
                <filter>
                  <artifact>org.seqdoop:hadoop-bam</artifact>
                  <excludes>
                    <exlude>org/seqdoop/hadoop_bam/BAMRecordReader.class</exlude>
                  </excludes>
                </filter>
                <filter>
                  <artifact>com.github.samtools:htsjdk</artifact>
                  <excludes>
                    <exlude>htsjdk/tribble/util/ParsingUtils.class</exlude>
                    <exlude>htsjdk/samtools/reference/AbstractFastaSequenceFile.class</exlude>
                    <exlude>htsjdk/samtools/reference/FastaSequenceIndex.class</exlude>
                    <exlude>htsjdk/samtools/reference/FastaSequenceIndexEntry.class</exlude>
                    <exlude>htsjdk/samtools/reference/IndexedFastaSequenceFile.class</exlude>
                  </excludes>
                </filter>
                <filter>
                  <artifact>org.broadinstitute.gatk:gatk-utils</artifact>
                  <excludes>
                    <exlude>org/broadinstitute/gatk/utils/GenomeLocParser.class</exlude>
                    <exlude>org/broadinstitute/gatk/utils/ActiveRegion.class</exlude>
                    <exlude>org/broadinstitute/gatk/utils/pairhmm/VectorLoglessPairHMM.class</exlude>
                    <exlude>org/broadinstitute/gatk/utils/refdata/RefMetaDataTracker.class</exlude>
                    <exlude>org/broadinstitute/gatk/utils/MathUtils.class</exlude>
                    <exlude>org/broadinstitute/gatk/utils/fasta/CachingIndexedFastaSequenceFile.class</exlude>
                  </excludes>
                </filter>
                <filter>
                  <artifact>org.broadinstitute.gatk:gatk-engine</artifact>
                  <excludes>
                    <exlude>org/broadinstitute/gatk/engine/datasources/providers/ShardDataProvider.class</exlude>
                    <exlude>org/broadinstitute/gatk/engine/datasources/providers/LocusShardDataProvider.class</exlude>
                    <exlude>org/broadinstitute/gatk/engine/datasources/providers/LocusReferenceView.class</exlude>
                    <exlude>org/broadinstitute/gatk/engine/datasources/providers/ReferenceView.class</exlude>
                    <exlude>org/broadinstitute/gatk/engine/datasources/providers/AllLocusView.class</exlude>
                    <exlude>org/broadinstitute/gatk/engine/traversals/TraverseActiveRegions.class</exlude>
                    <exlude>org/broadinstitute/gatk/engine/GATKVCFUtils.class</exlude>
                    <exlude>org/broadinstitute/gatk/engine/io/stubs/VariantContextWriterStub.class</exlude>
                    <exlude>org/broadinstitute/gatk/engine/iterators/ReadTransformingIterator.class</exlude>
                    <exlude>org/broadinstitute/gatk/engine/iterators/MisencodedBaseQualityReadTransformer.class</exlude>
                  </excludes>
                </filter>
                <filter>
                  <artifact>org.broadinstitute.gatk:gatk-tools-protected</artifact>
                  <excludes>
                    <exlude>org/broadinstitute/gatk/tools/walkers/haplotypecaller/HaplotypeCaller.class</exlude>
                    <exlude>org/broadinstitute/gatk/tools/walkers/haplotypecaller/HaplotypeCallerGenotypingEngine.class</exlude>
                    <exlude>org/broadinstitute/gatk/tools/walkers/haplotypecaller/PairHMMLikelihoodCalculationEngine.class</exlude>
                    <exlude>org/broadinstitute/gatk/tools/walkers/annotator/StrandBiasTest.class</exlude>
                    <exlude>org/broadinstitute/gatk/tools/walkers/annotator/VariantAnnotatorEngine.class</exlude>
                    <exlude>org/broadinstitute/gatk/tools/walkers/genotyper/afcalc/FixedAFCalculatorProvider.class</exlude>
                    <exlude>org/broadinstitute/gatk/tools/walkers/genotyper/UnifiedGenotypingEngine.class</exlude>
                    <exlude>org/broadinstitute/gatk/engine/arguments/GenotypeCalculationArgumentCollection.class</exlude>
                  </excludes>
                </filter>
                <filter>
                  <artifact>org.broadinstitute.gatk:gatk-tools-public</artifact>
                  <excludes>
                    <exlude>org/broadinstitute/gatk/tools/walkers/annotator/VariantOverlapAnnotator.class</exlude>
                  </excludes>
                </filter>
              </filters>
            </configuration>
          </execution>
        </executions>
      </plugin>
    </plugins>
  </build>
  <repositories>
    <repository>
      <id>java.net</id>
      <url>http://repo.maven.apache.org/maven2</url>
    </repository>
  </repositories>
  <dependencies>
    <dependency>
      <groupId>org.apache.hbase</groupId>
      <artifactId>hbase-client</artifactId>
      <version>1.2.0</version>
      <scope>provided</scope>
      <exclusions>
        <exclusion>
          <artifactId>hbase-annotations</artifactId>
          <groupId>org.apache.hbase</groupId>
        </exclusion>
        <exclusion>
          <artifactId>hbase-protocol</artifactId>
          <groupId>org.apache.hbase</groupId>
        </exclusion>
        <exclusion>
          <artifactId>htrace-core</artifactId>
          <groupId>org.apache.htrace</groupId>
        </exclusion>
        <exclusion>
          <artifactId>jcodings</artifactId>
          <groupId>org.jruby.jcodings</groupId>
        </exclusion>
        <exclusion>
          <artifactId>joni</artifactId>
          <groupId>org.jruby.joni</groupId>
        </exclusion>
        <exclusion>
          <artifactId>metrics-core</artifactId>
          <groupId>com.yammer.metrics</groupId>
        </exclusion>
        <exclusion>
          <artifactId>findbugs-annotations</artifactId>
          <groupId>com.github.stephenc.findbugs</groupId>
        </exclusion>
        <exclusion>
          <artifactId>junit</artifactId>
          <groupId>junit</groupId>
        </exclusion>
      </exclusions>
    </dependency>
    <dependency>
      <groupId>org.apache.hbase</groupId>
      <artifactId>hbase-common</artifactId>
      <version>1.2.0</version>
      <scope>provided</scope>
      <exclusions>
        <exclusion>
          <artifactId>hbase-protocol</artifactId>
          <groupId>org.apache.hbase</groupId>
        </exclusion>
        <exclusion>
          <artifactId>hbase-annotations</artifactId>
          <groupId>org.apache.hbase</groupId>
        </exclusion>
        <exclusion>
          <artifactId>htrace-core</artifactId>
          <groupId>org.apache.htrace</groupId>
        </exclusion>
        <exclusion>
          <artifactId>findbugs-annotations</artifactId>
          <groupId>com.github.stephenc.findbugs</groupId>
        </exclusion>
        <exclusion>
          <artifactId>junit</artifactId>
          <groupId>junit</groupId>
        </exclusion>
      </exclusions>
    </dependency>
    <dependency>
      <groupId>org.apache.hbase</groupId>
      <artifactId>hbase-server</artifactId>
      <version>1.2.0</version>
      <scope>provided</scope>
      <exclusions>
        <exclusion>
          <artifactId>hbase-procedure</artifactId>
          <groupId>org.apache.hbase</groupId>
        </exclusion>
        <exclusion>
          <artifactId>hbase-prefix-tree</artifactId>
          <groupId>org.apache.hbase</groupId>
        </exclusion>
        <exclusion>
          <artifactId>hbase-hadoop-compat</artifactId>
          <groupId>org.apache.hbase</groupId>
        </exclusion>
        <exclusion>
          <artifactId>hbase-hadoop2-compat</artifactId>
          <groupId>org.apache.hbase</groupId>
        </exclusion>
        <exclusion>
          <artifactId>jetty-sslengine</artifactId>
          <groupId>org.mortbay.jetty</groupId>
        </exclusion>
        <exclusion>
          <artifactId>jsp-2.1</artifactId>
          <groupId>org.mortbay.jetty</groupId>
        </exclusion>
        <exclusion>
          <artifactId>jsp-api-2.1</artifactId>
          <groupId>org.mortbay.jetty</groupId>
        </exclusion>
        <exclusion>
          <artifactId>servlet-api-2.5</artifactId>
          <groupId>org.mortbay.jetty</groupId>
        </exclusion>
        <exclusion>
          <artifactId>jasper-compiler</artifactId>
          <groupId>tomcat</groupId>
        </exclusion>
        <exclusion>
          <artifactId>jamon-runtime</artifactId>
          <groupId>org.jamon</groupId>
        </exclusion>
        <exclusion>
          <artifactId>disruptor</artifactId>
          <groupId>com.lmax</groupId>
        </exclusion>
        <exclusion>
          <artifactId>esapi</artifactId>
          <groupId>org.owasp.esapi</groupId>
        </exclusion>
        <exclusion>
          <artifactId>metrics-core</artifactId>
          <groupId>com.yammer.metrics</groupId>
        </exclusion>
        <exclusion>
          <artifactId>hbase-protocol</artifactId>
          <groupId>org.apache.hbase</groupId>
        </exclusion>
        <exclusion>
          <artifactId>htrace-core</artifactId>
          <groupId>org.apache.htrace</groupId>
        </exclusion>
        <exclusion>
          <artifactId>findbugs-annotations</artifactId>
          <groupId>com.github.stephenc.findbugs</groupId>
        </exclusion>
        <exclusion>
          <artifactId>junit</artifactId>
          <groupId>junit</groupId>
        </exclusion>
      </exclusions>
    </dependency>
    <dependency>
      <groupId>com.sun</groupId>
      <artifactId>tools</artifactId>
      <version>1.4.2</version>
      <scope>system</scope>
      <systemPath>C:\Program Files\Java\jdk1.8.0_65\jre/../lib/tools.jar</systemPath>
    </dependency>
    <dependency>
      <groupId>org.testng</groupId>
      <artifactId>testng</artifactId>
      <version>6.8</version>
      <scope>test</scope>
      <exclusions>
        <exclusion>
          <artifactId>bsh</artifactId>
          <groupId>org.beanshell</groupId>
        </exclusion>
        <exclusion>
          <artifactId>jcommander</artifactId>
          <groupId>com.beust</groupId>
        </exclusion>
        <exclusion>
          <artifactId>snakeyaml</artifactId>
          <groupId>org.yaml</groupId>
        </exclusion>
        <exclusion>
          <artifactId>junit</artifactId>
          <groupId>junit</groupId>
        </exclusion>
      </exclusions>
    </dependency>
    <dependency>
      <groupId>org.uncommons</groupId>
      <artifactId>reportng</artifactId>
      <version>1.1.2</version>
      <scope>test</scope>
      <exclusions>
        <exclusion>
          <artifactId>testng</artifactId>
          <groupId>org.testng</groupId>
        </exclusion>
        <exclusion>
          <artifactId>velocity</artifactId>
          <groupId>velocity</groupId>
        </exclusion>
      </exclusions>
    </dependency>
    <dependency>
      <groupId>com.google.inject</groupId>
      <artifactId>guice</artifactId>
      <version>3.0</version>
      <scope>test</scope>
      <exclusions>
        <exclusion>
          <artifactId>aopalliance</artifactId>
          <groupId>aopalliance</groupId>
        </exclusion>
      </exclusions>
    </dependency>
  </dependencies>
</project>
