# Supplementary material for: ADS-HCSpark: A scalable HaplotypeCaller leveraging adaptive data segmentation to accelerate variant calling on Spark
Source: BMC Bioinformatics. 2019 Feb 14;20:76. doi: 10.1186/s12859-019-2665-0 (PMC6376756; doi:10.1186/s12859-019-2665-0)
Supplement: Supplementary file 1 — ADS-HCSpark’s source code. This is a compressed file and needs to be decompressed first. It contains all the code for this software. (ZIP 1793 kb) [file 12859_2019_2665_MOESM1_ESM.zip › ADS-HCSpark/output]

##fileformat=VCFv4.2
##FILTER=<ID=NC,Description="Inconsistent Genotype Submission For At Least One Sample">
##FilterLiftedVariants="analysis_type=FilterLiftedVariants input_file=[] read_buffer_size=null phone_home=STANDARD gatk_key=null read_filter=[] intervals=null excludeIntervals=null interval_set_rule=UNION interval_merging=ALL reference_sequence=/humgen/gsa-hpprojects/GATK/data/ucsc.hg19/ucsc.hg19.fasta rodBind=[] nonDeterministicRandomSeed=false downsampling_type=BY_SAMPLE downsample_to_fraction=null downsample_to_coverage=1000 baq=OFF baqGapOpenPenalty=40.0 performanceLog=null useOriginalQualities=false BQSR=null defaultBaseQualities=-1 validation_strictness=SILENT unsafe=null num_threads=1 num_cpu_threads=null num_io_threads=null num_bam_file_handles=null read_group_black_list=null pedigree=[] pedigreeString=[] pedigreeValidationType=STRICT allow_intervals_with_unindexed_bam=false logging_level=INFO log_to_file=null help=false variant=(RodBinding name=variant source=/broad/shptmp/ebanks/tmp/0.038011513025598.sorted.vcf) out=org.broadinstitute.sting.gatk.io.stubs.VCFWriterStub NO_HEADER=org.broadinstitute.sting.gatk.io.stubs.VCFWriterStub sites_only=org.broadinstitute.sting.gatk.io.stubs.VCFWriterStub filter_mismatching_base_and_quals=false"
##INFO=<ID=AF,Number=A,Type=Float,Description="Allele Frequency, for each ALT allele, in the same order as listed">
##INFO=<ID=ASP,Number=0,Type=Flag,Description="Is Assembly specific. This is set if the variant only maps to one assembly">
##INFO=<ID=ASS,Number=0,Type=Flag,Description="In acceptor splice site FxnCode = 73">
##INFO=<ID=CDA,Number=0,Type=Flag,Description="Variation is interrogated in a clinical diagnostic assay">
##INFO=<ID=CFL,Number=0,Type=Flag,Description="Has Assembly conflict. This is for weight 1 and 2 variant that maps to different chromosomes on different assemblies.">
##INFO=<ID=CLN,Number=0,Type=Flag,Description="Variant is Clinical(LSDB,OMIM,TPA,Diagnostic)">
##INFO=<ID=DSS,Number=0,Type=Flag,Description="In donor splice-site FxnCode = 75">
##INFO=<ID=G5,Number=0,Type=Flag,Description=">5% minor allele frequency in 1+ populations">
##INFO=<ID=G5A,Number=0,Type=Flag,Description=">5% minor allele frequency in each and all populations">
##INFO=<ID=GCF,Number=0,Type=Flag,Description="Has Genotype Conflict Same (rs, ind), different genotype.  N/N is not included.">
##INFO=<ID=GENEINFO,Number=1,Type=String,Description="Pairs each of gene symbol:gene id.  The gene symbol and id are delimited by a colon (:) and each pair is delimited by a vertical bar (|)">
##INFO=<ID=GMAF,Number=1,Type=Float,Description="Global Minor Allele Frequency [0, 0.5]; global population is 1000GenomesProject phase 1 genotype data from 629 individuals, released in the 08-04-2010 dataset">
##INFO=<ID=GNO,Number=0,Type=Flag,Description="Genotypes available. The variant has individual genotype (in SubInd table).">
##INFO=<ID=HD,Number=0,Type=Flag,Description="Marker is on high density genotyping kit (50K density or greater).  The variant may have phenotype associations present in dbGaP.">
##INFO=<ID=INT,Number=0,Type=Flag,Description="In Intron FxnCode = 6">
##INFO=<ID=KGPROD,Number=0,Type=Flag,Description="1000 Genome production phase">
##INFO=<ID=KGPilot1,Number=0,Type=Flag,Description="1000 Genome discovery(pilot1) 2009">
##INFO=<ID=KGPilot123,Number=0,Type=Flag,Description="1000 Genome discovery all pilots 2010(1,2,3)">
##INFO=<ID=KGVAL,Number=0,Type=Flag,Description="1000 Genome validated by second method">
##INFO=<ID=LSD,Number=0,Type=Flag,Description="Submitted from a locus-specific database">
##INFO=<ID=MTP,Number=0,Type=Flag,Description="Microattribution/third-party annotation(TPA:GWAS,PAGE)">
##INFO=<ID=MUT,Number=0,Type=Flag,Description="Is mutation (journal citation, explicit fact): a low frequency variation that is cited in journal and other reputable sources">
##INFO=<ID=NOC,Number=0,Type=Flag,Description="Contig allele not present in variant allele list. The reference sequence allele at the mapped position is not present in the variant allele list, adjusted for orientation.">
##INFO=<ID=NOV,Number=0,Type=Flag,Description="Rs cluster has non-overlapping allele sets. True when rs set has more than 2 alleles from different submissions and these sets share no alleles in common.">
##INFO=<ID=NS,Number=1,Type=Integer,Description="Number of Samples With Data">
##INFO=<ID=NSF,Number=0,Type=Flag,Description="Has non-synonymous frameshift A coding region variation where one allele in the set changes all downstream amino acids. FxnClass = 44">
##INFO=<ID=NSM,Number=0,Type=Flag,Description="Has non-synonymous missense A coding region variation where one allele in the set changes protein peptide. FxnClass = 42">
##INFO=<ID=NSN,Number=0,Type=Flag,Description="Has non-synonymous nonsense A coding region variation where one allele in the set changes to STOP codon (TER). FxnClass = 41">
##INFO=<ID=OM,Number=0,Type=Flag,Description="Has OMIM/OMIA">
##INFO=<ID=OTH,Number=0,Type=Flag,Description="Has other variant with exactly the same set of mapped positions on NCBI refernce assembly.">
##INFO=<ID=PH1,Number=0,Type=Flag,Description="Phase 1 genotyped: filtered, non-redundant">
##INFO=<ID=PH2,Number=0,Type=Flag,Description="Phase 2 genotyped: filtered, non-redundant">
##INFO=<ID=PH3,Number=0,Type=Flag,Description="Phase 3 genotyped: filtered, non-redundant">
##INFO=<ID=PM,Number=0,Type=Flag,Description="Variant is Precious(Clinical,Pubmed Cited)">
##INFO=<ID=PMC,Number=0,Type=Flag,Description="Links exist to PubMed Central article">
##INFO=<ID=R3,Number=0,Type=Flag,Description="In 3' gene region FxnCode = 13">
##INFO=<ID=R5,Number=0,Type=Flag,Description="In 5' gene region FxnCode = 15">
##INFO=<ID=REF,Number=0,Type=Flag,Description="Has reference A coding region variation where one allele in the set is identical to the reference sequence. FxnCode = 8">
##INFO=<ID=RSPOS,Number=1,Type=Integer,Description="Chr position reported in dbSNP">
##INFO=<ID=RV,Number=0,Type=Flag,Description="RS orientation is reversed">
##INFO=<ID=S3D,Number=0,Type=Flag,Description="Has 3D structure - SNP3D table">
##INFO=<ID=SAO,Number=1,Type=Integer,Description="Variant Allele Origin: 0 - unspecified, 1 - Germline, 2 - Somatic, 3 - Both">
##INFO=<ID=SCS,Number=1,Type=Integer,Description="Variant Clinical Significance, 0 - unknown, 1 - untested, 2 - non-pathogenic, 3 - probable-non-pathogenic, 4 - probable-pathogenic, 5 - pathogenic, 6 - drug-response, 7 - histocompatibility, 255 - other">
##INFO=<ID=SLO,Number=0,Type=Flag,Description="Has SubmitterLinkOut - From SNP->SubSNP->Batch.link_out">
##INFO=<ID=SSR,Number=1,Type=Integer,Description="Variant Suspect Reason Code, 0 - unspecified, 1 - Paralog, 2 - byEST, 3 - Para_EST, 4 - oldAlign, 5 - other">
##INFO=<ID=SYN,Number=0,Type=Flag,Description="Has synonymous A coding region variation where one allele in the set does not change the encoded amino acid. FxnCode = 3">
##INFO=<ID=TPA,Number=0,Type=Flag,Description="Provisional Third Party Annotation(TPA) (currently rs from PHARMGKB who will give phenotype data)">
##INFO=<ID=U3,Number=0,Type=Flag,Description="In 3' UTR Location is in an untranslated region (UTR). FxnCode = 53">
##INFO=<ID=U5,Number=0,Type=Flag,Description="In 5' UTR Location is in an untranslated region (UTR). FxnCode = 55">
##INFO=<ID=VC,Number=1,Type=String,Description="Variation Class">
##INFO=<ID=VLD,Number=0,Type=Flag,Description="Is Validated.  This bit is set if the variant has 2+ minor allele count based on frequency or genotype data.">
##INFO=<ID=VP,Number=1,Type=String,Description="Variation Property">
##INFO=<ID=WGT,Number=1,Type=Integer,Description="Weight, 00 - unmapped, 1 - weight 1, 2 - weight 2, 3 - weight 3 or more">
##INFO=<ID=WTD,Number=0,Type=Flag,Description="Is Withdrawn by submitter If one member ss is withdrawn by submitter, then this bit is set.  If all member ss' are withdrawn, then the rs is deleted to SNPHistory">
##INFO=<ID=dbSNPBuildID,Number=1,Type=Integer,Description="First dbSNP Build for RS">
##LeftAlignVariants="analysis_type=LeftAlignVariants input_file=[] read_buffer_size=null phone_home=STANDARD read_filter=[] intervals=null excludeIntervals=null interval_set_rule=UNION interval_merging=ALL reference_sequence=/humgen/gsa-hpprojects/GATK/bundle/current/b37/human_g1k_v37.fasta rodBind=[] nonDeterministicRandomSeed=false downsampling_type=BY_SAMPLE downsample_to_fraction=null downsample_to_coverage=1000 baq=OFF baqGapOpenPenalty=40.0 performanceLog=null useOriginalQualities=false defaultBaseQualities=-1 validation_strictness=SILENT unsafe=null num_threads=1 read_group_black_list=null pedigree=[] pedigreeString=[] pedigreeValidationType=STRICT allow_intervals_with_unindexed_bam=false disable_experimental_low_memory_sharding=false logging_level=INFO log_to_file=null help=false variant=(RodBinding name=variant source=00-All.vcf) out=org.broadinstitute.sting.gatk.io.stubs.VCFWriterStub NO_HEADER=org.broadinstitute.sting.gatk.io.stubs.VCFWriterStub sites_only=org.broadinstitute.sting.gatk.io.stubs.VCFWriterStub filter_mismatching_base_and_quals=false"
##contig=<ID=chr1,length=249250621,assembly=hg19>
##contig=<ID=chr10,length=135534747,assembly=hg19>
##contig=<ID=chr11,length=135006516,assembly=hg19>
##contig=<ID=chr12,length=133851895,assembly=hg19>
##contig=<ID=chr13,length=115169878,assembly=hg19>
##contig=<ID=chr14,length=107349540,assembly=hg19>
##contig=<ID=chr15,length=102531392,assembly=hg19>
##contig=<ID=chr16,length=90354753,assembly=hg19>
##contig=<ID=chr17,length=81195210,assembly=hg19>
##contig=<ID=chr18,length=78077248,assembly=hg19>
##contig=<ID=chr19,length=59128983,assembly=hg19>
##contig=<ID=chr2,length=243199373,assembly=hg19>
##contig=<ID=chr20,length=63025520,assembly=hg19>
##contig=<ID=chr21,length=48129895,assembly=hg19>
##contig=<ID=chr22,length=51304566,assembly=hg19>
##contig=<ID=chr3,length=198022430,assembly=hg19>
##contig=<ID=chr4,length=191154276,assembly=hg19>
##contig=<ID=chr5,length=180915260,assembly=hg19>
##contig=<ID=chr6,length=171115067,assembly=hg19>
##contig=<ID=chr7,length=159138663,assembly=hg19>
##contig=<ID=chr8,length=146364022,assembly=hg19>
##contig=<ID=chr9,length=141213431,assembly=hg19>
##contig=<ID=chrM,length=16571,assembly=hg19>
##contig=<ID=chrX,length=155270560,assembly=hg19>
##contig=<ID=chrY,length=59373566,assembly=hg19>
##dbSNP_BUILD_ID=135
##fileDate=20111104
##phasing=partial
##reference=file:///vol6/home/bgi_th/database/human/hg19/hg19.fa
##source=dbSNP
##variationPropertyDocumentationUrl=ftp://ftp.ncbi.nlm.nih.gov/snp/specs/dbSNP_BitField_latest.pdf	
#CHROM	POS	ID	REF	ALT	QUAL	FILTER	INFO
chr1	10144	rs144773400	TA	T	.	PASS	ASP;RSPOS=10145;SAO=0;SSR=0;VC=DIV;VP=050000000004000000000200;WGT=0;dbSNPBuildID=134
chr1	10144	rs144773400	TA	T	.	PASS	ASP;RSPOS=10145;SAO=0;SSR=0;VC=DIV;VP=050000000004000000000200;WGT=0;dbSNPBuildID=134
chr1	10228	rs143255646	TA	T	.	PASS	ASP;RSPOS=10229;SAO=0;SSR=0;VC=DIV;VP=050000000004000000000200;WGT=0;dbSNPBuildID=134
chr1	10228	rs143255646	TA	T	.	PASS	ASP;RSPOS=10229;SAO=0;SSR=0;VC=DIV;VP=050000000004000000000200;WGT=0;dbSNPBuildID=134
chr1	10234	rs145599635	C	T	.	PASS	ASP;RSPOS=10234;SAO=0;SSR=0;VC=SNV;VP=050000000004000000000100;WGT=0;dbSNPBuildID=134
chr1	10234	rs145599635	C	T	.	PASS	ASP;RSPOS=10234;SAO=0;SSR=0;VC=SNV;VP=050000000004000000000100;WGT=0;dbSNPBuildID=134
chr1	10248	rs148908337	A	T	.	PASS	ASP;RSPOS=10248;SAO=0;SSR=0;VC=SNV;VP=050000000004000000000100;WGT=0;dbSNPBuildID=134
chr1	10248	rs148908337	A	T	.	PASS	ASP;RSPOS=10248;SAO=0;SSR=0;VC=SNV;VP=050000000004000000000100;WGT=0;dbSNPBuildID=134
chr1	10254	rs140194106	TA	T	.	PASS	ASP;RSPOS=10255;SAO=0;SSR=0;VC=DIV;VP=050000000004000000000200;WGT=0;dbSNPBuildID=134
chr1	10254	rs140194106	TA	T	.	PASS	ASP;RSPOS=10255;SAO=0;SSR=0;VC=DIV;VP=050000000004000000000200;WGT=0;dbSNPBuildID=134
chr1	10291	rs145427775	C	T	.	PASS	ASP;RSPOS=10291;SAO=0;SSR=0;VC=SNV;VP=050000000004000000000100;WGT=0;dbSNPBuildID=134
chr1	10291	rs145427775	C	T	.	PASS	ASP;RSPOS=10291;SAO=0;SSR=0;VC=SNV;VP=050000000004000000000100;WGT=0;dbSNPBuildID=134
chr1	10327	rs112750067	T	C	.	PASS	ASP;GENEINFO=LOC100652771:100652771;RSPOS=10327;SAO=0;SSR=0;VC=SNV;VP=050000000004000000000100;WGT=0;dbSNPBuildID=132
chr1	10327	rs112750067	T	C	.	PASS	ASP;GENEINFO=LOC100652771:100652771;RSPOS=10327;SAO=0;SSR=0;VC=SNV;VP=050000000004000000000100;WGT=0;dbSNPBuildID=132
chr1	10329	rs150969722	AC	A	.	PASS	ASP;RSPOS=10330;SAO=0;SSR=0;VC=DIV;VP=050000000004000000000200;WGT=0;dbSNPBuildID=134
chr1	10329	rs150969722	AC	A	.	PASS	ASP;RSPOS=10330;SAO=0;SSR=0;VC=DIV;VP=050000000004000000000200;WGT=0;dbSNPBuildID=134
chr1	10351	rs145072688	CTA	C,CA	.	PASS	ASP;RSPOS=10352;SAO=0;SSR=0;VC=DIV;VP=050000000004000000000200;WGT=0;dbSNPBuildID=134
chr1	10351	rs145072688	CTA	C,CA	.	PASS	ASP;RSPOS=10352;SAO=0;SSR=0;VC=DIV;VP=050000000004000000000200;WGT=0;dbSNPBuildID=134
chr1	10382	rs147093981	AAC	A,AC	.	PASS	ASP;RSPOS=10383;SAO=0;SSR=0;VC=DIV;VP=050000000004000000000200;WGT=0;dbSNPBuildID=134
chr1	10382	rs147093981	AAC	A,AC	.	PASS	ASP;RSPOS=10383;SAO=0;SSR=0;VC=DIV;VP=050000000004000000000200;WGT=0;dbSNPBuildID=134
chr1	10433	rs56289060	A	AC	.	PASS	ASP;GENEINFO=LOC100652771:100652771;RSPOS=10433;SAO=0;SSR=0;VC=DIV;VP=050000000004000000000200;WGT=0;dbSNPBuildID=129
chr1	10433	rs56289060	A	AC	.	PASS	ASP;GENEINFO=LOC100652771:100652771;RSPOS=10433;SAO=0;SSR=0;VC=DIV;VP=050000000004000000000200;WGT=0;dbSNPBuildID=129
chr1	10439	rs112766696	AC	A	.	PASS	ASP;GENEINFO=LOC100652771:100652771;GNO;RSPOS=10440;SAO=0;SLO;SSR=0;VC=DIV;VP=050100000004000100000200;WGT=0;dbSNPBuildID=132
chr1	10439	rs138941843	AC	A	.	PASS	ASP;RSPOS=10440;SAO=0;SSR=0;VC=DIV;VP=050000000004000000000200;WGT=0;dbSNPBuildID=134
chr1	10439	rs112766696	AC	A	.	PASS	ASP;GENEINFO=LOC100652771:100652771;GNO;RSPOS=10440;SAO=0;SLO;SSR=0;VC=DIV;VP=050100000004000100000200;WGT=0;dbSNPBuildID=132
chr1	10439	rs138941843	AC	A	.	PASS	ASP;RSPOS=10440;SAO=0;SSR=0;VC=DIV;VP=050000000004000000000200;WGT=0;dbSNPBuildID=134
chr1	10440	rs112155239	C	A	.	PASS	ASP;GENEINFO=LOC100652771:100652771;RSPOS=10440;SAO=0;SSR=0;VC=SNV;VP=050000000004000000000100;WGT=0;dbSNPBuildID=132
chr1	10440	rs112155239	C	A	.	PASS	ASP;GENEINFO=LOC100652771:100652771;RSPOS=10440;SAO=0;SSR=0;VC=SNV;VP=050000000004000000000100;WGT=0;dbSNPBuildID=132
chr1	10492	rs55998931	C	T	.	PASS	ASP;GENEINFO=LOC100652771:100652771;GMAF=0.0617001828153565;RSPOS=10492;SAO=0;SSR=0;VC=SNV;VLD;VP=050000000004040000000100;WGT=0;dbSNPBuildID=129
chr1	10492	rs55998931	C	T	.	PASS	ASP;GENEINFO=LOC100652771:100652771;GMAF=0.0617001828153565;RSPOS=10492;SAO=0;SSR=0;VC=SNV;VLD;VP=050000000004040000000100;WGT=0;dbSNPBuildID=129
chr1	10519	rs62636508	G	C	.	PASS	ASP;GENEINFO=LOC100652771:100652771;RSPOS=10519;SAO=0;SSR=0;VC=SNV;VP=050000000004000000000100;WGT=0;dbSNPBuildID=129
chr1	10519	rs62636508	G	C	.	PASS	ASP;GENEINFO=LOC100652771:100652771;RSPOS=10519;SAO=0;SSR=0;VC=SNV;VP=050000000004000000000100;WGT=0;dbSNPBuildID=129
chr1	10583	rs58108140	G	A	.	PASS	ASP;GENEINFO=LOC100652771:100652771;GMAF=0.270566727605119;KGPilot123;RSPOS=10583;SAO=0;SSR=0;VC=SNV;VLD;VP=050000000004040010000100;WGT=0;dbSNPBuildID=129
chr1	10583	rs58108140	G	A	.	PASS	ASP;GENEINFO=LOC100652771:100652771;GMAF=0.270566727605119;KGPilot123;RSPOS=10583;SAO=0;SSR=0;VC=SNV;VLD;VP=050000000004040010000100;WGT=0;dbSNPBuildID=129
chr1	10611	rs189107123	C	G	.	PASS	KGPilot123;RSPOS=10611;SAO=0;SSR=0;VC=SNV;VP=050000000000000010000100;WGT=0;dbSNPBuildID=135
chr1	10611	rs189107123	C	G	.	PASS	KGPilot123;RSPOS=10611;SAO=0;SSR=0;VC=SNV;VP=050000000000000010000100;WGT=0;dbSNPBuildID=135
chr1	10828	rs10218492	G	A	.	PASS	ASP;GENEINFO=LOC100652771:100652771;RSPOS=10828;SAO=0;SSR=0;VC=SNV;VP=050000000004000000000100;WGT=0;dbSNPBuildID=119
chr1	10828	rs10218492	G	A	.	PASS	ASP;GENEINFO=LOC100652771:100652771;RSPOS=10828;SAO=0;SSR=0;VC=SNV;VP=050000000004000000000100;WGT=0;dbSNPBuildID=119
chr1	10904	rs10218493	G	A	.	PASS	ASP;GENEINFO=LOC100652771:100652771;GNO;RSPOS=10904;SAO=0;SSR=0;VC=SNV;VP=050000000004000100000100;WGT=0;dbSNPBuildID=119
chr1	10904	rs10218493	G	A	.	PASS	ASP;GENEINFO=LOC100652771:100652771;GNO;RSPOS=10904;SAO=0;SSR=0;VC=SNV;VP=050000000004000100000100;WGT=0;dbSNPBuildID=119
chr1	10927	rs10218527	A	G	.	PASS	ASP;GENEINFO=LOC100652771:100652771;RSPOS=10927;SAO=0;SSR=0;VC=SNV;VP=050000000004000000000100;WGT=0;dbSNPBuildID=119
chr1	10927	rs10218527	A	G	.	PASS	ASP;GENEINFO=LOC100652771:100652771;RSPOS=10927;SAO=0;SSR=0;VC=SNV;VP=050000000004000000000100;WGT=0;dbSNPBuildID=119
chr1	10938	rs28853987	G	A	.	PASS	ASP;GENEINFO=LOC100652771:100652771;RSPOS=10938;SAO=0;SSR=0;VC=SNV;VP=050000000004000000000100;WGT=0;dbSNPBuildID=125
chr1	10938	rs28853987	G	A	.	PASS	ASP;GENEINFO=LOC100652771:100652771;RSPOS=10938;SAO=0;SSR=0;VC=SNV;VP=050000000004000000000100;WGT=0;dbSNPBuildID=125
chr1	11014	rs28484712	G	A	.	PASS	ASP;GENEINFO=LOC100652771:100652771;RSPOS=11014;SAO=0;SSR=0;VC=SNV;VP=050000000004000000000100;WGT=0;dbSNPBuildID=125
chr1	11014	rs28484712	G	A	.	PASS	ASP;GENEINFO=LOC100652771:100652771;RSPOS=11014;SAO=0;SSR=0;VC=SNV;VP=050000000004000000000100;WGT=0;dbSNPBuildID=125
chr1	11022	rs28775022	G	A	.	PASS	ASP;GENEINFO=LOC100652771:100652771;RSPOS=11022;SAO=0;SSR=0;VC=SNV;VP=050000000004000000000100;WGT=0;dbSNPBuildID=125
chr1	11022	rs28775022	G	A	.	PASS	ASP;GENEINFO=LOC100652771:100652771;RSPOS=11022;SAO=0;SSR=0;VC=SNV;VP=050000000004000000000100;WGT=0;dbSNPBuildID=125
chr1	11081	rs10218495	G	T	.	PASS	CFL;GENEINFO=LOC100652771:100652771;GNO;RSPOS=11081;SAO=0;SSR=0;VC=SNV;VP=050000000008000100000100;WGT=0;dbSNPBuildID=119
chr1	11081	rs10218495	G	T	.	PASS	CFL;GENEINFO=LOC100652771:100652771;GNO;RSPOS=11081;SAO=0;SSR=0;VC=SNV;VP=050000000008000100000100;WGT=0;dbSNPBuildID=119
chr1	11863	rs187669455	C	A	.	PASS	RSPOS=11863;SAO=0;SSR=0;VC=SNV;VP=050000000000000000000100;WGT=0;dbSNPBuildID=135
chr1	11863	rs187669455	C	A	.	PASS	RSPOS=11863;SAO=0;SSR=0;VC=SNV;VP=050000000000000000000100;WGT=0;dbSNPBuildID=135
chr1	13302	rs180734498	C	T	.	PASS	KGPilot123;RSPOS=13302;SAO=0;SSR=0;VC=SNV;VP=050000000000000010000100;WGT=0;dbSNPBuildID=135
chr1	13302	rs180734498	C	T	.	PASS	KGPilot123;RSPOS=13302;SAO=0;SSR=0;VC=SNV;VP=050000000000000010000100;WGT=0;dbSNPBuildID=135
chr1	13327	rs144762171	G	C	.	PASS	ASP;KGPilot123;RSPOS=13327;SAO=0;SSR=0;VC=SNV;VP=050000000004000010000100;WGT=0;dbSNPBuildID=134
chr1	13327	rs144762171	G	C	.	PASS	ASP;KGPilot123;RSPOS=13327;SAO=0;SSR=0;VC=SNV;VP=050000000004000010000100;WGT=0;dbSNPBuildID=134
chr1	13684	rs71260404	C	T	.	PASS	GENEINFO=LOC100652771:100652771;GNO;RSPOS=13684;RV;SAO=0;SLO;SSR=0;VC=SNV;VP=050100000000000100000100;WGT=0;dbSNPBuildID=130
chr1	13684	rs71260404	C	T	.	PASS	GENEINFO=LOC100652771:100652771;GNO;RSPOS=13684;RV;SAO=0;SLO;SSR=0;VC=SNV;VP=050100000000000100000100;WGT=0;dbSNPBuildID=130
chr1	13980	rs151276478	T	C	.	PASS	ASP;KGPilot123;RSPOS=13980;SAO=0;SSR=0;VC=SNV;VP=050000000004000010000100;WGT=0;dbSNPBuildID=134
chr1	13980	rs151276478	T	C	.	PASS	ASP;KGPilot123;RSPOS=13980;SAO=0;SSR=0;VC=SNV;VP=050000000004000010000100;WGT=0;dbSNPBuildID=134
chr1	14889	rs142444908	G	A	.	PASS	ASP;RSPOS=14889;SAO=0;SSR=0;VC=SNV;VP=050000000004000000000100;WGT=0;dbSNPBuildID=134
chr1	14889	rs142444908	G	A	.	PASS	ASP;RSPOS=14889;SAO=0;SSR=0;VC=SNV;VP=050000000004000000000100;WGT=0;dbSNPBuildID=134
chr1	14907	rs79585140	A	G	.	PASS	GNO;RSPOS=14907;SAO=0;SSR=0;VC=SNV;VLD;VP=050000000000040100000100;WGT=0;dbSNPBuildID=131
chr1	14907	rs79585140	A	G	.	PASS	GNO;RSPOS=14907;SAO=0;SSR=0;VC=SNV;VLD;VP=050000000000040100000100;WGT=0;dbSNPBuildID=131
chr1	14930	rs75454623	A	G	.	PASS	GNO;RSPOS=14930;SAO=0;SSR=0;VC=SNV;VLD;VP=050000000000040100000100;WGT=0;dbSNPBuildID=131
chr1	14930	rs75454623	A	G	.	PASS	GNO;RSPOS=14930;SAO=0;SSR=0;VC=SNV;VLD;VP=050000000000040100000100;WGT=0;dbSNPBuildID=131
chr1	14976	rs71252251	G	A	.	PASS	ASP;GNO;RSPOS=14976;RV;SAO=0;SLO;SSR=0;VC=SNV;VP=050100000004000100000100;WGT=0;dbSNPBuildID=130
chr1	14976	rs71252251	G	A	.	PASS	ASP;GNO;RSPOS=14976;RV;SAO=0;SLO;SSR=0;VC=SNV;VP=050100000004000100000100;WGT=0;dbSNPBuildID=130
chr1	15061	rs71268703	T	TG	.	PASS	ASP;GNO;RSPOS=15061;RV;SAO=0;SLO;SSR=0;VC=DIV;VP=050100000004000100000200;WGT=0;dbSNPBuildID=130
chr1	15061	rs71268703	T	TG	.	PASS	ASP;GNO;RSPOS=15061;RV;SAO=0;SLO;SSR=0;VC=DIV;VP=050100000004000100000200;WGT=0;dbSNPBuildID=130
chr1	15118	rs71252250	A	G	.	PASS	ASP;GNO;RSPOS=15118;RV;SAO=0;SLO;SSR=0;VC=SNV;VP=050100000004000100000100;WGT=0;dbSNPBuildID=130
chr1	15118	rs71252250	A	G	.	PASS	ASP;GNO;RSPOS=15118;RV;SAO=0;SLO;SSR=0;VC=SNV;VP=050100000004000100000100;WGT=0;dbSNPBuildID=130
chr1	15211	rs144718396	T	G	.	PASS	ASP;RSPOS=15211;SAO=0;SSR=0;VC=SNV;VP=050000000004000000000100;WGT=0;dbSNPBuildID=134
chr1	15211	rs78601809	T	G	.	PASS	ASP;GNO;RSPOS=15211;SAO=0;SSR=0;VC=SNV;VLD;VP=050000000004040100000100;WGT=0;dbSNPBuildID=131
chr1	15211	rs144718396	T	G	.	PASS	ASP;RSPOS=15211;SAO=0;SSR=0;VC=SNV;VP=050000000004000000000100;WGT=0;dbSNPBuildID=134
chr1	15211	rs78601809	T	G	.	PASS	ASP;GNO;RSPOS=15211;SAO=0;SSR=0;VC=SNV;VLD;VP=050000000004040100000100;WGT=0;dbSNPBuildID=131
chr1	16257	rs78588380	G	C	.	PASS	ASP;GNO;RSPOS=16257;SAO=0;SSR=0;VC=SNV;VP=050000000004000100000100;WGT=0;dbSNPBuildID=131
chr1	16257	rs78588380	G	C	.	PASS	ASP;GNO;RSPOS=16257;SAO=0;SSR=0;VC=SNV;VP=050000000004000100000100;WGT=0;dbSNPBuildID=131
chr1	16378	rs148220436	T	C	.	PASS	ASP;RSPOS=16378;SAO=0;SSR=0;VC=SNV;VP=050000000004000000000100;WGT=0;dbSNPBuildID=134
chr1	16378	rs148220436	T	C	.	PASS	ASP;RSPOS=16378;SAO=0;SSR=0;VC=SNV;VP=050000000004000000000100;WGT=0;dbSNPBuildID=134
chr1	16495	rs141130360	G	C	.	PASS	ASP;RSPOS=16495;SAO=0;SSR=0;VC=SNV;VP=050000000004000000000100;WGT=0;dbSNPBuildID=134
chr1	16495	rs141130360	G	C	.	PASS	ASP;RSPOS=16495;SAO=0;SSR=0;VC=SNV;VP=050000000004000000000100;WGT=0;dbSNPBuildID=134
chr1	16497	rs150723783	A	G	.	PASS	ASP;RSPOS=16497;SAO=0;SSR=0;VC=SNV;VP=050000000004000000000100;WGT=0;dbSNPBuildID=134
chr1	16497	rs150723783	A	G	.	PASS	ASP;RSPOS=16497;SAO=0;SSR=0;VC=SNV;VP=050000000004000000000100;WGT=0;dbSNPBuildID=134
chr1	17519	rs192890528	G	T	.	PASS	RSPOS=17519;SAO=0;SSR=0;VC=SNV;VP=050000000000000000000100;WGT=0;dbSNPBuildID=135
chr1	17519	rs192890528	G	T	.	PASS	RSPOS=17519;SAO=0;SSR=0;VC=SNV;VP=050000000000000000000100;WGT=0;dbSNPBuildID=135
chr1	19226	rs138930629	T	A	.	PASS	ASP;RSPOS=19226;SAO=0;SSR=0;VC=SNV;VP=050000000004000000000100;WGT=0;dbSNPBuildID=134
chr1	19226	rs138930629	T	A	.	PASS	ASP;RSPOS=19226;SAO=0;SSR=0;VC=SNV;VP=050000000004000000000100;WGT=0;dbSNPBuildID=134
chr1	20141	rs56336884	G	A	.	PASS	HD;RSPOS=20141;SAO=0;SLO;SSR=0;VC=SNV;VP=050100000000000400000100;WGT=0;dbSNPBuildID=129
chr1	20141	rs56336884	G	A	.	PASS	HD;RSPOS=20141;SAO=0;SLO;SSR=0;VC=SNV;VP=050100000000000400000100;WGT=0;dbSNPBuildID=129
chr1	20144	rs143346096	G	A	.	PASS	ASP;RSPOS=20144;SAO=0;SSR=0;VC=SNV;VP=050000000004000000000100;WGT=0;dbSNPBuildID=134
chr1	20144	rs143346096	G	A	.	PASS	ASP;RSPOS=20144;SAO=0;SSR=0;VC=SNV;VP=050000000004000000000100;WGT=0;dbSNPBuildID=134
chr1	20206	rs71262675	C	T	.	PASS	GNO;RSPOS=20206;RV;SAO=0;SLO;SSR=0;VC=SNV;VP=050100000000000100000100;WGT=0;dbSNPBuildID=130
chr1	20206	rs71262675	C	T	.	PASS	GNO;RSPOS=20206;RV;SAO=0;SLO;SSR=0;VC=SNV;VP=050100000000000100000100;WGT=0;dbSNPBuildID=130
chr1	20245	rs71262674	G	A	.	PASS	GMAF=0.256398537477148;GNO;RSPOS=20245;RV;SAO=0;SLO;SSR=0;VC=SNV;VP=050100000000000100000100;WGT=0;dbSNPBuildID=130
chr1	20245	rs71262674	G	A	.	PASS	GMAF=0.256398537477148;GNO;RSPOS=20245;RV;SAO=0;SLO;SSR=0;VC=SNV;VP=050100000000000100000100;WGT=0;dbSNPBuildID=130
chr1	20304	rs71262673	G	C	.	PASS	GMAF=0.338208409506399;GNO;RSPOS=20304;RV;SAO=0;SLO;SSR=0;VC=SNV;VP=050100000000000100000100;WGT=0;dbSNPBuildID=130
chr1	20304	rs71262673	G	C	.	PASS	GMAF=0.338208409506399;GNO;RSPOS=20304;RV;SAO=0;SLO;SSR=0;VC=SNV;VP=050100000000000100000100;WGT=0;dbSNPBuildID=130
chr1	26999	rs147506580	A	G	.	PASS	ASP;RSPOS=26999;SAO=0;SSR=0;VC=SNV;VP=050000000004000000000100;WGT=0;dbSNPBuildID=134
chr1	26999	rs147506580	A	G	.	PASS	ASP;RSPOS=26999;SAO=0;SSR=0;VC=SNV;VP=050000000004000000000100;WGT=0;dbSNPBuildID=134
chr1	29436	rs2462493	G	A	.	PASS	GNO;RSPOS=29436;SAO=0;SSR=0;VC=SNV;VP=050000000000000100000100;WGT=0;dbSNPBuildID=100
chr1	29436	rs2462493	G	A	.	PASS	GNO;RSPOS=29436;SAO=0;SSR=0;VC=SNV;VP=050000000000000100000100;WGT=0;dbSNPBuildID=100
chr1	30923	rs140337953	G	T	.	PASS	ASP;KGPilot123;RSPOS=30923;SAO=0;SSR=0;VC=SNV;VP=050000000004000010000100;WGT=0;dbSNPBuildID=134
chr1	30923	rs140337953	G	T	.	PASS	ASP;KGPilot123;RSPOS=30923;SAO=0;SSR=0;VC=SNV;VP=050000000004000010000100;WGT=0;dbSNPBuildID=134
chr1	33487	rs77459554	C	T	.	PASS	ASP;GNO;RSPOS=33487;SAO=0;SSR=0;VC=SNV;VP=050000000004000100000100;WGT=0;dbSNPBuildID=131
chr1	33487	rs77459554	C	T	.	PASS	ASP;GNO;RSPOS=33487;SAO=0;SSR=0;VC=SNV;VP=050000000004000100000100;WGT=0;dbSNPBuildID=131
chr1	33495	rs75468675	C	T	.	PASS	ASP;GNO;RSPOS=33495;SAO=0;SSR=0;VC=SNV;VLD;VP=050000000004040100000100;WGT=0;dbSNPBuildID=131
chr1	33495	rs75468675	C	T	.	PASS	ASP;GNO;RSPOS=33495;SAO=0;SSR=0;VC=SNV;VLD;VP=050000000004040100000100;WGT=0;dbSNPBuildID=131
chr1	33505	rs75627161	T	C	.	PASS	ASP;GNO;RSPOS=33505;SAO=0;SSR=0;VC=SNV;VLD;VP=050000000004040100000100;WGT=0;dbSNPBuildID=131
chr1	33505	rs75627161	T	C	.	PASS	ASP;GNO;RSPOS=33505;SAO=0;SSR=0;VC=SNV;VLD;VP=050000000004040100000100;WGT=0;dbSNPBuildID=131
chr1	33508	rs75609629	A	T	.	PASS	ASP;GNO;RSPOS=33508;SAO=0;SSR=0;VC=SNV;VLD;VP=050000000004040100000100;WGT=0;dbSNPBuildID=131
chr1	33508	rs75609629	A	T	.	PASS	ASP;GNO;RSPOS=33508;SAO=0;SSR=0;VC=SNV;VLD;VP=050000000004040100000100;WGT=0;dbSNPBuildID=131
chr1	33521	rs76098219	T	A	.	PASS	GNO;RSPOS=33521;SAO=0;SSR=0;VC=SNV;VLD;VP=050000000000040100000100;WGT=0;dbSNPBuildID=131
chr1	33521	rs76098219	T	A	.	PASS	GNO;RSPOS=33521;SAO=0;SSR=0;VC=SNV;VLD;VP=050000000000040100000100;WGT=0;dbSNPBuildID=131
chr1	33593	rs557585	G	A	.	PASS	RSPOS=33593;SAO=0;SSR=0;VC=SNV;VP=050000000000000000000100;WGT=0;dbSNPBuildID=83
chr1	33593	rs557585	G	A	.	PASS	RSPOS=33593;SAO=0;SSR=0;VC=SNV;VP=050000000000000000000100;WGT=0;dbSNPBuildID=83
chr1	33648	rs62028204	G	T	.	PASS	RSPOS=33648;RV;SAO=0;SSR=0;VC=SNV;VP=050000000000000000000100;WGT=0;dbSNPBuildID=129
chr1	33648	rs62028204	G	T	.	PASS	RSPOS=33648;RV;SAO=0;SSR=0;VC=SNV;VP=050000000000000000000100;WGT=0;dbSNPBuildID=129
chr1	33656	rs113821789	T	C	.	PASS	RSPOS=33656;RV;SAO=0;SSR=0;VC=SNV;VP=050000000000000000000100;WGT=0;dbSNPBuildID=132
chr1	33656	rs113821789	T	C	.	PASS	RSPOS=33656;RV;SAO=0;SSR=0;VC=SNV;VP=050000000000000000000100;WGT=0;dbSNPBuildID=132
chr1	51476	rs187298206	T	C	.	PASS	KGPilot123;RSPOS=51476;SAO=0;SSR=0;VC=SNV;VP=050000000000000010000100;WGT=0;dbSNPBuildID=135
chr1	51476	rs187298206	T	C	.	PASS	KGPilot123;RSPOS=51476;SAO=0;SSR=0;VC=SNV;VP=050000000000000010000100;WGT=0;dbSNPBuildID=135
chr1	51479	rs116400033	T	A	.	PASS	ASP;G5;G5A;GMAF=0.113802559414991;KGPilot123;RSPOS=51479;SAO=0;SSR=0;VC=SNV;VLD;VP=050000000004070010000100;WGT=0;dbSNPBuildID=132
chr1	51479	rs116400033	T	A	.	PASS	ASP;G5;G5A;GMAF=0.113802559414991;KGPilot123;RSPOS=51479;SAO=0;SSR=0;VC=SNV;VLD;VP=050000000004070010000100;WGT=0;dbSNPBuildID=132
chr1	51803	rs62637812	T	C	.	PASS	GMAF=0.468921389396709;RSPOS=51803;SAO=0;SSR=0;VC=SNV;VLD;VP=050000000000040000000100;WGT=0;dbSNPBuildID=129
chr1	51803	rs62637812	T	C	.	PASS	GMAF=0.468921389396709;RSPOS=51803;SAO=0;SSR=0;VC=SNV;VLD;VP=050000000000040000000100;WGT=0;dbSNPBuildID=129
chr1	51898	rs76402894	C	A	.	PASS	GMAF=0.0731261425959781;GNO;RSPOS=51898;SAO=0;SSR=0;VC=SNV;VP=050000000000000100000100;WGT=0;dbSNPBuildID=131
chr1	51898	rs76402894	C	A	.	PASS	GMAF=0.0731261425959781;GNO;RSPOS=51898;SAO=0;SSR=0;VC=SNV;VP=050000000000000100000100;WGT=0;dbSNPBuildID=131
chr1	51914	rs190452223	T	G	.	PASS	KGPilot123;RSPOS=51914;SAO=0;SSR=0;VC=SNV;VP=050000000000000010000100;WGT=0;dbSNPBuildID=135
chr1	51914	rs190452223	T	G	.	PASS	KGPilot123;RSPOS=51914;SAO=0;SSR=0;VC=SNV;VP=050000000000000010000100;WGT=0;dbSNPBuildID=135
chr1	51928	rs78732933	G	A	.	PASS	GNO;RSPOS=51928;SAO=0;SSR=0;VC=SNV;VP=050000000000000100000100;WGT=0;dbSNPBuildID=131
chr1	51928	rs78732933	G	A	.	PASS	GNO;RSPOS=51928;SAO=0;SSR=0;VC=SNV;VP=050000000000000100000100;WGT=0;dbSNPBuildID=131
chr1	51935	rs181754315	C	T	.	PASS	KGPilot123;RSPOS=51935;SAO=0;SSR=0;VC=SNV;VP=050000000000000010000100;WGT=0;dbSNPBuildID=135
chr1	51935	rs181754315	C	T	.	PASS	KGPilot123;RSPOS=51935;SAO=0;SSR=0;VC=SNV;VP=050000000000000010000100;WGT=0;dbSNPBuildID=135
chr1	51954	rs185832753	G	C	.	PASS	KGPilot123;RSPOS=51954;SAO=0;SSR=0;VC=SNV;VP=050000000000000010000100;WGT=0;dbSNPBuildID=135
chr1	51954	rs185832753	G	C	.	PASS	KGPilot123;RSPOS=51954;SAO=0;SSR=0;VC=SNV;VP=050000000000000010000100;WGT=0;dbSNPBuildID=135
chr1	52058	rs62637813	G	C	.	PASS	GMAF=0.0342778793418647;KGPilot123;RSPOS=52058;SAO=0;SSR=1;VC=SNV;VLD;VP=050000000000040010000140;WGT=0;dbSNPBuildID=129
chr1	52058	rs62637813	G	C	.	PASS	GMAF=0.0342778793418647;KGPilot123;RSPOS=52058;SAO=0;SSR=1;VC=SNV;VLD;VP=050000000000040010000140;WGT=0;dbSNPBuildID=129
chr1	52144	rs190291950	T	A	.	PASS	KGPilot123;RSPOS=52144;SAO=0;SSR=0;VC=SNV;VP=050000000000000010000100;WGT=0;dbSNPBuildID=135
chr1	52144	rs190291950	T	A	.	PASS	KGPilot123;RSPOS=52144;SAO=0;SSR=0;VC=SNV;VP=050000000000000010000100;WGT=0;dbSNPBuildID=135
chr1	52238	rs150021059	T	G	.	PASS	ASP;KGPilot123;RSPOS=52238;SAO=0;SSR=0;VC=SNV;VP=050000000004000010000100;WGT=0;dbSNPBuildID=134
chr1	52238	rs150021059	T	G	.	PASS	ASP;KGPilot123;RSPOS=52238;SAO=0;SSR=0;VC=SNV;VP=050000000004000010000100;WGT=0;dbSNPBuildID=134
chr1	54353	rs140052487	C	A	.	PASS	ASP;KGPilot123;RSPOS=54353;SAO=0;SSR=0;VC=SNV;VP=050000000004000010000100;WGT=0;dbSNPBuildID=134
chr1	54353	rs140052487	C	A	.	PASS	ASP;KGPilot123;RSPOS=54353;SAO=0;SSR=0;VC=SNV;VP=050000000004000010000100;WGT=0;dbSNPBuildID=134
chr1	54421	rs146477069	A	G	.	PASS	ASP;KGPilot123;RSPOS=54421;SAO=0;SSR=0;VC=SNV;VP=050000000004000010000100;WGT=0;dbSNPBuildID=134
chr1	54421	rs146477069	A	G	.	PASS	ASP;KGPilot123;RSPOS=54421;SAO=0;SSR=0;VC=SNV;VP=050000000004000010000100;WGT=0;dbSNPBuildID=134
chr1	54490	rs141149254	G	A	.	PASS	ASP;KGPilot123;RSPOS=54490;SAO=0;SSR=0;VC=SNV;VP=050000000004000010000100;WGT=0;dbSNPBuildID=134
chr1	54490	rs141149254	G	A	.	PASS	ASP;KGPilot123;RSPOS=54490;SAO=0;SSR=0;VC=SNV;VP=050000000004000010000100;WGT=0;dbSNPBuildID=134
chr1	54676	rs2462492	C	T	.	PASS	ASP;GMAF=0.191956124314442;GNO;HD;KGPilot123;RSPOS=54676;SAO=0;SSR=0;VC=SNV;VLD;VP=050000000004040510000100;WGT=0;dbSNPBuildID=100
chr1	54676	rs2462492	C	T	.	PASS	ASP;GMAF=0.191956124314442;GNO;HD;KGPilot123;RSPOS=54676;SAO=0;SSR=0;VC=SNV;VLD;VP=050000000004040510000100;WGT=0;dbSNPBuildID=100
chr1	54753	rs143174675	T	G	.	PASS	ASP;KGPilot123;RSPOS=54753;SAO=0;SSR=0;VC=SNV;VP=050000000004000010000100;WGT=0;dbSNPBuildID=134
chr1	54753	rs143174675	T	G	.	PASS	ASP;KGPilot123;RSPOS=54753;SAO=0;SSR=0;VC=SNV;VP=050000000004000010000100;WGT=0;dbSNPBuildID=134
chr1	54788	rs59861892	CC	C,CCT	.	PASS	ASP;RSPOS=54789;SAO=0;SSR=0;VC=DIV;VP=050000000004000000000200;WGT=0;dbSNPBuildID=129
chr1	54788	rs59861892	CC	C,CCT	.	PASS	ASP;RSPOS=54789;SAO=0;SSR=0;VC=DIV;VP=050000000004000000000200;WGT=0;dbSNPBuildID=129
chr1	54795	rs58014817	T	A	.	PASS	ASP;RSPOS=54795;SAO=0;SSR=0;VC=SNV;VP=050000000004000000000100;WGT=0;dbSNPBuildID=129
chr1	54795	rs58014817	T	A	.	PASS	ASP;RSPOS=54795;SAO=0;SSR=0;VC=SNV;VP=050000000004000000000100;WGT=0;dbSNPBuildID=129
chr1	55164	rs3091274	C	A	.	PASS	G5;G5A;GMAF=0.145338208409506;GNO;KGPilot123;RSPOS=55164;SAO=0;SLO;SSR=0;VC=SNV;VP=050100000000030110000100;WGT=0;dbSNPBuildID=103
chr1	55164	rs3091274	C	A	.	PASS	G5;G5A;GMAF=0.145338208409506;GNO;KGPilot123;RSPOS=55164;SAO=0;SLO;SSR=0;VC=SNV;VP=050100000000030110000100;WGT=0;dbSNPBuildID=103
chr1	55299	rs10399749	C	T	.	PASS	G5;G5A;GMAF=0.278793418647166;GNO;KGPilot123;PH2;RSPOS=55299;SAO=0;SLO;SSR=0;VC=SNV;VP=050100000000030112000100;WGT=0;dbSNPBuildID=119
chr1	55299	rs10399749	C	T	.	PASS	G5;G5A;GMAF=0.278793418647166;GNO;KGPilot123;PH2;RSPOS=55299;SAO=0;SLO;SSR=0;VC=SNV;VP=050100000000030112000100;WGT=0;dbSNPBuildID=119
chr1	55302	rs3091273	C	T	.	PASS	RSPOS=55302;SAO=0;SSR=0;VC=SNV;VP=050000000000000000000100;WGT=0;dbSNPBuildID=103
chr1	55302	rs3091273	C	T	.	PASS	RSPOS=55302;SAO=0;SSR=0;VC=SNV;VP=050000000000000000000100;WGT=0;dbSNPBuildID=103
chr1	55313	rs182462964	A	T	.	PASS	KGPilot123;RSPOS=55313;SAO=0;SSR=0;VC=SNV;VP=050000000000000010000100;WGT=0;dbSNPBuildID=135
chr1	55313	rs182462964	A	T	.	PASS	KGPilot123;RSPOS=55313;SAO=0;SSR=0;VC=SNV;VP=050000000000000010000100;WGT=0;dbSNPBuildID=135
chr1	55322	rs3107974	C	T	.	PASS	RSPOS=55322;SAO=0;SSR=0;VC=SNV;VP=050000000000000000000100;WGT=0;dbSNPBuildID=103
chr1	55322	rs3107974	C	T	.	PASS	RSPOS=55322;SAO=0;SSR=0;VC=SNV;VP=050000000000000000000100;WGT=0;dbSNPBuildID=103
chr1	55326	rs3107975	T	C	.	PASS	GNO;HD;KGPilot123;RSPOS=55326;SAO=0;SSR=0;VC=SNV;VP=050000000000000510000100;WGT=0;dbSNPBuildID=103
chr1	55326	rs3107975	T	C	.	PASS	GNO;HD;KGPilot123;RSPOS=55326;SAO=0;SSR=0;VC=SNV;VP=050000000000000510000100;WGT=0;dbSNPBuildID=103
chr1	55330	rs185215913	G	A	.	PASS	KGPilot123;RSPOS=55330;SAO=0;SSR=0;VC=SNV;VP=050000000000000010000100;WGT=0;dbSNPBuildID=135
chr1	55330	rs185215913	G	A	.	PASS	KGPilot123;RSPOS=55330;SAO=0;SSR=0;VC=SNV;VP=050000000000000010000100;WGT=0;dbSNPBuildID=135
chr1	55367	rs190850374	G	A	.	PASS	KGPilot123;RSPOS=55367;SAO=0;SSR=0;VC=SNV;VP=050000000000000010000100;WGT=0;dbSNPBuildID=135
chr1	55367	rs190850374	G	A	.	PASS	KGPilot123;RSPOS=55367;SAO=0;SSR=0;VC=SNV;VP=050000000000000010000100;WGT=0;dbSNPBuildID=135
chr1	55388	rs182711216	C	T	.	PASS	KGPilot123;RSPOS=55388;SAO=0;SSR=0;VC=SNV;VP=050000000000000010000100;WGT=0;dbSNPBuildID=135
chr1	55388	rs182711216	C	T	.	PASS	KGPilot123;RSPOS=55388;SAO=0;SSR=0;VC=SNV;VP=050000000000000010000100;WGT=0;dbSNPBuildID=135
chr1	55394	rs2949420	T	A	.	PASS	GNO;KGPilot123;PH2;RSPOS=55394;SAO=0;SSR=0;VC=SNV;VP=050000000000000112000100;WGT=0;dbSNPBuildID=101
chr1	55394	rs2949420	T	A	.	PASS	GNO;KGPilot123;PH2;RSPOS=55394;SAO=0;SSR=0;VC=SNV;VP=050000000000000112000100;WGT=0;dbSNPBuildID=101
chr1	55416	rs193242050	G	A	.	PASS	KGPilot123;RSPOS=55416;SAO=0;SSR=0;VC=SNV;VP=050000000000000010000100;WGT=0;dbSNPBuildID=135
chr1	55416	rs193242050	G	A	.	PASS	KGPilot123;RSPOS=55416;SAO=0;SSR=0;VC=SNV;VP=050000000000000010000100;WGT=0;dbSNPBuildID=135
chr1	55427	rs183189405	T	C	.	PASS	KGPilot123;RSPOS=55427;SAO=0;SSR=0;VC=SNV;VP=050000000000000010000100;WGT=0;dbSNPBuildID=135
chr1	55427	rs183189405	T	C	.	PASS	KGPilot123;RSPOS=55427;SAO=0;SSR=0;VC=SNV;VP=050000000000000010000100;WGT=0;dbSNPBuildID=135
chr1	55545	rs28396308	C	T	.	PASS	GNO;RSPOS=55545;SAO=0;SSR=0;VC=SNV;VP=050000000000000100000100;WGT=0;dbSNPBuildID=125
chr1	55545	rs28396308	C	T	.	PASS	GNO;RSPOS=55545;SAO=0;SSR=0;VC=SNV;VP=050000000000000100000100;WGT=0;dbSNPBuildID=125
chr1	55816	rs187434873	G	A	.	PASS	KGPilot123;RSPOS=55816;SAO=0;SSR=0;VC=SNV;VP=050000000000000010000100;WGT=0;dbSNPBuildID=135
chr1	55816	rs187434873	G	A	.	PASS	KGPilot123;RSPOS=55816;SAO=0;SSR=0;VC=SNV;VP=050000000000000010000100;WGT=0;dbSNPBuildID=135
chr1	55850	rs191890754	C	G	.	PASS	KGPilot123;RSPOS=55850;SAO=0;SSR=0;VC=SNV;VP=050000000000000010000100;WGT=0;dbSNPBuildID=135
chr1	55850	rs191890754	C	G	.	PASS	KGPilot123;RSPOS=55850;SAO=0;SSR=0;VC=SNV;VP=050000000000000010000100;WGT=0;dbSNPBuildID=135
chr1	55852	rs184233019	G	C	.	PASS	KGPilot123;RSPOS=55852;SAO=0;SSR=0;VC=SNV;VP=050000000000000010000100;WGT=0;dbSNPBuildID=135
chr1	55852	rs184233019	G	C	.	PASS	KGPilot123;RSPOS=55852;SAO=0;SSR=0;VC=SNV;VP=050000000000000010000100;WGT=0;dbSNPBuildID=135
chr1	56644	rs143342222	A	C	.	PASS	ASP;KGPilot123;RSPOS=56644;SAO=0;SSR=0;VC=SNV;VP=050000000004000010000100;WGT=0;dbSNPBuildID=134
chr1	56644	rs143342222	A	C	.	PASS	ASP;KGPilot123;RSPOS=56644;SAO=0;SSR=0;VC=SNV;VP=050000000004000010000100;WGT=0;dbSNPBuildID=134
chr1	57952	rs189727433	A	C	.	PASS	KGPilot123;RSPOS=57952;SAO=0;SSR=0;VC=SNV;VP=050000000000000010000100;WGT=0;dbSNPBuildID=135
chr1	57952	rs189727433	A	C	.	PASS	KGPilot123;RSPOS=57952;SAO=0;SSR=0;VC=SNV;VP=050000000000000010000100;WGT=0;dbSNPBuildID=135
chr1	58771	rs140128481	T	C	.	PASS	ASP;RSPOS=58771;SAO=0;SSR=0;VC=SNV;VP=050000000004000000000100;WGT=0;dbSNPBuildID=134
chr1	58771	rs140128481	T	C	.	PASS	ASP;RSPOS=58771;SAO=0;SSR=0;VC=SNV;VP=050000000004000000000100;WGT=0;dbSNPBuildID=134
chr1	58814	rs114420996	G	A	.	PASS	ASP;G5;GMAF=0.0982632541133455;KGPilot123;RSPOS=58814;SAO=0;SSR=0;VC=SNV;VLD;VP=050000000004050010000100;WGT=0;dbSNPBuildID=132
chr1	58814	rs114420996	G	A	.	PASS	ASP;G5;GMAF=0.0982632541133455;KGPilot123;RSPOS=58814;SAO=0;SSR=0;VC=SNV;VLD;VP=050000000004050010000100;WGT=0;dbSNPBuildID=132
chr1	59040	rs149755937	T	C	.	PASS	ASP;KGPilot123;RSPOS=59040;SAO=0;SSR=0;VC=SNV;VP=050000000004000010000100;WGT=0;dbSNPBuildID=134
chr1	59040	rs149755937	T	C	.	PASS	ASP;KGPilot123;RSPOS=59040;SAO=0;SSR=0;VC=SNV;VP=050000000004000010000100;WGT=0;dbSNPBuildID=134
chr1	60718	rs78395614	G	A	.	PASS	CFL;GNO;RSPOS=60718;SAO=0;SSR=0;VC=SNV;VP=050000000008000100000100;WGT=0;dbSNPBuildID=131
chr1	60718	rs78395614	G	A	.	PASS	CFL;GNO;RSPOS=60718;SAO=0;SSR=0;VC=SNV;VP=050000000008000100000100;WGT=0;dbSNPBuildID=131
chr1	60726	rs192328835	C	A	.	PASS	KGPilot123;RSPOS=60726;SAO=0;SSR=0;VC=SNV;VP=050000000000000010000100;WGT=0;dbSNPBuildID=135
chr1	60726	rs192328835	C	A	.	PASS	KGPilot123;RSPOS=60726;SAO=0;SSR=0;VC=SNV;VP=050000000000000010000100;WGT=0;dbSNPBuildID=135
chr1	60791	rs76199781	A	G	.	PASS	CFL;GNO;RSPOS=60791;SAO=0;SSR=0;VC=SNV;VP=050000000008000100000100;WGT=0;dbSNPBuildID=131
chr1	60791	rs76199781	A	G	.	PASS	CFL;GNO;RSPOS=60791;SAO=0;SSR=0;VC=SNV;VP=050000000008000100000100;WGT=0;dbSNPBuildID=131
chr1	61442	rs74970982	A	G	.	PASS	CFL;GMAF=0.076782449725777;GNO;KGPilot123;RSPOS=61442;SAO=0;SSR=0;VC=SNV;VP=050000000008000110000100;WGT=0;dbSNPBuildID=131
chr1	61442	rs74970982	A	G	.	PASS	CFL;GMAF=0.076782449725777;GNO;KGPilot123;RSPOS=61442;SAO=0;SSR=0;VC=SNV;VP=050000000008000110000100;WGT=0;dbSNPBuildID=131
chr1	61462	rs56992750	T	A	.	PASS	CFL;G5;G5A;GMAF=0.0383912248628885;GNO;KGPilot123;RSPOS=61462;SAO=0;SLO;SSR=0;VC=SNV;VP=050100000008030110000100;WGT=0;dbSNPBuildID=129
chr1	61462	rs56992750	T	A	.	PASS	CFL;G5;G5A;GMAF=0.0383912248628885;GNO;KGPilot123;RSPOS=61462;SAO=0;SLO;SSR=0;VC=SNV;VP=050100000008030110000100;WGT=0;dbSNPBuildID=129
chr1	61480	rs75526266	G	C	.	PASS	CFL;GNO;RSPOS=61480;SAO=0;SSR=0;VC=SNV;VP=050000000008000100000100;WGT=0;dbSNPBuildID=131
chr1	61480	rs75526266	G	C	.	PASS	CFL;GNO;RSPOS=61480;SAO=0;SSR=0;VC=SNV;VP=050000000008000100000100;WGT=0;dbSNPBuildID=131
chr1	61499	rs75719746	G	A	.	PASS	CFL;GNO;RSPOS=61499;SAO=0;SSR=0;VC=SNV;VP=050000000008000100000100;WGT=0;dbSNPBuildID=131
chr1	61499	rs75719746	G	A	.	PASS	CFL;GNO;RSPOS=61499;SAO=0;SSR=0;VC=SNV;VP=050000000008000100000100;WGT=0;dbSNPBuildID=131
chr1	61743	rs184286948	G	C	.	PASS	KGPilot123;RSPOS=61743;SAO=0;SSR=0;VC=SNV;VP=050000000000000010000100;WGT=0;dbSNPBuildID=135
chr1	61743	rs184286948	G	C	.	PASS	KGPilot123;RSPOS=61743;SAO=0;SSR=0;VC=SNV;VP=050000000000000010000100;WGT=0;dbSNPBuildID=135
chr1	61920	rs62637820	G	A	.	PASS	CFL;GMAF=0.0255941499085923;RSPOS=61920;SAO=0;SSR=0;VC=SNV;VLD;VP=050000000008040000000100;WGT=0;dbSNPBuildID=129
chr1	61920	rs62637820	G	A	.	PASS	CFL;GMAF=0.0255941499085923;RSPOS=61920;SAO=0;SSR=0;VC=SNV;VLD;VP=050000000008040000000100;WGT=0;dbSNPBuildID=129
chr1	61987	rs76735897	A	G	.	PASS	CFL;GMAF=0.292961608775137;GNO;KGPilot123;RSPOS=61987;SAO=0;SSR=0;VC=SNV;VP=050000000008000110000100;WGT=0;dbSNPBuildID=131
chr1	61987	rs76735897	A	G	.	PASS	CFL;GMAF=0.292961608775137;GNO;KGPilot123;RSPOS=61987;SAO=0;SSR=0;VC=SNV;VP=050000000008000110000100;WGT=0;dbSNPBuildID=131
chr1	61989	rs77573425	G	C	.	PASS	CFL;GMAF=0.309414990859232;GNO;KGPilot123;RSPOS=61989;SAO=0;SSR=0;VC=SNV;VP=050000000008000110000100;WGT=0;dbSNPBuildID=131
chr1	61989	rs77573425	G	C	.	PASS	CFL;GMAF=0.309414990859232;GNO;KGPilot123;RSPOS=61989;SAO=0;SSR=0;VC=SNV;VP=050000000008000110000100;WGT=0;dbSNPBuildID=131
chr1	61993	rs190553843	C	T	.	PASS	KGPilot123;RSPOS=61993;SAO=0;SSR=0;VC=SNV;VP=050000000000000010000100;WGT=0;dbSNPBuildID=135
chr1	61993	rs190553843	C	T	.	PASS	KGPilot123;RSPOS=61993;SAO=0;SSR=0;VC=SNV;VP=050000000000000010000100;WGT=0;dbSNPBuildID=135
chr1	62156	rs181864839	C	T	.	PASS	KGPilot123;RSPOS=62156;SAO=0;SSR=0;VC=SNV;VP=050000000000000010000100;WGT=0;dbSNPBuildID=135
chr1	62156	rs181864839	C	T	.	PASS	KGPilot123;RSPOS=62156;SAO=0;SSR=0;VC=SNV;VP=050000000000000010000100;WGT=0;dbSNPBuildID=135
chr1	62157	rs10399597	G	A	.	PASS	CFL;GMAF=0.00228519195612431;KGPilot123;RSPOS=62157;SAO=0;SSR=0;VC=SNV;VLD;VP=050000000008040010000100;WGT=0;dbSNPBuildID=119
chr1	62157	rs10399597	G	A	.	PASS	CFL;GMAF=0.00228519195612431;KGPilot123;RSPOS=62157;SAO=0;SSR=0;VC=SNV;VLD;VP=050000000008040010000100;WGT=0;dbSNPBuildID=119
chr1	62162	rs140556834	G	A	.	PASS	ASP;KGPilot123;RSPOS=62162;SAO=0;SSR=0;VC=SNV;VP=050000000004000010000100;WGT=0;dbSNPBuildID=134
chr1	62162	rs140556834	G	A	.	PASS	ASP;KGPilot123;RSPOS=62162;SAO=0;SSR=0;VC=SNV;VP=050000000004000010000100;WGT=0;dbSNPBuildID=134
chr1	62203	rs28402963	T	C	.	PASS	CFL;KGPilot123;RSPOS=62203;SAO=0;SSR=0;VC=SNV;VP=050000000008000010000100;WGT=0;dbSNPBuildID=125
chr1	62203	rs28402963	T	C	.	PASS	CFL;KGPilot123;RSPOS=62203;SAO=0;SSR=0;VC=SNV;VP=050000000008000010000100;WGT=0;dbSNPBuildID=125
chr1	62271	rs28599927	A	G	.	PASS	CFL;GMAF=0.138482632541133;RSPOS=62271;SAO=0;SSR=0;VC=SNV;VLD;VP=050000000008040000000100;WGT=0;dbSNPBuildID=125
chr1	62271	rs28599927	A	G	.	PASS	CFL;GMAF=0.138482632541133;RSPOS=62271;SAO=0;SSR=0;VC=SNV;VLD;VP=050000000008040000000100;WGT=0;dbSNPBuildID=125
chr1	63268	rs75478250	T	C	.	PASS	CFL;GNO;RSPOS=63268;SAO=0;SSR=0;VC=SNV;VP=050000000008000100000100;WGT=0;dbSNPBuildID=131
chr1	63268	rs75478250	T	C	.	PASS	CFL;GNO;RSPOS=63268;SAO=0;SSR=0;VC=SNV;VP=050000000008000100000100;WGT=0;dbSNPBuildID=131
chr1	63276	rs185977555	G	A	.	PASS	KGPilot123;RSPOS=63276;SAO=0;SSR=0;VC=SNV;VP=050000000000000010000100;WGT=0;dbSNPBuildID=135
chr1	63276	rs185977555	G	A	.	PASS	KGPilot123;RSPOS=63276;SAO=0;SSR=0;VC=SNV;VP=050000000000000010000100;WGT=0;dbSNPBuildID=135
chr1	63297	rs188886746	G	A	.	PASS	KGPilot123;RSPOS=63297;SAO=0;SSR=0;VC=SNV;VP=050000000000000010000100;WGT=0;dbSNPBuildID=135
chr1	63297	rs188886746	G	A	.	PASS	KGPilot123;RSPOS=63297;SAO=0;SSR=0;VC=SNV;VP=050000000000000010000100;WGT=0;dbSNPBuildID=135
chr1	63671	rs116440577	G	A	.	PASS	ASP;G5;GMAF=0.170018281535649;KGPilot123;RSPOS=63671;SAO=0;SSR=0;VC=SNV;VLD;VP=050000000004050010000100;WGT=0;dbSNPBuildID=132
chr1	63671	rs116440577	G	A	.	PASS	ASP;G5;GMAF=0.170018281535649;KGPilot123;RSPOS=63671;SAO=0;SSR=0;VC=SNV;VLD;VP=050000000004050010000100;WGT=0;dbSNPBuildID=132
chr1	63737	rs77426996	TACT	T,TCTA	.	PASS	CFL;RSPOS=63738;SAO=0;SSR=0;VC=DIV;VP=050000000008000000000200;WGT=0;dbSNPBuildID=131
chr1	63737	rs77426996	TACT	T,TCTA	.	PASS	CFL;RSPOS=63738;SAO=0;SSR=0;VC=DIV;VP=050000000008000000000200;WGT=0;dbSNPBuildID=131
chr1	64649	rs181431124	A	C	.	PASS	KGPilot123;RSPOS=64649;SAO=0;SSR=0;VC=SNV;VP=050000000000000010000100;WGT=0;dbSNPBuildID=135
chr1	64649	rs181431124	A	C	.	PASS	KGPilot123;RSPOS=64649;SAO=0;SSR=0;VC=SNV;VP=050000000000000010000100;WGT=0;dbSNPBuildID=135
chr1	66008	rs2691286	C	G	.	PASS	CFL;GNO;RSPOS=66008;SAO=0;SLO;SSR=0;VC=SNV;VP=050100000008000100000100;WGT=0;dbSNPBuildID=100
chr1	66008	rs2691286	C	G	.	PASS	CFL;GNO;RSPOS=66008;SAO=0;SLO;SSR=0;VC=SNV;VP=050100000008000100000100;WGT=0;dbSNPBuildID=100
chr1	66162	rs62639105	A	T	.	PASS	CFL;GMAF=0.320383912248629;GNO;KGPilot123;RSPOS=66162;SAO=0;SLO;SSR=0;VC=SNV;VP=050100000008000110000100;WGT=0;dbSNPBuildID=129
chr1	66162	rs62639105	A	T	.	PASS	CFL;GMAF=0.320383912248629;GNO;KGPilot123;RSPOS=66162;SAO=0;SLO;SSR=0;VC=SNV;VP=050100000008000110000100;WGT=0;dbSNPBuildID=129
chr1	66176	rs28552463	T	A	.	PASS	CFL;GMAF=0.0484460694698355;KGPilot123;RSPOS=66176;SAO=0;SSR=0;VC=SNV;VLD;VP=050000000008040010000100;WGT=0;dbSNPBuildID=125
chr1	66176	rs28552463	T	A	.	PASS	CFL;GMAF=0.0484460694698355;KGPilot123;RSPOS=66176;SAO=0;SSR=0;VC=SNV;VLD;VP=050000000008040010000100;WGT=0;dbSNPBuildID=125
chr1	66219	rs181028663	A	T	.	PASS	KGPilot123;RSPOS=66219;SAO=0;SSR=0;VC=SNV;VP=050000000000000010000100;WGT=0;dbSNPBuildID=135
chr1	66219	rs181028663	A	T	.	PASS	KGPilot123;RSPOS=66219;SAO=0;SSR=0;VC=SNV;VP=050000000000000010000100;WGT=0;dbSNPBuildID=135
chr1	66238	rs113961546	T	A	.	PASS	CFL;GNO;RSPOS=66238;SAO=0;SLO;SSR=0;VC=SNV;VP=050100000008000100000100;WGT=0;dbSNPBuildID=132
chr1	66238	rs113961546	T	A	.	PASS	CFL;GNO;RSPOS=66238;SAO=0;SLO;SSR=0;VC=SNV;VP=050100000008000100000100;WGT=0;dbSNPBuildID=132
chr1	66314	rs28534012	T	A	.	PASS	CFL;RSPOS=66314;SAO=0;SSR=0;VC=SNV;VP=050000000008000000000100;WGT=0;dbSNPBuildID=125
chr1	66314	rs28534012	T	A	.	PASS	CFL;RSPOS=66314;SAO=0;SSR=0;VC=SNV;VP=050000000008000000000100;WGT=0;dbSNPBuildID=125
chr1	66331	rs186063952	A	C	.	PASS	KGPilot123;RSPOS=66331;SAO=0;SSR=0;VC=SNV;VP=050000000000000010000100;WGT=0;dbSNPBuildID=135
chr1	66331	rs186063952	A	C	.	PASS	KGPilot123;RSPOS=66331;SAO=0;SSR=0;VC=SNV;VP=050000000000000010000100;WGT=0;dbSNPBuildID=135
chr1	66334	rs28464214	T	A	.	PASS	CFL;RSPOS=66334;SAO=0;SSR=0;VC=SNV;VP=050000000008000000000100;WGT=0;dbSNPBuildID=125
chr1	66334	rs28464214	T	A	.	PASS	CFL;RSPOS=66334;SAO=0;SSR=0;VC=SNV;VP=050000000008000000000100;WGT=0;dbSNPBuildID=125
chr1	66442	rs192044252	T	A	.	PASS	KGPilot123;RSPOS=66442;SAO=0;SSR=0;VC=SNV;VP=050000000000000010000100;WGT=0;dbSNPBuildID=135
chr1	66442	rs192044252	T	A	.	PASS	KGPilot123;RSPOS=66442;SAO=0;SSR=0;VC=SNV;VP=050000000000000010000100;WGT=0;dbSNPBuildID=135
chr1	66457	rs13328655	T	A	.	PASS	CFL;GMAF=0.0795246800731261;KGPilot123;RSPOS=66457;SAO=0;SSR=0;VC=SNV;VLD;VP=050000000008040010000100;WGT=0;dbSNPBuildID=121
chr1	66457	rs13328655	T	A	.	PASS	CFL;GMAF=0.0795246800731261;KGPilot123;RSPOS=66457;SAO=0;SSR=0;VC=SNV;VLD;VP=050000000008040010000100;WGT=0;dbSNPBuildID=121
chr1	66503	rs112350669	T	A	.	PASS	CFL;RSPOS=66503;SAO=0;SSR=0;VC=SNV;VP=050000000008000000000100;WGT=0;dbSNPBuildID=132
chr1	66503	rs112350669	T	A	.	PASS	CFL;RSPOS=66503;SAO=0;SSR=0;VC=SNV;VP=050000000008000000000100;WGT=0;dbSNPBuildID=132
chr1	66507	rs12401368	T	A	.	PASS	CFL;GMAF=0.479890310786106;KGPilot123;RSPOS=66507;SAO=0;SSR=0;VC=SNV;VLD;VP=050000000008040010000100;WGT=0;dbSNPBuildID=120
chr1	66507	rs12401368	T	A	.	PASS	CFL;GMAF=0.479890310786106;KGPilot123;RSPOS=66507;SAO=0;SSR=0;VC=SNV;VLD;VP=050000000008040010000100;WGT=0;dbSNPBuildID=120
chr1	66651	rs2257270	A	T	.	PASS	CFL;GNO;RSPOS=66651;SAO=0;SSR=0;VC=SNV;VP=050000000008000100000100;WGT=0;dbSNPBuildID=100
chr1	66651	rs2257270	A	T	.	PASS	CFL;GNO;RSPOS=66651;SAO=0;SSR=0;VC=SNV;VP=050000000008000100000100;WGT=0;dbSNPBuildID=100
chr1	67179	rs149952626	C	G	.	PASS	ASP;KGPilot123;RSPOS=67179;SAO=0;SSR=0;VC=SNV;VP=050000000004000010000100;WGT=0;dbSNPBuildID=134
chr1	67179	rs149952626	C	G	.	PASS	ASP;KGPilot123;RSPOS=67179;SAO=0;SSR=0;VC=SNV;VP=050000000004000010000100;WGT=0;dbSNPBuildID=134
chr1	67181	rs77662731	A	G	.	PASS	ASP;G5;G5A;GENEINFO=OR4F5:79501;GMAF=0.0470749542961609;GNO;KGPilot123;RSPOS=67181;SAO=0;SSR=0;VC=SNV;VLD;VP=050000000004070110000100;WGT=0;dbSNPBuildID=131
chr1	67181	rs77662731	A	G	.	PASS	ASP;G5;G5A;GENEINFO=OR4F5:79501;GMAF=0.0470749542961609;GNO;KGPilot123;RSPOS=67181;SAO=0;SSR=0;VC=SNV;VLD;VP=050000000004070110000100;WGT=0;dbSNPBuildID=131
chr1	67223	rs78676975	C	A	.	PASS	ASP;GENEINFO=OR4F5:79501;GNO;RSPOS=67223;SAO=0;SSR=0;VC=SNV;VP=050000000004000100000100;WGT=0;dbSNPBuildID=131
chr1	67223	rs78676975	C	A	.	PASS	ASP;GENEINFO=OR4F5:79501;GNO;RSPOS=67223;SAO=0;SSR=0;VC=SNV;VP=050000000004000100000100;WGT=0;dbSNPBuildID=131
chr1	69428	rs140739101	T	G	.	PASS	ASP;RSPOS=69428;S3D;SAO=0;SSR=0;VC=SNV;VLD;VP=050200000004040000000100;WGT=0;dbSNPBuildID=134
chr1	69428	rs140739101	T	G	.	PASS	ASP;RSPOS=69428;S3D;SAO=0;SSR=0;VC=SNV;VLD;VP=050200000004040000000100;WGT=0;dbSNPBuildID=134
chr1	69453	rs142004627	G	A	.	PASS	ASP;RSPOS=69453;S3D;SAO=0;SSR=0;VC=SNV;VP=050200000004000000000100;WGT=0;dbSNPBuildID=134
chr1	69453	rs142004627	G	A	.	PASS	ASP;RSPOS=69453;S3D;SAO=0;SSR=0;VC=SNV;VP=050200000004000000000100;WGT=0;dbSNPBuildID=134
chr1	69476	rs148502021	T	C	.	PASS	ASP;RSPOS=69476;S3D;SAO=0;SSR=0;VC=SNV;VLD;VP=050200000004040000000100;WGT=0;dbSNPBuildID=134
chr1	69476	rs148502021	T	C	.	PASS	ASP;RSPOS=69476;S3D;SAO=0;SSR=0;VC=SNV;VLD;VP=050200000004040000000100;WGT=0;dbSNPBuildID=134
chr1	69496	rs150690004	G	A	.	PASS	ASP;RSPOS=69496;S3D;SAO=0;SSR=0;VC=SNV;VLD;VP=050200000004040000000100;WGT=0;dbSNPBuildID=134
chr1	69496	rs150690004	G	A	.	PASS	ASP;RSPOS=69496;S3D;SAO=0;SSR=0;VC=SNV;VLD;VP=050200000004040000000100;WGT=0;dbSNPBuildID=134
chr1	69511	rs75062661	A	G	.	PASS	GENEINFO=OR4F5:79501;GMAF=0.193784277879342;GNO;KGPilot123;RSPOS=69511;S3D;SAO=0;SSR=0;VC=SNV;VP=050200000000000110000100;WGT=0;dbSNPBuildID=131
chr1	69511	rs75062661	A	G	.	PASS	GENEINFO=OR4F5:79501;GMAF=0.193784277879342;GNO;KGPilot123;RSPOS=69511;S3D;SAO=0;SSR=0;VC=SNV;VP=050200000000000110000100;WGT=0;dbSNPBuildID=131
chr1	69534	rs190717287	T	C	.	PASS	KGPilot123;RSPOS=69534;S3D;SAO=0;SSR=0;VC=SNV;VP=050200000000000010000100;WGT=0;dbSNPBuildID=135
chr1	69534	rs190717287	T	C	.	PASS	KGPilot123;RSPOS=69534;S3D;SAO=0;SSR=0;VC=SNV;VP=050200000000000010000100;WGT=0;dbSNPBuildID=135
chr1	69552	rs55874132	G	C	.	PASS	GENEINFO=OR4F5:79501;HD;RSPOS=69552;S3D;SAO=0;SLO;SSR=0;VC=SNV;VLD;VP=050300000000040400000100;WGT=0;dbSNPBuildID=129
chr1	69552	rs55874132	G	C	.	PASS	GENEINFO=OR4F5:79501;HD;RSPOS=69552;S3D;SAO=0;SLO;SSR=0;VC=SNV;VLD;VP=050300000000040400000100;WGT=0;dbSNPBuildID=129
chr1	69590	rs141776804	T	A	.	PASS	ASP;RSPOS=69590;S3D;SAO=0;SSR=0;VC=SNV;VP=050200000004000000000100;WGT=0;dbSNPBuildID=134
chr1	69590	rs141776804	T	A	.	PASS	ASP;RSPOS=69590;S3D;SAO=0;SSR=0;VC=SNV;VP=050200000004000000000100;WGT=0;dbSNPBuildID=134
chr1	69594	rs144967600	T	C	.	PASS	ASP;RSPOS=69594;S3D;SAO=0;SSR=0;VC=SNV;VP=050200000004000000000100;WGT=0;dbSNPBuildID=134
chr1	69594	rs144967600	T	C	.	PASS	ASP;RSPOS=69594;S3D;SAO=0;SSR=0;VC=SNV;VP=050200000004000000000100;WGT=0;dbSNPBuildID=134
chr1	72148	rs182862337	C	T	.	PASS	KGPilot123;RSPOS=72148;SAO=0;SSR=0;VC=SNV;VP=050000000000000010000100;WGT=0;dbSNPBuildID=135
chr1	72148	rs182862337	C	T	.	PASS	KGPilot123;RSPOS=72148;SAO=0;SSR=0;VC=SNV;VP=050000000000000010000100;WGT=0;dbSNPBuildID=135
chr1	73841	rs143773730	C	T	.	PASS	ASP;KGPilot123;RSPOS=73841;SAO=0;SSR=0;VC=SNV;VP=050000000004000010000100;WGT=0;dbSNPBuildID=134
chr1	73841	rs143773730	C	T	.	PASS	ASP;KGPilot123;RSPOS=73841;SAO=0;SSR=0;VC=SNV;VP=050000000004000010000100;WGT=0;dbSNPBuildID=134
chr1	74651	rs62641291	G	A	.	PASS	RSPOS=74651;SAO=0;SSR=0;VC=SNV;VP=050000000000000000000100;WGT=0;dbSNPBuildID=129
chr1	74651	rs62641291	G	A	.	PASS	RSPOS=74651;SAO=0;SSR=0;VC=SNV;VP=050000000000000000000100;WGT=0;dbSNPBuildID=129
chr1	74681	rs13328683	G	T	.	PASS	CFL;GMAF=0.286106032906764;RSPOS=74681;SAO=0;SSR=0;VC=SNV;VLD;VP=050000000008040000000100;WGT=0;dbSNPBuildID=121
chr1	74681	rs13328683	G	T	.	PASS	CFL;GMAF=0.286106032906764;RSPOS=74681;SAO=0;SSR=0;VC=SNV;VLD;VP=050000000008040000000100;WGT=0;dbSNPBuildID=121
chr1	74709	rs62641292	T	A	.	PASS	CFL;RSPOS=74709;SAO=0;SSR=0;VC=SNV;VP=050000000008000000000100;WGT=0;dbSNPBuildID=129
chr1	74709	rs62641292	T	A	.	PASS	CFL;RSPOS=74709;SAO=0;SSR=0;VC=SNV;VP=050000000008000000000100;WGT=0;dbSNPBuildID=129
chr1	74771	rs13328675	A	G	.	PASS	CFL;RSPOS=74771;SAO=0;SSR=0;VC=SNV;VP=050000000008000000000100;WGT=0;dbSNPBuildID=121
chr1	74771	rs13328675	A	G	.	PASS	CFL;RSPOS=74771;SAO=0;SSR=0;VC=SNV;VP=050000000008000000000100;WGT=0;dbSNPBuildID=121
chr1	74790	rs13328700	C	G	.	PASS	CFL;RSPOS=74790;SAO=0;SSR=0;VC=SNV;VP=050000000008000000000100;WGT=0;dbSNPBuildID=121
chr1	74790	rs13328700	C	G	.	PASS	CFL;RSPOS=74790;SAO=0;SSR=0;VC=SNV;VP=050000000008000000000100;WGT=0;dbSNPBuildID=121
chr1	74792	rs13328684	G	A	.	PASS	CFL;RSPOS=74792;SAO=0;SSR=0;VC=SNV;VP=050000000008000000000100;WGT=0;dbSNPBuildID=121
chr1	74792	rs13328684	G	A	.	PASS	CFL;RSPOS=74792;SAO=0;SSR=0;VC=SNV;VP=050000000008000000000100;WGT=0;dbSNPBuildID=121
chr1	77462	rs188023513	G	A	.	PASS	KGPilot123;RSPOS=77462;SAO=0;SSR=0;VC=SNV;VP=050000000000000010000100;WGT=0;dbSNPBuildID=135
chr1	77462	rs188023513	G	A	.	PASS	KGPilot123;RSPOS=77462;SAO=0;SSR=0;VC=SNV;VP=050000000000000010000100;WGT=0;dbSNPBuildID=135
chr1	77470	rs192898053	T	C	.	PASS	KGPilot123;RSPOS=77470;SAO=0;SSR=0;VC=SNV;VP=050000000000000010000100;WGT=0;dbSNPBuildID=135
chr1	77470	rs192898053	T	C	.	PASS	KGPilot123;RSPOS=77470;SAO=0;SSR=0;VC=SNV;VP=050000000000000010000100;WGT=0;dbSNPBuildID=135
chr1	77874	rs184538873	G	A	.	PASS	KGPilot123;RSPOS=77874;SAO=0;SSR=0;VC=SNV;VP=050000000000000010000100;WGT=0;dbSNPBuildID=135
chr1	77874	rs184538873	G	A	.	PASS	KGPilot123;RSPOS=77874;SAO=0;SSR=0;VC=SNV;VP=050000000000000010000100;WGT=0;dbSNPBuildID=135
chr1	77961	rs78385339	G	A	.	PASS	GMAF=0.125685557586837;KGPilot123;RSPOS=77961;SAO=0;SSR=0;VC=SNV;VLD;VP=050000000000040010000100;WGT=0;dbSNPBuildID=131
chr1	77961	rs78385339	G	A	.	PASS	GMAF=0.125685557586837;KGPilot123;RSPOS=77961;SAO=0;SSR=0;VC=SNV;VLD;VP=050000000000040010000100;WGT=0;dbSNPBuildID=131
chr1	79033	rs62641298	A	G	.	PASS	GMAF=0.438299817184644;GNO;HD;KGPilot123;RSPOS=79033;SAO=0;SSR=0;VC=SNV;VP=050000000000000510000100;WGT=0;dbSNPBuildID=129
chr1	79033	rs62641298	A	G	.	PASS	GMAF=0.438299817184644;GNO;HD;KGPilot123;RSPOS=79033;SAO=0;SSR=0;VC=SNV;VP=050000000000000510000100;WGT=0;dbSNPBuildID=129
chr1	79050	rs62641299	G	T	.	PASS	GMAF=0.224405850091408;GNO;KGPilot123;RSPOS=79050;SAO=0;SSR=0;VC=SNV;VP=050000000000000110000100;WGT=0;dbSNPBuildID=129
chr1	79050	rs62641299	G	T	.	PASS	GMAF=0.224405850091408;GNO;KGPilot123;RSPOS=79050;SAO=0;SSR=0;VC=SNV;VP=050000000000000110000100;WGT=0;dbSNPBuildID=129
chr1	79137	rs143777184	A	T	.	PASS	ASP;KGPilot123;RSPOS=79137;SAO=0;SSR=0;VC=SNV;VP=050000000004000010000100;WGT=0;dbSNPBuildID=134
chr1	79137	rs143777184	A	T	.	PASS	ASP;KGPilot123;RSPOS=79137;SAO=0;SSR=0;VC=SNV;VP=050000000004000010000100;WGT=0;dbSNPBuildID=134
chr1	79417	rs184768190	C	T	.	PASS	KGPilot123;RSPOS=79417;SAO=0;SSR=0;VC=SNV;VP=050000000000000010000100;WGT=0;dbSNPBuildID=135
chr1	79417	rs184768190	C	T	.	PASS	KGPilot123;RSPOS=79417;SAO=0;SSR=0;VC=SNV;VP=050000000000000010000100;WGT=0;dbSNPBuildID=135
chr1	79418	rs2691296	G	C	.	PASS	GMAF=0.0178244972577697;RSPOS=79418;RV;SAO=0;SLO;SSR=0;VC=SNV;VLD;VP=050100000000040000000100;WGT=0;dbSNPBuildID=100
chr1	79418	rs2691296	G	C	.	PASS	GMAF=0.0178244972577697;RSPOS=79418;RV;SAO=0;SLO;SSR=0;VC=SNV;VLD;VP=050100000000040000000100;WGT=0;dbSNPBuildID=100
chr1	79538	rs2691295	C	T	.	PASS	RSPOS=79538;RV;SAO=0;SSR=0;VC=SNV;VP=050000000000000000000100;WGT=0;dbSNPBuildID=100
chr1	79538	rs2691295	C	T	.	PASS	RSPOS=79538;RV;SAO=0;SSR=0;VC=SNV;VP=050000000000000000000100;WGT=0;dbSNPBuildID=100
chr1	79772	rs147215883	C	G	.	PASS	ASP;KGPilot123;RSPOS=79772;SAO=0;SSR=0;VC=SNV;VP=050000000004000010000100;WGT=0;dbSNPBuildID=134
chr1	79772	rs147215883	C	G	.	PASS	ASP;KGPilot123;RSPOS=79772;SAO=0;SSR=0;VC=SNV;VP=050000000004000010000100;WGT=0;dbSNPBuildID=134
chr1	79872	rs189224661	T	G	.	PASS	KGPilot123;RSPOS=79872;SAO=0;SSR=0;VC=SNV;VP=050000000000000010000100;WGT=0;dbSNPBuildID=135
chr1	79872	rs189224661	T	G	.	PASS	KGPilot123;RSPOS=79872;SAO=0;SSR=0;VC=SNV;VP=050000000000000010000100;WGT=0;dbSNPBuildID=135
chr1	80323	rs3942603	G	C	.	PASS	CFL;GNO;RSPOS=80323;RV;SAO=0;SLO;SSR=0;VC=SNV;VP=050100000008000100000100;WGT=0;dbSNPBuildID=108
chr1	80323	rs3942603	G	C	.	PASS	CFL;GNO;RSPOS=80323;RV;SAO=0;SLO;SSR=0;VC=SNV;VP=050100000008000100000100;WGT=0;dbSNPBuildID=108
chr1	80386	rs3878915	C	A	.	PASS	GMAF=0.0118829981718464;RSPOS=80386;RV;SAO=0;SLO;SSR=0;VC=SNV;VLD;VP=050100000000040000000100;WGT=0;dbSNPBuildID=108
chr1	80386	rs3878915	C	A	.	PASS	GMAF=0.0118829981718464;RSPOS=80386;RV;SAO=0;SLO;SSR=0;VC=SNV;VLD;VP=050100000000040000000100;WGT=0;dbSNPBuildID=108
chr1	80454	rs144226842	G	C	.	PASS	ASP;KGPilot123;RSPOS=80454;SAO=0;SSR=0;VC=SNV;VP=050000000004000010000100;WGT=0;dbSNPBuildID=134
chr1	80454	rs144226842	G	C	.	PASS	ASP;KGPilot123;RSPOS=80454;SAO=0;SSR=0;VC=SNV;VP=050000000004000010000100;WGT=0;dbSNPBuildID=134
chr1	81836	rs2259560	A	T	.	PASS	ASP;GNO;RSPOS=81836;RV;SAO=0;SLO;SSR=0;VC=SNV;VP=050100000004000100000100;WGT=0;dbSNPBuildID=100
chr1	81836	rs2259560	A	T	.	PASS	ASP;GNO;RSPOS=81836;RV;SAO=0;SLO;SSR=0;VC=SNV;VP=050100000004000100000100;WGT=0;dbSNPBuildID=100
chr1	81949	rs181567186	T	C	.	PASS	KGPilot123;RSPOS=81949;SAO=0;SSR=0;VC=SNV;VP=050000000000000010000100;WGT=0;dbSNPBuildID=135
chr1	81949	rs181567186	T	C	.	PASS	KGPilot123;RSPOS=81949;SAO=0;SSR=0;VC=SNV;VP=050000000000000010000100;WGT=0;dbSNPBuildID=135
chr1	81962	rs4030308	T	TAA	.	PASS	ASP;RSPOS=81962;RV;SAO=0;SLO;SSR=0;VC=DIV;VP=050100000004000000000200;WGT=0;dbSNPBuildID=108
chr1	81962	rs4030308	T	TAA	.	PASS	ASP;RSPOS=81962;RV;SAO=0;SLO;SSR=0;VC=DIV;VP=050100000004000000000200;WGT=0;dbSNPBuildID=108
chr1	82102	rs4030307	C	T	.	PASS	ASP;RSPOS=82102;RV;SAO=0;SLO;SSR=0;VC=SNV;VP=050100000004000000000100;WGT=0;dbSNPBuildID=108
chr1	82102	rs4030307	C	T	.	PASS	ASP;RSPOS=82102;RV;SAO=0;SLO;SSR=0;VC=SNV;VP=050100000004000000000100;WGT=0;dbSNPBuildID=108
chr1	82103	rs2020400	T	C	.	PASS	ASP;RSPOS=82103;RV;SAO=0;SLO;SSR=0;VC=SNV;VP=050100000004000000000100;WGT=0;dbSNPBuildID=92
chr1	82103	rs2020400	T	C	.	PASS	ASP;RSPOS=82103;RV;SAO=0;SLO;SSR=0;VC=SNV;VP=050100000004000000000100;WGT=0;dbSNPBuildID=92
chr1	82126	rs1815133	C	T	.	PASS	ASP;RSPOS=82126;RV;SAO=0;SLO;SSR=0;VC=SNV;VP=050100000004000000000100;WGT=0;dbSNPBuildID=92
chr1	82126	rs1815133	C	T	.	PASS	ASP;RSPOS=82126;RV;SAO=0;SLO;SSR=0;VC=SNV;VP=050100000004000000000100;WGT=0;dbSNPBuildID=92
chr1	82133	rs4030306	CA	C,CAAAAAAAAAAAAAAA	.	PASS	ASP;RSPOS=82136;RV;SAO=0;SLO;SSR=0;VC=DIV;VP=050100000004000000000200;WGT=0;dbSNPBuildID=108
chr1	82133	rs4030306	CA	C,CAAAAAAAAAAAAAAA	.	PASS	ASP;RSPOS=82136;RV;SAO=0;SLO;SSR=0;VC=DIV;VP=050100000004000000000200;WGT=0;dbSNPBuildID=108
chr1	82154	rs4477212	A	G	.	PASS	ASP;HD;RSPOS=82154;SAO=0;SSR=0;VC=SNV;VP=050000000004000400000100;WGT=0;dbSNPBuildID=111
chr1	82154	rs4477212	A	G	.	PASS	ASP;HD;RSPOS=82154;SAO=0;SSR=0;VC=SNV;VP=050000000004000400000100;WGT=0;dbSNPBuildID=111
chr1	82162	rs1815132	C	A	.	PASS	ASP;GMAF=0.0351919561243144;GNO;RSPOS=82162;RV;SAO=0;SLO;SSR=0;VC=SNV;VP=050100000004000100000100;WGT=0;dbSNPBuildID=92
chr1	82162	rs1815132	C	A	.	PASS	ASP;GMAF=0.0351919561243144;GNO;RSPOS=82162;RV;SAO=0;SLO;SSR=0;VC=SNV;VP=050100000004000100000100;WGT=0;dbSNPBuildID=92
chr1	82163	rs139113303	G	A	.	PASS	ASP;KGPilot123;RSPOS=82163;SAO=0;SSR=0;VC=SNV;VP=050000000004000010000100;WGT=0;dbSNPBuildID=134
chr1	82163	rs139113303	G	A	.	PASS	ASP;KGPilot123;RSPOS=82163;SAO=0;SSR=0;VC=SNV;VP=050000000004000010000100;WGT=0;dbSNPBuildID=134
chr1	82196	rs112844054	A	T	.	PASS	ASP;RSPOS=82196;SAO=0;SSR=0;VC=SNV;VP=050000000004000000000100;WGT=0;dbSNPBuildID=132
chr1	82196	rs112844054	A	T	.	PASS	ASP;RSPOS=82196;SAO=0;SSR=0;VC=SNV;VP=050000000004000000000100;WGT=0;dbSNPBuildID=132
chr1	82249	rs1851945	A	G	.	PASS	ASP;GMAF=0.0452468007312614;KGPilot123;RSPOS=82249;RV;SAO=0;SLO;SSR=0;VC=SNV;VLD;VP=050100000004040010000100;WGT=0;dbSNPBuildID=92
chr1	82249	rs1851945	A	G	.	PASS	ASP;GMAF=0.0452468007312614;KGPilot123;RSPOS=82249;RV;SAO=0;SLO;SSR=0;VC=SNV;VLD;VP=050100000004040010000100;WGT=0;dbSNPBuildID=92
chr1	82282	rs3871775	G	A	.	PASS	ASP;RSPOS=82282;RV;SAO=0;SLO;SSR=0;VC=SNV;VP=050100000004000000000100;WGT=0;dbSNPBuildID=108
chr1	82282	rs3871775	G	A	.	PASS	ASP;RSPOS=82282;RV;SAO=0;SLO;SSR=0;VC=SNV;VP=050100000004000000000100;WGT=0;dbSNPBuildID=108
chr1	82303	rs3871776	T	C	.	PASS	ASP;RSPOS=82303;RV;SAO=0;SLO;SSR=0;VC=SNV;VP=050100000004000000000100;WGT=0;dbSNPBuildID=108
chr1	82303	rs3871776	T	C	.	PASS	ASP;RSPOS=82303;RV;SAO=0;SLO;SSR=0;VC=SNV;VP=050100000004000000000100;WGT=0;dbSNPBuildID=108
chr1	82316	rs4030305	A	C	.	PASS	ASP;GNO;RSPOS=82316;RV;SAO=0;SLO;SSR=0;VC=SNV;VP=050100000004000100000100;WGT=0;dbSNPBuildID=108
chr1	82316	rs4030305	A	C	.	PASS	ASP;GNO;RSPOS=82316;RV;SAO=0;SLO;SSR=0;VC=SNV;VP=050100000004000100000100;WGT=0;dbSNPBuildID=108
chr1	82609	rs149189449	C	G	.	PASS	ASP;KGPilot123;RSPOS=82609;SAO=0;SSR=0;VC=SNV;VP=050000000004000010000100;WGT=0;dbSNPBuildID=134
chr1	82609	rs149189449	C	G	.	PASS	ASP;KGPilot123;RSPOS=82609;SAO=0;SSR=0;VC=SNV;VP=050000000004000010000100;WGT=0;dbSNPBuildID=134
chr1	82676	rs185237834	T	G	.	PASS	KGPilot123;RSPOS=82676;SAO=0;SSR=0;VC=SNV;VP=050000000000000010000100;WGT=0;dbSNPBuildID=135
chr1	82676	rs185237834	T	G	.	PASS	KGPilot123;RSPOS=82676;SAO=0;SSR=0;VC=SNV;VP=050000000000000010000100;WGT=0;dbSNPBuildID=135
chr1	82734	rs4030331	T	C	.	PASS	ASP;GMAF=0.261882998171846;KGPilot123;RSPOS=82734;RV;SAO=0;SLO;SSR=0;VC=SNV;VLD;VP=050100000004040010000100;WGT=0;dbSNPBuildID=108
chr1	82734	rs4030331	T	C	.	PASS	ASP;GMAF=0.261882998171846;KGPilot123;RSPOS=82734;RV;SAO=0;SLO;SSR=0;VC=SNV;VLD;VP=050100000004040010000100;WGT=0;dbSNPBuildID=108
chr1	82957	rs189774606	C	T	.	PASS	KGPilot123;RSPOS=82957;SAO=0;SSR=0;VC=SNV;VP=050000000000000010000100;WGT=0;dbSNPBuildID=135
chr1	82957	rs189774606	C	T	.	PASS	KGPilot123;RSPOS=82957;SAO=0;SSR=0;VC=SNV;VP=050000000000000010000100;WGT=0;dbSNPBuildID=135
chr1	83084	rs181193408	T	A	.	PASS	KGPilot123;RSPOS=83084;SAO=0;SSR=0;VC=SNV;VP=050000000000000010000100;WGT=0;dbSNPBuildID=135
chr1	83084	rs181193408	T	A	.	PASS	KGPilot123;RSPOS=83084;SAO=0;SSR=0;VC=SNV;VP=050000000000000010000100;WGT=0;dbSNPBuildID=135
chr1	83088	rs186081601	G	C	.	PASS	KGPilot123;RSPOS=83088;SAO=0;SSR=0;VC=SNV;VP=050000000000000010000100;WGT=0;dbSNPBuildID=135
chr1	83088	rs186081601	G	C	.	PASS	KGPilot123;RSPOS=83088;SAO=0;SSR=0;VC=SNV;VP=050000000000000010000100;WGT=0;dbSNPBuildID=135
chr1	83107	rs4405097	G	C	.	PASS	ASP;RSPOS=83107;SAO=0;SSR=0;VC=SNV;VP=050000000004000000000100;WGT=0;dbSNPBuildID=111
chr1	83107	rs4405097	G	C	.	PASS	ASP;RSPOS=83107;SAO=0;SSR=0;VC=SNV;VP=050000000004000000000100;WGT=0;dbSNPBuildID=111
chr1	83119	rs4030324	AA	A,ATAAC	.	PASS	ASP;RSPOS=83120;RV;SAO=0;SLO;SSR=0;VC=DIV;VP=050100000004000000000200;WGT=0;dbSNPBuildID=108
chr1	83119	rs4030324	AA	A,ATAAC	.	PASS	ASP;RSPOS=83120;RV;SAO=0;SLO;SSR=0;VC=DIV;VP=050100000004000000000200;WGT=0;dbSNPBuildID=108
chr1	83771	rs189906733	T	G	.	PASS	KGPilot123;RSPOS=83771;SAO=0;SSR=0;VC=SNV;VP=050000000000000010000100;WGT=0;dbSNPBuildID=135
chr1	83771	rs189906733	T	G	.	PASS	KGPilot123;RSPOS=83771;SAO=0;SSR=0;VC=SNV;VP=050000000000000010000100;WGT=0;dbSNPBuildID=135
chr1	83786	rs58520670	T	TA	.	PASS	ASP;RSPOS=83794;SAO=0;SSR=0;VC=DIV;VP=050000000004000000000200;WGT=0;dbSNPBuildID=129
chr1	83786	rs58520670	T	TA	.	PASS	ASP;RSPOS=83794;SAO=0;SSR=0;VC=DIV;VP=050000000004000000000200;WGT=0;dbSNPBuildID=129
chr1	83815	rs58857344	GAGAA	G	.	PASS	ASP;RSPOS=83827;SAO=0;SSR=0;VC=DIV;VP=050000000004000000000200;WGT=0;dbSNPBuildID=129
chr1	83815	rs58857344	GAGAA	G	.	PASS	ASP;RSPOS=83827;SAO=0;SSR=0;VC=DIV;VP=050000000004000000000200;WGT=0;dbSNPBuildID=129
chr1	83826	rs71281475	AAAGA	A,AAA	.	PASS	ASP;GNO;RSPOS=83827;RV;SAO=0;SLO;SSR=0;VC=DIV;VP=050100000004000100000200;WGT=0;dbSNPBuildID=130
chr1	83826	rs71281475	AAAGA	A,AAA	.	PASS	ASP;GNO;RSPOS=83827;RV;SAO=0;SLO;SSR=0;VC=DIV;VP=050100000004000100000200;WGT=0;dbSNPBuildID=130
chr1	83855	rs59596480	GAA	G	.	PASS	ASP;RSPOS=83857;SAO=0;SSR=0;VC=DIV;VP=050000000004000000000200;WGT=0;dbSNPBuildID=129
chr1	83855	rs59596480	GAA	G	.	PASS	ASP;RSPOS=83857;SAO=0;SSR=0;VC=DIV;VP=050000000004000000000200;WGT=0;dbSNPBuildID=129
chr1	83872	rs59556914	AA	A,AAGA	.	PASS	ASP;RSPOS=83873;SAO=0;SSR=0;VC=DIV;VP=050000000004000000000200;WGT=0;dbSNPBuildID=129
chr1	83872	rs59556914	AA	A,AAGA	.	PASS	ASP;RSPOS=83873;SAO=0;SSR=0;VC=DIV;VP=050000000004000000000200;WGT=0;dbSNPBuildID=129
chr1	83884	rs59586754	GAAA	G	.	PASS	ASP;RSPOS=83885;SAO=0;SSR=0;VC=DIV;VP=050000000004000000000200;WGT=0;dbSNPBuildID=129
chr1	83884	rs59586754	GAAA	G	.	PASS	ASP;RSPOS=83885;SAO=0;SSR=0;VC=DIV;VP=050000000004000000000200;WGT=0;dbSNPBuildID=129
chr1	83897	rs61330047	GAA	G	.	PASS	ASP;RSPOS=83899;SAO=0;SSR=0;VC=DIV;VP=050000000004000000000200;WGT=0;dbSNPBuildID=129
chr1	83897	rs61330047	GAA	G	.	PASS	ASP;RSPOS=83899;SAO=0;SSR=0;VC=DIV;VP=050000000004000000000200;WGT=0;dbSNPBuildID=129
chr1	83901	rs58254183	GAAAGAA	G	.	PASS	ASP;RSPOS=83903;SAO=0;SSR=0;VC=DIV;VP=050000000004000000000200;WGT=0;dbSNPBuildID=129
chr1	83901	rs58254183	GAAAGAA	G	.	PASS	ASP;RSPOS=83903;SAO=0;SSR=0;VC=DIV;VP=050000000004000000000200;WGT=0;dbSNPBuildID=129
chr1	83921	rs61338823	GAA	G	.	PASS	ASP;RSPOS=83923;SAO=0;SSR=0;VC=DIV;VP=050000000004000000000200;WGT=0;dbSNPBuildID=129
chr1	83921	rs61338823	GAA	G	.	PASS	ASP;RSPOS=83923;SAO=0;SSR=0;VC=DIV;VP=050000000004000000000200;WGT=0;dbSNPBuildID=129
chr1	83930	rs71281474	AG	A,AGA	.	PASS	ASP;GNO;RSPOS=83931;RV;SAO=0;SLO;SSR=0;VC=DIV;VP=050100000004000100000200;WGT=0;dbSNPBuildID=130
chr1	83930	rs71281474	AG	A,AGA	.	PASS	ASP;GNO;RSPOS=83931;RV;SAO=0;SLO;SSR=0;VC=DIV;VP=050100000004000100000200;WGT=0;dbSNPBuildID=130
chr1	83934	rs59235392	AG	A,AGAAA	.	PASS	ASP;RSPOS=83935;SAO=0;SSR=0;VC=DIV;VP=050000000004000000000200;WGT=0;dbSNPBuildID=129
chr1	83934	rs59235392	AG	A,AGAAA	.	PASS	ASP;RSPOS=83935;SAO=0;SSR=0;VC=DIV;VP=050000000004000000000200;WGT=0;dbSNPBuildID=129
chr1	83977	rs180759811	A	G	.	PASS	KGPilot123;RSPOS=83977;SAO=0;SSR=0;VC=SNV;VP=050000000000000010000100;WGT=0;dbSNPBuildID=135
chr1	83977	rs180759811	A	G	.	PASS	KGPilot123;RSPOS=83977;SAO=0;SSR=0;VC=SNV;VP=050000000000000010000100;WGT=0;dbSNPBuildID=135
chr1	84002	rs28850140	G	A	.	PASS	ASP;GMAF=0.138939670932358;KGPilot123;RSPOS=84002;SAO=0;SSR=0;VC=SNV;VLD;VP=050000000004040010000100;WGT=0;dbSNPBuildID=125
chr1	84002	rs28850140	G	A	.	PASS	ASP;GMAF=0.138939670932358;KGPilot123;RSPOS=84002;SAO=0;SSR=0;VC=SNV;VLD;VP=050000000004040010000100;WGT=0;dbSNPBuildID=125
chr1	84010	rs186443818	G	A	.	PASS	KGPilot123;RSPOS=84010;SAO=0;SSR=0;VC=SNV;VP=050000000000000010000100;WGT=0;dbSNPBuildID=135
chr1	84010	rs186443818	G	A	.	PASS	KGPilot123;RSPOS=84010;SAO=0;SSR=0;VC=SNV;VP=050000000000000010000100;WGT=0;dbSNPBuildID=135
chr1	84018	rs61352176	GAA	G	.	PASS	ASP;RSPOS=84020;SAO=0;SSR=0;VC=DIV;VP=050000000004000000000200;WGT=0;dbSNPBuildID=129
chr1	84018	rs61352176	GAA	G	.	PASS	ASP;RSPOS=84020;SAO=0;SSR=0;VC=DIV;VP=050000000004000000000200;WGT=0;dbSNPBuildID=129
chr1	84079	rs190867312	T	C	.	PASS	KGPilot123;RSPOS=84079;SAO=0;SSR=0;VC=SNV;VP=050000000000000010000100;WGT=0;dbSNPBuildID=135
chr1	84079	rs190867312	T	C	.	PASS	KGPilot123;RSPOS=84079;SAO=0;SSR=0;VC=SNV;VP=050000000000000010000100;WGT=0;dbSNPBuildID=135
chr1	84139	rs183605470	A	T	.	PASS	KGPilot123;RSPOS=84139;SAO=0;SSR=0;VC=SNV;VP=050000000000000010000100;WGT=0;dbSNPBuildID=135
chr1	84139	rs183605470	A	T	.	PASS	KGPilot123;RSPOS=84139;SAO=0;SSR=0;VC=SNV;VP=050000000000000010000100;WGT=0;dbSNPBuildID=135
chr1	84156	rs188652299	A	C	.	PASS	KGPilot123;RSPOS=84156;SAO=0;SSR=0;VC=SNV;VP=050000000000000010000100;WGT=0;dbSNPBuildID=135
chr1	84156	rs188652299	A	C	.	PASS	KGPilot123;RSPOS=84156;SAO=0;SSR=0;VC=SNV;VP=050000000000000010000100;WGT=0;dbSNPBuildID=135
chr1	84244	rs191297051	A	C	.	PASS	KGPilot123;RSPOS=84244;SAO=0;SSR=0;VC=SNV;VP=050000000000000010000100;WGT=0;dbSNPBuildID=135
chr1	84244	rs191297051	A	C	.	PASS	KGPilot123;RSPOS=84244;SAO=0;SSR=0;VC=SNV;VP=050000000000000010000100;WGT=0;dbSNPBuildID=135
chr1	84295	rs183209871	G	A	.	PASS	KGPilot123;RSPOS=84295;SAO=0;SSR=0;VC=SNV;VP=050000000000000010000100;WGT=0;dbSNPBuildID=135
chr1	84295	rs183209871	G	A	.	PASS	KGPilot123;RSPOS=84295;SAO=0;SSR=0;VC=SNV;VP=050000000000000010000100;WGT=0;dbSNPBuildID=135
chr1	84346	rs187855973	T	C	.	PASS	KGPilot123;RSPOS=84346;SAO=0;SSR=0;VC=SNV;VP=050000000000000010000100;WGT=0;dbSNPBuildID=135
chr1	84346	rs187855973	T	C	.	PASS	KGPilot123;RSPOS=84346;SAO=0;SSR=0;VC=SNV;VP=050000000000000010000100;WGT=0;dbSNPBuildID=135
chr1	84453	rs191379015	C	G	.	PASS	KGPilot123;RSPOS=84453;SAO=0;SSR=0;VC=SNV;VP=050000000000000010000100;WGT=0;dbSNPBuildID=135
chr1	84453	rs191379015	C	G	.	PASS	KGPilot123;RSPOS=84453;SAO=0;SSR=0;VC=SNV;VP=050000000000000010000100;WGT=0;dbSNPBuildID=135
chr1	84705	rs183470350	T	G	.	PASS	KGPilot123;RSPOS=84705;SAO=0;SSR=0;VC=SNV;VP=050000000000000010000100;WGT=0;dbSNPBuildID=135
chr1	84705	rs183470350	T	G	.	PASS	KGPilot123;RSPOS=84705;SAO=0;SSR=0;VC=SNV;VP=050000000000000010000100;WGT=0;dbSNPBuildID=135
chr1	85063	rs187802690	T	C	.	PASS	KGPilot123;RSPOS=85063;SAO=0;SSR=0;VC=SNV;VP=050000000000000010000100;WGT=0;dbSNPBuildID=135
chr1	85063	rs187802690	T	C	.	PASS	KGPilot123;RSPOS=85063;SAO=0;SSR=0;VC=SNV;VP=050000000000000010000100;WGT=0;dbSNPBuildID=135
chr1	85200	rs4030343	T	C	.	PASS	ASP;GMAF=0.0680987202925046;RSPOS=85200;RV;SAO=0;SLO;SSR=0;VC=SNV;VLD;VP=050100000004040000000100;WGT=0;dbSNPBuildID=108
chr1	85200	rs4030343	T	C	.	PASS	ASP;GMAF=0.0680987202925046;RSPOS=85200;RV;SAO=0;SLO;SSR=0;VC=SNV;VLD;VP=050100000004040000000100;WGT=0;dbSNPBuildID=108
chr1	85302	rs4030342	A	G	.	PASS	ASP;RSPOS=85302;RV;SAO=0;SLO;SSR=0;VC=SNV;VP=050100000004000000000100;WGT=0;dbSNPBuildID=108
chr1	85302	rs4030342	A	G	.	PASS	ASP;RSPOS=85302;RV;SAO=0;SLO;SSR=0;VC=SNV;VP=050100000004000000000100;WGT=0;dbSNPBuildID=108
chr1	85420	rs4030341	T	G	.	PASS	ASP;GMAF=1;GNO;RSPOS=85420;RV;SAO=0;SLO;SSR=0;VC=SNV;VP=050100000004000100000100;WGT=0;dbSNPBuildID=108
chr1	85420	rs4030341	T	G	.	PASS	ASP;GMAF=1;GNO;RSPOS=85420;RV;SAO=0;SLO;SSR=0;VC=SNV;VP=050100000004000100000100;WGT=0;dbSNPBuildID=108
chr1	85526	rs111645077	A	C	.	PASS	ASP;RSPOS=85526;SAO=0;SSR=0;VC=SNV;VP=050000000004000000000100;WGT=0;dbSNPBuildID=132
chr1	85526	rs111645077	A	C	.	PASS	ASP;RSPOS=85526;SAO=0;SSR=0;VC=SNV;VP=050000000004000000000100;WGT=0;dbSNPBuildID=132
chr1	85597	rs192472955	A	C	.	PASS	KGPilot123;RSPOS=85597;SAO=0;SSR=0;VC=SNV;VP=050000000000000010000100;WGT=0;dbSNPBuildID=135
chr1	85597	rs192472955	A	C	.	PASS	KGPilot123;RSPOS=85597;SAO=0;SSR=0;VC=SNV;VP=050000000000000010000100;WGT=0;dbSNPBuildID=135
chr1	85622	rs185273034	A	T	.	PASS	KGPilot123;RSPOS=85622;SAO=0;SSR=0;VC=SNV;VP=050000000000000010000100;WGT=0;dbSNPBuildID=135
chr1	85622	rs185273034	A	T	.	PASS	KGPilot123;RSPOS=85622;SAO=0;SSR=0;VC=SNV;VP=050000000000000010000100;WGT=0;dbSNPBuildID=135
chr1	85892	rs147185795	A	G	.	PASS	ASP;KGPilot123;RSPOS=85892;SAO=0;SSR=0;VC=SNV;VP=050000000004000010000100;WGT=0;dbSNPBuildID=134
chr1	85892	rs147185795	A	G	.	PASS	ASP;KGPilot123;RSPOS=85892;SAO=0;SSR=0;VC=SNV;VP=050000000004000010000100;WGT=0;dbSNPBuildID=134
chr1	86000	rs140628094	A	C	.	PASS	ASP;KGPilot123;RSPOS=86000;SAO=0;SSR=0;VC=SNV;VP=050000000004000010000100;WGT=0;dbSNPBuildID=134
chr1	86000	rs140628094	A	C	.	PASS	ASP;KGPilot123;RSPOS=86000;SAO=0;SSR=0;VC=SNV;VP=050000000004000010000100;WGT=0;dbSNPBuildID=134
chr1	86018	rs142878000	C	G	.	PASS	ASP;KGPilot123;RSPOS=86018;SAO=0;SSR=0;VC=SNV;VP=050000000004000010000100;WGT=0;dbSNPBuildID=134
chr1	86018	rs142878000	C	G	.	PASS	ASP;KGPilot123;RSPOS=86018;SAO=0;SSR=0;VC=SNV;VP=050000000004000010000100;WGT=0;dbSNPBuildID=134
chr1	86028	rs114608975	T	C	.	PASS	ASP;G5;G5A;GMAF=0.0310786106032907;KGPilot123;RSPOS=86028;SAO=0;SSR=0;VC=SNV;VLD;VP=050000000004070010000100;WGT=0;dbSNPBuildID=132
chr1	86028	rs114608975	T	C	.	PASS	ASP;G5;G5A;GMAF=0.0310786106032907;KGPilot123;RSPOS=86028;SAO=0;SSR=0;VC=SNV;VLD;VP=050000000004070010000100;WGT=0;dbSNPBuildID=132
chr1	86064	rs190167736	G	A	.	PASS	KGPilot123;RSPOS=86064;SAO=0;SSR=0;VC=SNV;VP=050000000000000010000100;WGT=0;dbSNPBuildID=135
chr1	86064	rs190167736	G	A	.	PASS	KGPilot123;RSPOS=86064;SAO=0;SSR=0;VC=SNV;VP=050000000000000010000100;WGT=0;dbSNPBuildID=135
chr1	86065	rs116504101	G	C	.	PASS	ASP;G5;G5A;GMAF=0.0315356489945155;KGPilot123;RSPOS=86065;SAO=0;SSR=0;VC=SNV;VLD;VP=050000000004070010000100;WGT=0;dbSNPBuildID=132
chr1	86065	rs116504101	G	C	.	PASS	ASP;G5;G5A;GMAF=0.0315356489945155;KGPilot123;RSPOS=86065;SAO=0;SSR=0;VC=SNV;VLD;VP=050000000004070010000100;WGT=0;dbSNPBuildID=132
chr1	86235	rs111577602	A	C	.	PASS	ASP;RSPOS=86235;SAO=0;SSR=0;VC=SNV;VP=050000000004000000000100;WGT=0;dbSNPBuildID=132
chr1	86235	rs111577602	A	C	.	PASS	ASP;RSPOS=86235;SAO=0;SSR=0;VC=SNV;VP=050000000004000000000100;WGT=0;dbSNPBuildID=132
chr1	86282	rs192830046	T	G	.	PASS	KGPilot123;RSPOS=86282;SAO=0;SSR=0;VC=SNV;VP=050000000000000010000100;WGT=0;dbSNPBuildID=135
chr1	86282	rs192830046	T	G	.	PASS	KGPilot123;RSPOS=86282;SAO=0;SSR=0;VC=SNV;VP=050000000000000010000100;WGT=0;dbSNPBuildID=135
chr1	86303	rs2949417	G	T	.	PASS	ASP;GMAF=0.129798903107861;KGPilot123;RSPOS=86303;SAO=0;SSR=0;VC=SNV;VLD;VP=050000000004040010000100;WGT=0;dbSNPBuildID=101
chr1	86303	rs2949417	G	T	.	PASS	ASP;GMAF=0.129798903107861;KGPilot123;RSPOS=86303;SAO=0;SSR=0;VC=SNV;VLD;VP=050000000004040010000100;WGT=0;dbSNPBuildID=101
chr1	86331	rs115209712	A	G	.	PASS	ASP;G5;G5A;GMAF=0.126142595978062;KGPilot123;RSPOS=86331;SAO=0;SSR=0;VC=SNV;VLD;VP=050000000004070010000100;WGT=0;dbSNPBuildID=132
chr1	86331	rs115209712	A	G	.	PASS	ASP;G5;G5A;GMAF=0.126142595978062;KGPilot123;RSPOS=86331;SAO=0;SSR=0;VC=SNV;VLD;VP=050000000004070010000100;WGT=0;dbSNPBuildID=132
chr1	86982	rs184970101	G	A	.	PASS	KGPilot123;RSPOS=86982;SAO=0;SSR=0;VC=SNV;VP=050000000000000010000100;WGT=0;dbSNPBuildID=135
chr1	86982	rs184970101	G	A	.	PASS	KGPilot123;RSPOS=86982;SAO=0;SSR=0;VC=SNV;VP=050000000000000010000100;WGT=0;dbSNPBuildID=135
chr1	87021	rs188486692	T	C	.	PASS	KGPilot123;RSPOS=87021;SAO=0;SSR=0;VC=SNV;VP=050000000000000010000100;WGT=0;dbSNPBuildID=135
chr1	87021	rs188486692	T	C	.	PASS	KGPilot123;RSPOS=87021;SAO=0;SSR=0;VC=SNV;VP=050000000000000010000100;WGT=0;dbSNPBuildID=135
chr1	87099	rs74807217	T	A	.	PASS	ASP;GNO;RSPOS=87099;SAO=0;SSR=0;VC=SNV;VP=050000000004000100000100;WGT=0;dbSNPBuildID=131
chr1	87099	rs74807217	T	A	.	PASS	ASP;GNO;RSPOS=87099;SAO=0;SSR=0;VC=SNV;VP=050000000004000100000100;WGT=0;dbSNPBuildID=131
chr1	87109	rs112601681	T	C	.	PASS	ASP;RSPOS=87109;SAO=0;SSR=0;VC=SNV;VP=050000000004000000000100;WGT=0;dbSNPBuildID=132
chr1	87109	rs112601681	T	C	.	PASS	ASP;RSPOS=87109;SAO=0;SSR=0;VC=SNV;VP=050000000004000000000100;WGT=0;dbSNPBuildID=132
chr1	87190	rs1524602	G	A	.	PASS	ASP;G5;G5A;GMAF=0.281078610603291;GNO;KGPilot123;RSPOS=87190;SAO=0;SLO;SSR=0;VC=SNV;VP=050100000004030110000100;WGT=0;dbSNPBuildID=88
chr1	87190	rs1524602	G	A	.	PASS	ASP;G5;G5A;GMAF=0.281078610603291;GNO;KGPilot123;RSPOS=87190;SAO=0;SLO;SSR=0;VC=SNV;VP=050100000004030110000100;WGT=0;dbSNPBuildID=88
chr1	87276	rs5772017	A	AT	.	PASS	CFL;PM;PMC;RSPOS=87285;SAO=0;SSR=0;VC=DIV;VP=050028000008000000000200;WGT=0;dbSNPBuildID=114
chr1	87276	rs5772017	A	AT	.	PASS	CFL;PM;PMC;RSPOS=87285;SAO=0;SSR=0;VC=DIV;VP=050028000008000000000200;WGT=0;dbSNPBuildID=114
chr1	87303	rs113433457	G	A	.	PASS	CFL;GNO;RSPOS=87303;SAO=0;SSR=0;VC=SNV;VP=050000000008000100000100;WGT=0;dbSNPBuildID=132
chr1	87303	rs113433457	G	A	.	PASS	CFL;GNO;RSPOS=87303;SAO=0;SSR=0;VC=SNV;VP=050000000008000100000100;WGT=0;dbSNPBuildID=132
chr1	87360	rs180907504	C	T	.	PASS	KGPilot123;RSPOS=87360;SAO=0;SSR=0;VC=SNV;VP=050000000000000010000100;WGT=0;dbSNPBuildID=135
chr1	87360	rs180907504	C	T	.	PASS	KGPilot123;RSPOS=87360;SAO=0;SSR=0;VC=SNV;VP=050000000000000010000100;WGT=0;dbSNPBuildID=135
chr1	87409	rs139490478	C	T	.	PASS	ASP;KGPilot123;RSPOS=87409;SAO=0;SSR=0;VC=SNV;VP=050000000004000010000100;WGT=0;dbSNPBuildID=134
chr1	87409	rs139490478	C	T	.	PASS	ASP;KGPilot123;RSPOS=87409;SAO=0;SSR=0;VC=SNV;VP=050000000004000010000100;WGT=0;dbSNPBuildID=134
chr1	87590	rs185279164	G	A	.	PASS	KGPilot123;RSPOS=87590;SAO=0;SSR=0;VC=SNV;VP=050000000000000010000100;WGT=0;dbSNPBuildID=135
chr1	87590	rs185279164	G	A	.	PASS	KGPilot123;RSPOS=87590;SAO=0;SSR=0;VC=SNV;VP=050000000000000010000100;WGT=0;dbSNPBuildID=135
chr1	87647	rs146836579	T	C	.	PASS	ASP;KGPilot123;RSPOS=87647;SAO=0;SSR=0;VC=SNV;VP=050000000004000010000100;WGT=0;dbSNPBuildID=134
chr1	87647	rs146836579	T	C	.	PASS	ASP;KGPilot123;RSPOS=87647;SAO=0;SSR=0;VC=SNV;VP=050000000004000010000100;WGT=0;dbSNPBuildID=134
chr1	87683	rs113097605	T	C	.	PASS	CFL;GNO;RSPOS=87683;SAO=0;SSR=0;VC=SNV;VP=050000000008000100000100;WGT=0;dbSNPBuildID=132
chr1	87683	rs113097605	T	C	.	PASS	CFL;GNO;RSPOS=87683;SAO=0;SSR=0;VC=SNV;VP=050000000008000100000100;WGT=0;dbSNPBuildID=132
chr1	87702	rs111305205	G	A	.	PASS	CFL;GNO;RSPOS=87702;SAO=0;SSR=0;VC=SNV;VP=050000000008000100000100;WGT=0;dbSNPBuildID=132
chr1	87702	rs111305205	G	A	.	PASS	CFL;GNO;RSPOS=87702;SAO=0;SSR=0;VC=SNV;VP=050000000008000100000100;WGT=0;dbSNPBuildID=132
chr1	87755	rs140735660	G	A	.	PASS	ASP;KGPilot123;RSPOS=87755;SAO=0;SSR=0;VC=SNV;VP=050000000004000010000100;WGT=0;dbSNPBuildID=134
chr1	87755	rs140735660	G	A	.	PASS	ASP;KGPilot123;RSPOS=87755;SAO=0;SSR=0;VC=SNV;VP=050000000004000010000100;WGT=0;dbSNPBuildID=134
chr1	87826	rs3855952	A	G	.	PASS	CFL;GNO;PH2;RSPOS=87826;RV;SAO=0;SLO;SSR=0;VC=SNV;VP=050100000008000102000100;WGT=0;dbSNPBuildID=108
chr1	87826	rs3855952	A	G	.	PASS	CFL;GNO;PH2;RSPOS=87826;RV;SAO=0;SLO;SSR=0;VC=SNV;VP=050100000008000102000100;WGT=0;dbSNPBuildID=108
chr1	87970	rs189643077	T	C	.	PASS	KGPilot123;RSPOS=87970;SAO=0;SSR=0;VC=SNV;VP=050000000000000010000100;WGT=0;dbSNPBuildID=135
chr1	87970	rs189643077	T	C	.	PASS	KGPilot123;RSPOS=87970;SAO=0;SSR=0;VC=SNV;VP=050000000000000010000100;WGT=0;dbSNPBuildID=135
chr1	87978	rs182297743	G	A	.	PASS	KGPilot123;RSPOS=87978;SAO=0;SSR=0;VC=SNV;VP=050000000000000010000100;WGT=0;dbSNPBuildID=135
chr1	87978	rs182297743	G	A	.	PASS	KGPilot123;RSPOS=87978;SAO=0;SSR=0;VC=SNV;VP=050000000000000010000100;WGT=0;dbSNPBuildID=135
chr1	88136	rs59529791	G	A	.	PASS	CFL;KGPilot123;RSPOS=88136;SAO=0;SSR=0;VC=SNV;VP=050000000008000010000100;WGT=0;dbSNPBuildID=129
chr1	88136	rs59529791	G	A	.	PASS	CFL;KGPilot123;RSPOS=88136;SAO=0;SSR=0;VC=SNV;VP=050000000008000010000100;WGT=0;dbSNPBuildID=129
chr1	88169	rs940550	C	T	.	PASS	CFL;G5;GMAF=0.25091407678245;GNO;KGPilot123;PH2;RSPOS=88169;SAO=0;SLO;SSR=0;VC=SNV;VLD;VP=050100000008050112000100;WGT=0;dbSNPBuildID=86
chr1	88169	rs940550	C	T	.	PASS	CFL;G5;GMAF=0.25091407678245;GNO;KGPilot123;PH2;RSPOS=88169;SAO=0;SLO;SSR=0;VC=SNV;VLD;VP=050100000008050112000100;WGT=0;dbSNPBuildID=86
chr1	88172	rs940551	G	A	.	PASS	CFL;G5;G5A;GMAF=0.030164533820841;KGPilot123;RSPOS=88172;SAO=0;SLO;SSR=0;VC=SNV;VLD;VP=050100000008070010000100;WGT=0;dbSNPBuildID=86
chr1	88172	rs940551	G	A	.	PASS	CFL;G5;G5A;GMAF=0.030164533820841;KGPilot123;RSPOS=88172;SAO=0;SLO;SSR=0;VC=SNV;VLD;VP=050100000008070010000100;WGT=0;dbSNPBuildID=86
chr1	88177	rs143215837	G	C	.	PASS	ASP;KGPilot123;RSPOS=88177;SAO=0;SSR=0;VC=SNV;VP=050000000004000010000100;WGT=0;dbSNPBuildID=134
chr1	88177	rs143215837	G	C	.	PASS	ASP;KGPilot123;RSPOS=88177;SAO=0;SSR=0;VC=SNV;VP=050000000004000010000100;WGT=0;dbSNPBuildID=134
chr1	88188	rs148331237	C	A	.	PASS	ASP;KGPilot123;RSPOS=88188;SAO=0;SSR=0;VC=SNV;VP=050000000004000010000100;WGT=0;dbSNPBuildID=134
chr1	88188	rs148331237	C	A	.	PASS	ASP;KGPilot123;RSPOS=88188;SAO=0;SSR=0;VC=SNV;VP=050000000004000010000100;WGT=0;dbSNPBuildID=134
chr1	88216	rs2103136	A	G	.	PASS	CFL;GNO;HD;RSPOS=88216;SAO=0;SLO;SSR=0;VC=SNV;VP=050100000008000500000100;WGT=0;dbSNPBuildID=96
chr1	88216	rs2103136	A	G	.	PASS	CFL;GNO;HD;RSPOS=88216;SAO=0;SLO;SSR=0;VC=SNV;VP=050100000008000500000100;WGT=0;dbSNPBuildID=96
chr1	88236	rs186918018	C	T	.	PASS	KGPilot123;RSPOS=88236;SAO=0;SSR=0;VC=SNV;VP=050000000000000010000100;WGT=0;dbSNPBuildID=135
chr1	88236	rs186918018	C	T	.	PASS	KGPilot123;RSPOS=88236;SAO=0;SSR=0;VC=SNV;VP=050000000000000010000100;WGT=0;dbSNPBuildID=135
chr1	88250	rs191950833	T	A	.	PASS	KGPilot123;RSPOS=88250;SAO=0;SSR=0;VC=SNV;VP=050000000000000010000100;WGT=0;dbSNPBuildID=135
chr1	88250	rs191950833	T	A	.	PASS	KGPilot123;RSPOS=88250;SAO=0;SSR=0;VC=SNV;VP=050000000000000010000100;WGT=0;dbSNPBuildID=135
chr1	88265	rs940552	C	T	.	PASS	CFL;G5;GNO;RSPOS=88265;SAO=0;SLO;SSR=0;VC=SNV;VP=050100000008010100000100;WGT=0;dbSNPBuildID=86
chr1	88265	rs940552	C	T	.	PASS	CFL;G5;GNO;RSPOS=88265;SAO=0;SLO;SSR=0;VC=SNV;VP=050100000008010100000100;WGT=0;dbSNPBuildID=86
chr1	88295	rs113378454	T	A	.	PASS	CFL;GNO;RSPOS=88295;SAO=0;SSR=0;VC=SNV;VP=050000000008000100000100;WGT=0;dbSNPBuildID=132
chr1	88295	rs113378454	T	A	.	PASS	CFL;GNO;RSPOS=88295;SAO=0;SSR=0;VC=SNV;VP=050000000008000100000100;WGT=0;dbSNPBuildID=132
chr1	88316	rs113759966	G	A	.	PASS	CFL;GMAF=0.033363802559415;GNO;KGPilot123;RSPOS=88316;SAO=0;SSR=0;VC=SNV;VP=050000000008000110000100;WGT=0;dbSNPBuildID=132
chr1	88316	rs113759966	G	A	.	PASS	CFL;GMAF=0.033363802559415;GNO;KGPilot123;RSPOS=88316;SAO=0;SSR=0;VC=SNV;VP=050000000008000110000100;WGT=0;dbSNPBuildID=132
chr1	88324	rs183326616	A	G	.	PASS	KGPilot123;RSPOS=88324;SAO=0;SSR=0;VC=SNV;VP=050000000000000010000100;WGT=0;dbSNPBuildID=135
chr1	88324	rs183326616	A	G	.	PASS	KGPilot123;RSPOS=88324;SAO=0;SSR=0;VC=SNV;VP=050000000000000010000100;WGT=0;dbSNPBuildID=135
chr1	88332	rs113199939	A	C	.	PASS	CFL;GNO;RSPOS=88332;SAO=0;SSR=0;VC=SNV;VP=050000000008000100000100;WGT=0;dbSNPBuildID=132
chr1	88332	rs113199939	A	C	.	PASS	CFL;GNO;RSPOS=88332;SAO=0;SSR=0;VC=SNV;VP=050000000008000100000100;WGT=0;dbSNPBuildID=132
chr1	88338	rs55700207	G	A	.	PASS	CFL;G5;GMAF=0.0836380255941499;GNO;KGPilot123;RSPOS=88338;SAO=0;SSR=0;VC=SNV;VP=050000000008010110000100;WGT=0;dbSNPBuildID=129
chr1	88338	rs55700207	G	A	.	PASS	CFL;G5;GMAF=0.0836380255941499;GNO;KGPilot123;RSPOS=88338;SAO=0;SSR=0;VC=SNV;VP=050000000008010110000100;WGT=0;dbSNPBuildID=129
chr1	88370	rs185487977	G	A	.	PASS	KGPilot123;RSPOS=88370;SAO=0;SSR=0;VC=SNV;VP=050000000000000010000100;WGT=0;dbSNPBuildID=135
chr1	88370	rs185487977	G	A	.	PASS	KGPilot123;RSPOS=88370;SAO=0;SSR=0;VC=SNV;VP=050000000000000010000100;WGT=0;dbSNPBuildID=135
chr1	88376	rs189954431	T	G	.	PASS	KGPilot123;RSPOS=88376;SAO=0;SSR=0;VC=SNV;VP=050000000000000010000100;WGT=0;dbSNPBuildID=135
chr1	88376	rs189954431	T	G	.	PASS	KGPilot123;RSPOS=88376;SAO=0;SSR=0;VC=SNV;VP=050000000000000010000100;WGT=0;dbSNPBuildID=135
chr1	88388	rs182344336	C	T	.	PASS	KGPilot123;RSPOS=88388;SAO=0;SSR=0;VC=SNV;VP=050000000000000010000100;WGT=0;dbSNPBuildID=135
chr1	88388	rs182344336	C	T	.	PASS	KGPilot123;RSPOS=88388;SAO=0;SSR=0;VC=SNV;VP=050000000000000010000100;WGT=0;dbSNPBuildID=135
chr1	88429	rs146027550	T	C	.	PASS	ASP;KGPilot123;RSPOS=88429;SAO=0;SSR=0;VC=SNV;VP=050000000004000010000100;WGT=0;dbSNPBuildID=134
chr1	88429	rs146027550	T	C	.	PASS	ASP;KGPilot123;RSPOS=88429;SAO=0;SSR=0;VC=SNV;VP=050000000004000010000100;WGT=0;dbSNPBuildID=134
chr1	88710	rs186575039	C	G	.	PASS	KGPilot123;RSPOS=88710;SAO=0;SSR=0;VC=SNV;VP=050000000000000010000100;WGT=0;dbSNPBuildID=135
chr1	88710	rs186575039	C	G	.	PASS	KGPilot123;RSPOS=88710;SAO=0;SSR=0;VC=SNV;VP=050000000000000010000100;WGT=0;dbSNPBuildID=135
chr1	89165	rs192631277	A	C	.	PASS	KGPilot123;RSPOS=89165;SAO=0;SSR=0;VC=SNV;VP=050000000000000010000100;WGT=0;dbSNPBuildID=135
chr1	89165	rs192631277	A	C	.	PASS	KGPilot123;RSPOS=89165;SAO=0;SSR=0;VC=SNV;VP=050000000000000010000100;WGT=0;dbSNPBuildID=135
chr1	89744	rs184101761	A	G	.	PASS	KGPilot123;RSPOS=89744;SAO=0;SSR=0;VC=SNV;VP=050000000000000010000100;WGT=0;dbSNPBuildID=135
chr1	89744	rs184101761	A	G	.	PASS	KGPilot123;RSPOS=89744;SAO=0;SSR=0;VC=SNV;VP=050000000000000010000100;WGT=0;dbSNPBuildID=135
chr1	89794	rs188661839	T	C	.	PASS	KGPilot123;RSPOS=89794;SAO=0;SSR=0;VC=SNV;VP=050000000000000010000100;WGT=0;dbSNPBuildID=135
chr1	89794	rs188661839	T	C	.	PASS	KGPilot123;RSPOS=89794;SAO=0;SSR=0;VC=SNV;VP=050000000000000010000100;WGT=0;dbSNPBuildID=135
chr1	89946	rs138808727	A	T	.	PASS	ASP;KGPilot123;RSPOS=89946;SAO=0;SSR=0;VC=SNV;VP=050000000004000010000100;WGT=0;dbSNPBuildID=134
chr1	89946	rs138808727	A	T	.	PASS	ASP;KGPilot123;RSPOS=89946;SAO=0;SSR=0;VC=SNV;VP=050000000004000010000100;WGT=0;dbSNPBuildID=134
chr1	90199	rs78751575	A	T	.	PASS	CFL;GMAF=0.0447897623400366;GNO;RSPOS=90199;SAO=0;SSR=0;VC=SNV;VLD;VP=050000000008040100000100;WGT=0;dbSNPBuildID=131
chr1	90199	rs78751575	A	T	.	PASS	CFL;GMAF=0.0447897623400366;GNO;RSPOS=90199;SAO=0;SSR=0;VC=SNV;VLD;VP=050000000008040100000100;WGT=0;dbSNPBuildID=131
chr1	90238	rs74728256	A	C	.	PASS	CFL;GNO;RSPOS=90238;SAO=0;SSR=0;VC=SNV;VLD;VP=050000000008040100000100;WGT=0;dbSNPBuildID=131
chr1	90238	rs74728256	A	C	.	PASS	CFL;GNO;RSPOS=90238;SAO=0;SSR=0;VC=SNV;VLD;VP=050000000008040100000100;WGT=0;dbSNPBuildID=131
chr1	90311	rs76894051	T	C	.	PASS	CFL;GNO;RSPOS=90311;SAO=0;SSR=0;VC=SNV;VP=050000000008000100000100;WGT=0;dbSNPBuildID=131
chr1	90311	rs76894051	T	C	.	PASS	CFL;GNO;RSPOS=90311;SAO=0;SSR=0;VC=SNV;VP=050000000008000100000100;WGT=0;dbSNPBuildID=131
chr1	91190	rs143856811	G	A	.	PASS	ASP;KGPilot123;RSPOS=91190;SAO=0;SSR=0;VC=SNV;VP=050000000004000010000100;WGT=0;dbSNPBuildID=134
chr1	91190	rs143856811	G	A	.	PASS	ASP;KGPilot123;RSPOS=91190;SAO=0;SSR=0;VC=SNV;VP=050000000004000010000100;WGT=0;dbSNPBuildID=134
chr1	91228	rs139873689	A	G	.	PASS	ASP;KGPilot123;RSPOS=91228;SAO=0;SSR=0;VC=SNV;VP=050000000004000010000100;WGT=0;dbSNPBuildID=134
chr1	91228	rs139873689	A	G	.	PASS	ASP;KGPilot123;RSPOS=91228;SAO=0;SSR=0;VC=SNV;VP=050000000004000010000100;WGT=0;dbSNPBuildID=134
chr1	91336	rs4245763	A	T	.	PASS	CFL;GNO;RSPOS=91336;SAO=0;SLO;SSR=0;VC=SNV;VP=050100000008000100000100;WGT=0;dbSNPBuildID=111
chr1	91336	rs4245763	A	T	.	PASS	CFL;GNO;RSPOS=91336;SAO=0;SLO;SSR=0;VC=SNV;VP=050100000008000100000100;WGT=0;dbSNPBuildID=111
chr1	91354	rs4245764	G	A	.	PASS	CFL;GMAF=0.00959780621572212;GNO;RSPOS=91354;SAO=0;SLO;SSR=0;VC=SNV;VP=050100000008000100000100;WGT=0;dbSNPBuildID=111
chr1	91354	rs4245764	G	A	.	PASS	CFL;GMAF=0.00959780621572212;GNO;RSPOS=91354;SAO=0;SLO;SSR=0;VC=SNV;VP=050100000008000100000100;WGT=0;dbSNPBuildID=111
chr1	91421	rs28619159	T	C	.	PASS	CFL;GMAF=0.0557586837294333;GNO;RSPOS=91421;SAO=0;SSR=0;VC=SNV;VP=050000000008000100000100;WGT=0;dbSNPBuildID=125
chr1	91421	rs28619159	T	C	.	PASS	CFL;GMAF=0.0557586837294333;GNO;RSPOS=91421;SAO=0;SSR=0;VC=SNV;VP=050000000008000100000100;WGT=0;dbSNPBuildID=125
chr1	91472	rs6680825	C	T	.	PASS	CFL;GMAF=0.00959780621572212;RSPOS=91472;SAO=0;SSR=0;VC=SNV;VLD;VP=050000000008040000000100;WGT=0;dbSNPBuildID=116
chr1	91472	rs6680825	C	T	.	PASS	CFL;GMAF=0.00959780621572212;RSPOS=91472;SAO=0;SSR=0;VC=SNV;VLD;VP=050000000008040000000100;WGT=0;dbSNPBuildID=116
chr1	91486	rs28555135	G	C	.	PASS	CFL;RSPOS=91486;SAO=0;SSR=0;VC=SNV;VP=050000000008000000000100;WGT=0;dbSNPBuildID=125
chr1	91486	rs28555135	G	C	.	PASS	CFL;RSPOS=91486;SAO=0;SSR=0;VC=SNV;VP=050000000008000000000100;WGT=0;dbSNPBuildID=125
chr1	91490	rs28662916	A	G	.	PASS	CFL;RSPOS=91490;SAO=0;SSR=1;VC=SNV;VP=050000000008000000000140;WGT=0;dbSNPBuildID=125
chr1	91490	rs28662916	A	G	.	PASS	CFL;RSPOS=91490;SAO=0;SSR=1;VC=SNV;VP=050000000008000000000140;WGT=0;dbSNPBuildID=125
chr1	91536	rs77418980	G	T	.	PASS	CFL;G5;G5A;GMAF=0.338665447897623;HD;KGPilot123;RSPOS=91536;SAO=0;SSR=0;VC=SNV;VLD;VP=050000000008070410000100;WGT=0;dbSNPBuildID=131
chr1	91536	rs77418980	G	T	.	PASS	CFL;G5;G5A;GMAF=0.338665447897623;HD;KGPilot123;RSPOS=91536;SAO=0;SSR=0;VC=SNV;VLD;VP=050000000008070410000100;WGT=0;dbSNPBuildID=131
chr1	91551	rs61483841	G	GT	.	PASS	CFL;RSPOS=91560;SAO=0;SSR=0;VC=DIV;VP=050000000008000000000200;WGT=0;dbSNPBuildID=129
chr1	91551	rs61483841	G	GT	.	PASS	CFL;RSPOS=91560;SAO=0;SSR=0;VC=DIV;VP=050000000008000000000200;WGT=0;dbSNPBuildID=129
chr1	91581	rs151118460	G	A	.	PASS	ASP;KGPilot123;RSPOS=91581;SAO=0;SSR=0;VC=SNV;VP=050000000004000010000100;WGT=0;dbSNPBuildID=134
chr1	91581	rs151118460	G	A	.	PASS	ASP;KGPilot123;RSPOS=91581;SAO=0;SSR=0;VC=SNV;VP=050000000004000010000100;WGT=0;dbSNPBuildID=134
chr1	91605	rs141083882	C	T	.	PASS	ASP;KGPilot123;RSPOS=91605;SAO=0;SSR=0;VC=SNV;VP=050000000004000010000100;WGT=0;dbSNPBuildID=134
chr1	91605	rs141083882	C	T	.	PASS	ASP;KGPilot123;RSPOS=91605;SAO=0;SSR=0;VC=SNV;VP=050000000004000010000100;WGT=0;dbSNPBuildID=134
chr1	92593	rs75476593	C	G	.	PASS	CFL;GNO;RSPOS=92593;SAO=0;SSR=0;VC=SNV;VP=050000000008000100000100;WGT=0;dbSNPBuildID=131
chr1	92593	rs75476593	C	G	.	PASS	CFL;GNO;RSPOS=92593;SAO=0;SSR=0;VC=SNV;VP=050000000008000100000100;WGT=0;dbSNPBuildID=131
chr1	92633	rs149776517	C	T	.	PASS	ASP;KGPilot123;RSPOS=92633;SAO=0;SSR=0;VC=SNV;VP=050000000004000010000100;WGT=0;dbSNPBuildID=134
chr1	92633	rs149776517	C	T	.	PASS	ASP;KGPilot123;RSPOS=92633;SAO=0;SSR=0;VC=SNV;VP=050000000004000010000100;WGT=0;dbSNPBuildID=134
chr1	92794	rs4628451	A	G	.	PASS	CFL;GMAF=0.0521023765996344;RSPOS=92794;SAO=0;SSR=0;VC=SNV;VLD;VP=050000000008040000000100;WGT=0;dbSNPBuildID=111
chr1	92794	rs4628451	A	G	.	PASS	CFL;GMAF=0.0521023765996344;RSPOS=92794;SAO=0;SSR=0;VC=SNV;VLD;VP=050000000008040000000100;WGT=0;dbSNPBuildID=111
chr1	92858	rs147061536	G	T	.	PASS	ASP;KGPilot123;RSPOS=92858;SAO=0;SSR=0;VC=SNV;VP=050000000004000010000100;WGT=0;dbSNPBuildID=134
chr1	92858	rs147061536	G	T	.	PASS	ASP;KGPilot123;RSPOS=92858;SAO=0;SSR=0;VC=SNV;VP=050000000004000010000100;WGT=0;dbSNPBuildID=134
chr1	92875	rs193157612	T	C	.	PASS	KGPilot123;RSPOS=92875;SAO=0;SSR=0;VC=SNV;VP=050000000000000010000100;WGT=0;dbSNPBuildID=135
chr1	92875	rs193157612	T	C	.	PASS	KGPilot123;RSPOS=92875;SAO=0;SSR=0;VC=SNV;VP=050000000000000010000100;WGT=0;dbSNPBuildID=135
chr1	94893	rs76199007	A	G	.	PASS	CFL;GNO;RSPOS=94893;SAO=0;SSR=0;VC=SNV;VLD;VP=050000000008040100000100;WGT=0;dbSNPBuildID=131
chr1	94893	rs76199007	A	G	.	PASS	CFL;GNO;RSPOS=94893;SAO=0;SSR=0;VC=SNV;VLD;VP=050000000008040100000100;WGT=0;dbSNPBuildID=131
chr1	94930	rs78828224	C	T	.	PASS	GNO;RSPOS=94930;SAO=0;SSR=0;VC=SNV;VLD;VP=050000000000040100000100;WGT=0;dbSNPBuildID=131
chr1	94930	rs78828224	C	T	.	PASS	GNO;RSPOS=94930;SAO=0;SSR=0;VC=SNV;VLD;VP=050000000000040100000100;WGT=0;dbSNPBuildID=131
chr1	94932	rs80302002	T	C	.	PASS	GNO;RSPOS=94932;SAO=0;SSR=0;VC=SNV;VLD;VP=050000000000040100000100;WGT=0;dbSNPBuildID=131
chr1	94932	rs80302002	T	C	.	PASS	GNO;RSPOS=94932;SAO=0;SSR=0;VC=SNV;VLD;VP=050000000000040100000100;WGT=0;dbSNPBuildID=131
chr1	94986	rs185004859	C	T	.	PASS	KGPilot123;RSPOS=94986;SAO=0;SSR=0;VC=SNV;VP=050000000000000010000100;WGT=0;dbSNPBuildID=135
chr1	94986	rs185004859	C	T	.	PASS	KGPilot123;RSPOS=94986;SAO=0;SSR=0;VC=SNV;VP=050000000000000010000100;WGT=0;dbSNPBuildID=135
chr1	94990	rs76864342	T	C	.	PASS	GNO;RSPOS=94990;SAO=0;SSR=0;VC=SNV;VLD;VP=050000000000040100000100;WGT=0;dbSNPBuildID=131
chr1	94990	rs76864342	T	C	.	PASS	GNO;RSPOS=94990;SAO=0;SSR=0;VC=SNV;VLD;VP=050000000000040100000100;WGT=0;dbSNPBuildID=131
chr1	94991	rs188832636	G	A	.	PASS	KGPilot123;RSPOS=94991;SAO=0;SSR=0;VC=SNV;VP=050000000000000010000100;WGT=0;dbSNPBuildID=135
chr1	94991	rs188832636	G	A	.	PASS	KGPilot123;RSPOS=94991;SAO=0;SSR=0;VC=SNV;VP=050000000000000010000100;WGT=0;dbSNPBuildID=135
chr1	95006	rs76774169	A	T	.	PASS	CFL;GNO;RSPOS=95006;SAO=0;SSR=0;VC=SNV;VLD;VP=050000000008040100000100;WGT=0;dbSNPBuildID=131
chr1	95006	rs76774169	A	T	.	PASS	CFL;GNO;RSPOS=95006;SAO=0;SSR=0;VC=SNV;VLD;VP=050000000008040100000100;WGT=0;dbSNPBuildID=131
chr1	95083	rs77653505	G	A	.	PASS	CFL;GMAF=0.00319926873857404;GNO;RSPOS=95083;SAO=0;SSR=0;VC=SNV;VLD;VP=050000000008040100000100;WGT=0;dbSNPBuildID=131
chr1	95083	rs77653505	G	A	.	PASS	CFL;GMAF=0.00319926873857404;GNO;RSPOS=95083;SAO=0;SSR=0;VC=SNV;VLD;VP=050000000008040100000100;WGT=0;dbSNPBuildID=131
chr1	98583	rs141344361	T	A	.	PASS	ASP;KGPilot123;RSPOS=98583;SAO=0;SSR=0;VC=SNV;VP=050000000004000010000100;WGT=0;dbSNPBuildID=134
chr1	98583	rs141344361	T	A	.	PASS	ASP;KGPilot123;RSPOS=98583;SAO=0;SSR=0;VC=SNV;VP=050000000004000010000100;WGT=0;dbSNPBuildID=134
chr1	98919	rs1851938	T	A	.	PASS	CFL;RSPOS=98919;SAO=0;SLO;SSR=0;VC=SNV;VP=050100000008000000000100;WGT=0;dbSNPBuildID=92
chr1	98919	rs1851938	T	A	.	PASS	CFL;RSPOS=98919;SAO=0;SLO;SSR=0;VC=SNV;VP=050100000008000000000100;WGT=0;dbSNPBuildID=92
chr1	98926	rs79874388	G	A	.	PASS	GNO;RSPOS=98926;SAO=0;SSR=0;VC=SNV;VLD;VP=050000000000040100000100;WGT=0;dbSNPBuildID=131
chr1	98926	rs79874388	G	A	.	PASS	GNO;RSPOS=98926;SAO=0;SSR=0;VC=SNV;VLD;VP=050000000000040100000100;WGT=0;dbSNPBuildID=131
chr1	98929	rs12184306	A	G	.	PASS	CFL;GMAF=0.141224862888483;KGPilot123;RSPOS=98929;SAO=0;SSR=0;VC=SNV;VLD;VP=050000000008040010000100;WGT=0;dbSNPBuildID=120
chr1	98929	rs12184306	A	G	.	PASS	CFL;GMAF=0.141224862888483;KGPilot123;RSPOS=98929;SAO=0;SSR=0;VC=SNV;VLD;VP=050000000008040010000100;WGT=0;dbSNPBuildID=120
chr1	98945	rs75356303	C	T	.	PASS	CFL;GMAF=0.0521023765996344;GNO;RSPOS=98945;SAO=0;SSR=0;VC=SNV;VP=050000000008000100000100;WGT=0;dbSNPBuildID=131
chr1	98945	rs75356303	C	T	.	PASS	CFL;GMAF=0.0521023765996344;GNO;RSPOS=98945;SAO=0;SSR=0;VC=SNV;VP=050000000008000100000100;WGT=0;dbSNPBuildID=131
chr1	98946	rs191775802	C	G	.	PASS	KGPilot123;RSPOS=98946;SAO=0;SSR=0;VC=SNV;VP=050000000000000010000100;WGT=0;dbSNPBuildID=135
chr1	98946	rs191775802	C	G	.	PASS	KGPilot123;RSPOS=98946;SAO=0;SSR=0;VC=SNV;VP=050000000000000010000100;WGT=0;dbSNPBuildID=135
chr1	98974	rs12184307	A	G	.	PASS	CFL;KGPilot123;RSPOS=98974;SAO=0;SSR=0;VC=SNV;VP=050000000008000010000100;WGT=0;dbSNPBuildID=120
chr1	98974	rs12184307	A	G	.	PASS	CFL;KGPilot123;RSPOS=98974;SAO=0;SSR=0;VC=SNV;VP=050000000008000010000100;WGT=0;dbSNPBuildID=120
chr1	98993	rs1851939	G	A	.	PASS	CFL;GMAF=0.0242230347349177;GNO;RSPOS=98993;SAO=0;SLO;SSR=0;VC=SNV;VLD;VP=050100000008040100000100;WGT=0;dbSNPBuildID=92
chr1	98993	rs1851939	G	A	.	PASS	CFL;GMAF=0.0242230347349177;GNO;RSPOS=98993;SAO=0;SLO;SSR=0;VC=SNV;VLD;VP=050100000008040100000100;WGT=0;dbSNPBuildID=92
chr1	99043	rs12184295	T	A	.	PASS	CFL;RSPOS=99043;SAO=0;SSR=0;VC=SNV;VP=050000000008000000000100;WGT=0;dbSNPBuildID=120
chr1	99043	rs12184295	T	A	.	PASS	CFL;RSPOS=99043;SAO=0;SSR=0;VC=SNV;VP=050000000008000000000100;WGT=0;dbSNPBuildID=120
chr1	99141	rs78611732	G	C	.	PASS	CFL;GNO;RSPOS=99141;SAO=0;SSR=0;VC=SNV;VP=050000000008000100000100;WGT=0;dbSNPBuildID=131
chr1	99141	rs78611732	G	C	.	PASS	CFL;GNO;RSPOS=99141;SAO=0;SSR=0;VC=SNV;VP=050000000008000100000100;WGT=0;dbSNPBuildID=131
chr1	99166	rs78627600	C	T	.	PASS	CFL;GNO;RSPOS=99166;SAO=0;SSR=0;VC=SNV;VP=050000000008000100000100;WGT=0;dbSNPBuildID=131
chr1	99166	rs78627600	C	T	.	PASS	CFL;GNO;RSPOS=99166;SAO=0;SSR=0;VC=SNV;VP=050000000008000100000100;WGT=0;dbSNPBuildID=131
chr1	99229	rs4109798	C	A	.	PASS	CFL;RSPOS=99229;SAO=0;SLO;SSR=0;VC=SNV;VP=050100000008000000000100;WGT=0;dbSNPBuildID=108
chr1	99229	rs4109798	C	A	.	PASS	CFL;RSPOS=99229;SAO=0;SLO;SSR=0;VC=SNV;VP=050100000008000000000100;WGT=0;dbSNPBuildID=108
chr1	99671	rs146209971	A	T	.	PASS	ASP;KGPilot123;RSPOS=99671;SAO=0;SSR=0;VC=SNV;VP=050000000004000010000100;WGT=0;dbSNPBuildID=134
chr1	99671	rs146209971	A	T	.	PASS	ASP;KGPilot123;RSPOS=99671;SAO=0;SSR=0;VC=SNV;VP=050000000004000010000100;WGT=0;dbSNPBuildID=134
chr1	99687	rs139153227	C	T	.	PASS	ASP;KGPilot123;RSPOS=99687;SAO=0;SSR=0;VC=SNV;VP=050000000004000010000100;WGT=0;dbSNPBuildID=134
chr1	99687	rs139153227	C	T	.	PASS	ASP;KGPilot123;RSPOS=99687;SAO=0;SSR=0;VC=SNV;VP=050000000004000010000100;WGT=0;dbSNPBuildID=134
chr1	99719	rs183898652	C	T	.	PASS	KGPilot123;RSPOS=99719;SAO=0;SSR=0;VC=SNV;VP=050000000000000010000100;WGT=0;dbSNPBuildID=135
chr1	99719	rs183898652	C	T	.	PASS	KGPilot123;RSPOS=99719;SAO=0;SSR=0;VC=SNV;VP=050000000000000010000100;WGT=0;dbSNPBuildID=135
chr1	100676	rs188226172	A	T	.	PASS	KGPilot123;RSPOS=100676;SAO=0;SSR=0;VC=SNV;VP=050000000000000010000100;WGT=0;dbSNPBuildID=135
chr1	100676	rs188226172	A	T	.	PASS	KGPilot123;RSPOS=100676;SAO=0;SSR=0;VC=SNV;VP=050000000000000010000100;WGT=0;dbSNPBuildID=135
chr1	101111	rs78180088	G	T	.	PASS	CFL;GMAF=0.0639853747714808;GNO;RSPOS=101111;SAO=0;SSR=0;VC=SNV;VP=050000000008000100000100;WGT=0;dbSNPBuildID=131
chr1	101111	rs78180088	G	T	.	PASS	CFL;GMAF=0.0639853747714808;GNO;RSPOS=101111;SAO=0;SSR=0;VC=SNV;VP=050000000008000100000100;WGT=0;dbSNPBuildID=131
chr1	101550	rs151255177	C	T	.	PASS	ASP;RSPOS=101550;SAO=0;SSR=0;VC=SNV;VP=050000000004000000000100;WGT=0;dbSNPBuildID=134
chr1	101550	rs151255177	C	T	.	PASS	ASP;RSPOS=101550;SAO=0;SSR=0;VC=SNV;VP=050000000004000000000100;WGT=0;dbSNPBuildID=134
chr1	103856	rs77787752	A	C	.	PASS	GMAF=0.000914076782449726;GNO;RSPOS=103856;SAO=0;SSR=0;VC=SNV;VP=050000000000000100000100;WGT=0;dbSNPBuildID=131
chr1	103856	rs77787752	A	C	.	PASS	GMAF=0.000914076782449726;GNO;RSPOS=103856;SAO=0;SSR=0;VC=SNV;VP=050000000000000100000100;WGT=0;dbSNPBuildID=131
chr1	103861	rs62642110	T	C	.	PASS	RSPOS=103861;SAO=0;SSR=0;VC=SNV;VP=050000000000000000000100;WGT=0;dbSNPBuildID=129
chr1	103861	rs62642110	T	C	.	PASS	RSPOS=103861;SAO=0;SSR=0;VC=SNV;VP=050000000000000000000100;WGT=0;dbSNPBuildID=129
chr1	103867	rs62642111	G	A	.	PASS	RSPOS=103867;SAO=0;SSR=0;VC=SNV;VP=050000000000000000000100;WGT=0;dbSNPBuildID=129
chr1	103867	rs62642111	G	A	.	PASS	RSPOS=103867;SAO=0;SSR=0;VC=SNV;VP=050000000000000000000100;WGT=0;dbSNPBuildID=129
chr1	103905	rs142403309	A	G	.	PASS	ASP;KGPilot123;RSPOS=103905;SAO=0;SSR=0;VC=SNV;VP=050000000004000010000100;WGT=0;dbSNPBuildID=134
chr1	103905	rs142403309	A	G	.	PASS	ASP;KGPilot123;RSPOS=103905;SAO=0;SSR=0;VC=SNV;VP=050000000004000010000100;WGT=0;dbSNPBuildID=134
chr1	104033	rs4287120	T	C	.	PASS	GNO;RSPOS=104033;SAO=0;SSR=0;VC=SNV;VP=050000000000000100000100;WGT=0;dbSNPBuildID=111
chr1	104033	rs4287120	T	C	.	PASS	GNO;RSPOS=104033;SAO=0;SSR=0;VC=SNV;VP=050000000000000100000100;WGT=0;dbSNPBuildID=111
chr1	106544	rs180741296	C	G	.	PASS	KGPilot123;RSPOS=106544;SAO=0;SSR=0;VC=SNV;VP=050000000000000010000100;WGT=0;dbSNPBuildID=135
chr1	106544	rs180741296	C	G	.	PASS	KGPilot123;RSPOS=106544;SAO=0;SSR=0;VC=SNV;VP=050000000000000010000100;WGT=0;dbSNPBuildID=135
chr1	107352	rs55952670	T	C	.	PASS	HD;RSPOS=107352;SAO=0;SLO;SSR=0;VC=SNV;VP=050100000000000400000100;WGT=0;dbSNPBuildID=129
chr1	107352	rs55952670	T	C	.	PASS	HD;RSPOS=107352;SAO=0;SLO;SSR=0;VC=SNV;VP=050100000000000400000100;WGT=0;dbSNPBuildID=129
chr1	108293	rs80353694	C	T	.	PASS	CFL;HD;RSPOS=108293;RV;SAO=0;SSR=0;VC=SNV;VP=050000000008000400000100;WGT=0;dbSNPBuildID=131
chr1	108293	rs80353694	C	T	.	PASS	CFL;HD;RSPOS=108293;RV;SAO=0;SSR=0;VC=SNV;VP=050000000008000400000100;WGT=0;dbSNPBuildID=131
chr1	108310	rs74747225	T	C	.	PASS	CFL;GNO;RSPOS=108310;SAO=0;SSR=0;VC=SNV;VP=050000000008000100000100;WGT=0;dbSNPBuildID=131
chr1	108310	rs74747225	T	C	.	PASS	CFL;GNO;RSPOS=108310;SAO=0;SSR=0;VC=SNV;VP=050000000008000100000100;WGT=0;dbSNPBuildID=131
chr1	108365	rs79073610	A	G	.	PASS	CFL;GNO;RSPOS=108365;SAO=0;SSR=0;VC=SNV;VP=050000000008000100000100;WGT=0;dbSNPBuildID=131
chr1	108365	rs79073610	A	G	.	PASS	CFL;GNO;RSPOS=108365;SAO=0;SSR=0;VC=SNV;VP=050000000008000100000100;WGT=0;dbSNPBuildID=131
chr1	114699	rs187571096	A	G	.	PASS	KGPilot123;RSPOS=114699;SAO=0;SSR=0;VC=SNV;VP=050000000000000010000100;WGT=0;dbSNPBuildID=135
chr1	114699	rs187571096	A	G	.	PASS	KGPilot123;RSPOS=114699;SAO=0;SSR=0;VC=SNV;VP=050000000000000010000100;WGT=0;dbSNPBuildID=135
chr1	115746	rs147538909	C	T	.	PASS	ASP;KGPilot123;RSPOS=115746;SAO=0;SSR=0;VC=SNV;VP=050000000004000010000100;WGT=0;dbSNPBuildID=134
chr1	115746	rs147538909	C	T	.	PASS	ASP;KGPilot123;RSPOS=115746;SAO=0;SSR=0;VC=SNV;VP=050000000004000010000100;WGT=0;dbSNPBuildID=134
chr1	116549	rs190211768	C	T	.	PASS	KGPilot123;RSPOS=116549;SAO=0;SSR=0;VC=SNV;VP=050000000000000010000100;WGT=0;dbSNPBuildID=135
chr1	116549	rs190211768	C	T	.	PASS	KGPilot123;RSPOS=116549;SAO=0;SSR=0;VC=SNV;VP=050000000000000010000100;WGT=0;dbSNPBuildID=135
chr1	120458	rs182017058	T	C	.	PASS	KGPilot123;RSPOS=120458;SAO=0;SSR=0;VC=SNV;VP=050000000000000010000100;WGT=0;dbSNPBuildID=135
chr1	120458	rs182017058	T	C	.	PASS	KGPilot123;RSPOS=120458;SAO=0;SSR=0;VC=SNV;VP=050000000000000010000100;WGT=0;dbSNPBuildID=135
chr1	120705	rs4117992	T	C	.	PASS	CFL;GMAF=0.178244972577697;KGPilot123;RSPOS=120705;RV;SAO=0;SLO;SSR=0;VC=SNV;VLD;VP=050100000008040010000100;WGT=0;dbSNPBuildID=108
chr1	120705	rs4117992	T	C	.	PASS	CFL;GMAF=0.178244972577697;KGPilot123;RSPOS=120705;RV;SAO=0;SLO;SSR=0;VC=SNV;VLD;VP=050100000008040010000100;WGT=0;dbSNPBuildID=108
chr1	120717	rs190208468	G	A	.	PASS	KGPilot123;RSPOS=120717;SAO=0;SSR=0;VC=SNV;VP=050000000000000010000100;WGT=0;dbSNPBuildID=135
chr1	120717	rs190208468	G	A	.	PASS	KGPilot123;RSPOS=120717;SAO=0;SSR=0;VC=SNV;VP=050000000000000010000100;WGT=0;dbSNPBuildID=135
chr1	120833	rs57420544	C	T	.	PASS	CFL;RSPOS=120833;SAO=0;SSR=0;VC=SNV;VP=050000000008000000000100;WGT=0;dbSNPBuildID=129
chr1	120833	rs57420544	C	T	.	PASS	CFL;RSPOS=120833;SAO=0;SSR=0;VC=SNV;VP=050000000008000000000100;WGT=0;dbSNPBuildID=129
chr1	120983	rs182468771	C	T	.	PASS	KGPilot123;RSPOS=120983;SAO=0;SSR=0;VC=SNV;VP=050000000000000010000100;WGT=0;dbSNPBuildID=135
chr1	120983	rs182468771	C	T	.	PASS	KGPilot123;RSPOS=120983;SAO=0;SSR=0;VC=SNV;VP=050000000000000010000100;WGT=0;dbSNPBuildID=135
chr1	120986	rs60176197	T	TTA	.	PASS	CFL;RSPOS=120994;SAO=0;SSR=0;VC=DIV;VP=050000000008000000000200;WGT=0;dbSNPBuildID=129
chr1	120986	rs60176197	T	TTA	.	PASS	CFL;RSPOS=120994;SAO=0;SSR=0;VC=DIV;VP=050000000008000000000200;WGT=0;dbSNPBuildID=129
chr1	120995	rs60628823	A	ATAT	.	PASS	CFL;RSPOS=120998;SAO=0;SSR=0;VC=DIV;VP=050000000008000000000200;WGT=0;dbSNPBuildID=129
chr1	120995	rs71218814	A	ATAT	.	PASS	CFL;GNO;RSPOS=120995;SAO=0;SLO;SSR=0;VC=DIV;VP=050100000008000100000200;WGT=0;dbSNPBuildID=130
chr1	120995	rs60628823	A	ATAT	.	PASS	CFL;RSPOS=120998;SAO=0;SSR=0;VC=DIV;VP=050000000008000000000200;WGT=0;dbSNPBuildID=129
chr1	120995	rs71218814	A	ATAT	.	PASS	CFL;GNO;RSPOS=120995;SAO=0;SLO;SSR=0;VC=DIV;VP=050100000008000100000200;WGT=0;dbSNPBuildID=130
chr1	121009	rs1851943	C	T	.	PASS	CFL;GMAF=0.475319926873857;KGPilot123;RSPOS=121009;RV;SAO=0;SLO;SSR=0;VC=SNV;VLD;VP=050100000008040010000100;WGT=0;dbSNPBuildID=92
chr1	121009	rs1851943	C	T	.	PASS	CFL;GMAF=0.475319926873857;KGPilot123;RSPOS=121009;RV;SAO=0;SLO;SSR=0;VC=SNV;VLD;VP=050100000008040010000100;WGT=0;dbSNPBuildID=92
chr1	121017	rs61430945	A	ATATC	.	PASS	CFL;RSPOS=121020;SAO=0;SSR=0;VC=DIV;VP=050000000008000000000200;WGT=0;dbSNPBuildID=129
chr1	121017	rs61430945	A	ATATC	.	PASS	CFL;RSPOS=121020;SAO=0;SSR=0;VC=DIV;VP=050000000008000000000200;WGT=0;dbSNPBuildID=129
chr1	121025	rs58419146	T	C	.	PASS	CFL;RSPOS=121025;SAO=0;SSR=0;VC=SNV;VP=050000000008000000000100;WGT=0;dbSNPBuildID=129
chr1	121025	rs58419146	T	C	.	PASS	CFL;RSPOS=121025;SAO=0;SSR=0;VC=SNV;VP=050000000008000000000100;WGT=0;dbSNPBuildID=129
chr1	121028	rs57409576	C	A	.	PASS	CFL;RSPOS=121028;SAO=0;SSR=0;VC=SNV;VP=050000000008000000000100;WGT=0;dbSNPBuildID=129
chr1	121028	rs57409576	C	A	.	PASS	CFL;RSPOS=121028;SAO=0;SSR=0;VC=SNV;VP=050000000008000000000100;WGT=0;dbSNPBuildID=129
chr1	121034	rs60444794	C	T	.	PASS	CFL;RSPOS=121034;SAO=0;SSR=0;VC=SNV;VP=050000000008000000000100;WGT=0;dbSNPBuildID=129
chr1	121034	rs60444794	C	T	.	PASS	CFL;RSPOS=121034;SAO=0;SSR=0;VC=SNV;VP=050000000008000000000100;WGT=0;dbSNPBuildID=129
chr1	121039	rs61570867	A	C	.	PASS	CFL;RSPOS=121039;SAO=0;SSR=0;VC=SNV;VP=050000000008000000000100;WGT=0;dbSNPBuildID=129
chr1	121039	rs61570867	A	C	.	PASS	CFL;RSPOS=121039;SAO=0;SSR=0;VC=SNV;VP=050000000008000000000100;WGT=0;dbSNPBuildID=129
chr1	121042	rs1856862	T	A	.	PASS	CFL;GNO;RSPOS=121042;RV;SAO=0;SLO;SSR=0;VC=SNV;VP=050100000008000100000100;WGT=0;dbSNPBuildID=92
chr1	121042	rs1856862	T	A	.	PASS	CFL;GNO;RSPOS=121042;RV;SAO=0;SLO;SSR=0;VC=SNV;VP=050100000008000100000100;WGT=0;dbSNPBuildID=92
chr1	121046	rs60712173	A	ATAATAT	.	PASS	CFL;RSPOS=121048;SAO=0;SSR=0;VC=DIV;VP=050000000008000000000200;WGT=0;dbSNPBuildID=129
chr1	121046	rs60712173	A	ATAATAT	.	PASS	CFL;RSPOS=121048;SAO=0;SSR=0;VC=DIV;VP=050000000008000000000200;WGT=0;dbSNPBuildID=129
chr1	121050	rs57285429	G	GATC	.	PASS	CFL;RSPOS=121050;SAO=0;SSR=0;VC=DIV;VP=050000000008000000000200;WGT=0;dbSNPBuildID=129
chr1	121050	rs57285429	G	GATC	.	PASS	CFL;RSPOS=121050;SAO=0;SSR=0;VC=DIV;VP=050000000008000000000200;WGT=0;dbSNPBuildID=129
chr1	121062	rs59472517	T	TAACA	.	PASS	CFL;RSPOS=121062;SAO=0;SSR=0;VC=DIV;VP=050000000008000000000200;WGT=0;dbSNPBuildID=129
chr1	121062	rs59472517	T	TAACA	.	PASS	CFL;RSPOS=121062;SAO=0;SSR=0;VC=DIV;VP=050000000008000000000200;WGT=0;dbSNPBuildID=129
chr1	121064	rs58377840	A	ATTG	.	PASS	CFL;RSPOS=121065;SAO=0;SSR=0;VC=DIV;VP=050000000008000000000200;WGT=0;dbSNPBuildID=129
chr1	121064	rs58377840	A	ATTG	.	PASS	CFL;RSPOS=121065;SAO=0;SSR=0;VC=DIV;VP=050000000008000000000200;WGT=0;dbSNPBuildID=129
chr1	121069	rs60402600	T	TC	.	PASS	CFL;RSPOS=121069;SAO=0;SSR=0;VC=DIV;VP=050000000008000000000200;WGT=0;dbSNPBuildID=129
chr1	121069	rs60402600	T	TC	.	PASS	CFL;RSPOS=121069;SAO=0;SSR=0;VC=DIV;VP=050000000008000000000200;WGT=0;dbSNPBuildID=129
chr1	121072	rs60992425	T	TTAC	.	PASS	CFL;RSPOS=121072;SAO=0;SSR=0;VC=DIV;VP=050000000008000000000200;WGT=0;dbSNPBuildID=129
chr1	121072	rs60992425	T	TTAC	.	PASS	CFL;RSPOS=121072;SAO=0;SSR=0;VC=DIV;VP=050000000008000000000200;WGT=0;dbSNPBuildID=129
chr1	121077	rs58683621	G	A	.	PASS	CFL;RSPOS=121077;SAO=0;SSR=0;VC=SNV;VP=050000000008000000000100;WGT=0;dbSNPBuildID=129
chr1	121077	rs58683621	G	A	.	PASS	CFL;RSPOS=121077;SAO=0;SSR=0;VC=SNV;VP=050000000008000000000100;WGT=0;dbSNPBuildID=129
chr1	121082	rs61557411	A	ATATCT	.	PASS	CFL;RSPOS=121085;SAO=0;SSR=0;VC=DIV;VP=050000000008000000000200;WGT=0;dbSNPBuildID=129
chr1	121082	rs61557411	A	ATATCT	.	PASS	CFL;RSPOS=121085;SAO=0;SSR=0;VC=DIV;VP=050000000008000000000200;WGT=0;dbSNPBuildID=129
chr1	121105	rs56889809	T	C	.	PASS	CFL;RSPOS=121105;SAO=0;SSR=0;VC=SNV;VP=050000000008000000000100;WGT=0;dbSNPBuildID=129
chr1	121105	rs56889809	T	C	.	PASS	CFL;RSPOS=121105;SAO=0;SSR=0;VC=SNV;VP=050000000008000000000100;WGT=0;dbSNPBuildID=129
chr1	121191	rs71220897	C	A	.	PASS	CFL;GMAF=0.0886654478976234;GNO;RSPOS=121191;SAO=0;SLO;SSR=0;VC=SNV;VP=050100000008000100000100;WGT=0;dbSNPBuildID=130
chr1	121191	rs71220897	C	A	.	PASS	CFL;GMAF=0.0886654478976234;GNO;RSPOS=121191;SAO=0;SLO;SSR=0;VC=SNV;VP=050100000008000100000100;WGT=0;dbSNPBuildID=130
chr1	121258	rs58797648	C	T	.	PASS	CFL;RSPOS=121258;SAO=0;SSR=0;VC=SNV;VP=050000000008000000000100;WGT=0;dbSNPBuildID=129
chr1	121258	rs58797648	C	T	.	PASS	CFL;RSPOS=121258;SAO=0;SSR=0;VC=SNV;VP=050000000008000000000100;WGT=0;dbSNPBuildID=129
chr1	121267	rs58782460	T	C	.	PASS	CFL;RSPOS=121267;SAO=0;SSR=0;VC=SNV;VP=050000000008000000000100;WGT=0;dbSNPBuildID=129
chr1	121267	rs58782460	T	C	.	PASS	CFL;RSPOS=121267;SAO=0;SSR=0;VC=SNV;VP=050000000008000000000100;WGT=0;dbSNPBuildID=129
chr1	126108	rs146756510	G	A	.	PASS	ASP;KGPilot123;RSPOS=126108;SAO=0;SSR=0;VC=SNV;VP=050000000004000010000100;WGT=0;dbSNPBuildID=134
chr1	126108	rs146756510	G	A	.	PASS	ASP;KGPilot123;RSPOS=126108;SAO=0;SSR=0;VC=SNV;VP=050000000004000010000100;WGT=0;dbSNPBuildID=134
chr1	126113	rs79114531	C	A	.	PASS	CFL;GMAF=0.0603290676416819;GNO;KGPilot123;RSPOS=126113;SAO=0;SSR=0;VC=SNV;VP=050000000008000110000100;WGT=0;dbSNPBuildID=131
chr1	126113	rs79114531	C	A	.	PASS	CFL;GMAF=0.0603290676416819;GNO;KGPilot123;RSPOS=126113;SAO=0;SSR=0;VC=SNV;VP=050000000008000110000100;WGT=0;dbSNPBuildID=131
chr1	128658	rs185320873	G	A	.	PASS	KGPilot123;RSPOS=128658;SAO=0;SSR=0;VC=SNV;VP=050000000000000010000100;WGT=0;dbSNPBuildID=135
chr1	128658	rs185320873	G	A	.	PASS	KGPilot123;RSPOS=128658;SAO=0;SSR=0;VC=SNV;VP=050000000000000010000100;WGT=0;dbSNPBuildID=135
chr1	133013	rs149496965	C	T	.	PASS	ASP;KGPilot123;RSPOS=133013;SAO=0;SSR=0;VC=SNV;VP=050000000004000010000100;WGT=0;dbSNPBuildID=134
chr1	133013	rs149496965	C	T	.	PASS	ASP;KGPilot123;RSPOS=133013;SAO=0;SSR=0;VC=SNV;VP=050000000004000010000100;WGT=0;dbSNPBuildID=134
chr1	135032	rs148209574	G	A	.	PASS	ASP;KGPilot123;RSPOS=135032;SAO=0;SSR=0;VC=SNV;VP=050000000004000010000100;WGT=0;dbSNPBuildID=134
chr1	135032	rs148209574	G	A	.	PASS	ASP;KGPilot123;RSPOS=135032;SAO=0;SSR=0;VC=SNV;VP=050000000004000010000100;WGT=0;dbSNPBuildID=134
chr1	135040	rs141523926	T	C	.	PASS	ASP;KGPilot123;RSPOS=135040;SAO=0;SSR=0;VC=SNV;VP=050000000004000010000100;WGT=0;dbSNPBuildID=134
chr1	135040	rs141523926	T	C	.	PASS	ASP;KGPilot123;RSPOS=135040;SAO=0;SSR=0;VC=SNV;VP=050000000004000010000100;WGT=0;dbSNPBuildID=134
chr1	135203	rs147502335	G	A	.	PASS	ASP;KGPilot123;RSPOS=135203;SAO=0;SSR=0;VC=SNV;VP=050000000004000010000100;WGT=0;dbSNPBuildID=134
chr1	135203	rs147502335	G	A	.	PASS	ASP;KGPilot123;RSPOS=135203;SAO=0;SSR=0;VC=SNV;VP=050000000004000010000100;WGT=0;dbSNPBuildID=134
chr1	136596	rs139210500	G	C	.	PASS	ASP;RSPOS=136596;SAO=0;SSR=0;VC=SNV;VP=050000000004000000000100;WGT=0;dbSNPBuildID=134
chr1	136596	rs139210500	G	C	.	PASS	ASP;RSPOS=136596;SAO=0;SSR=0;VC=SNV;VP=050000000004000000000100;WGT=0;dbSNPBuildID=134
chr1	137801	rs191107331	G	A	.	PASS	KGPilot123;RSPOS=137801;SAO=0;SSR=0;VC=SNV;VP=050000000000000010000100;WGT=0;dbSNPBuildID=135
chr1	137801	rs191107331	G	A	.	PASS	KGPilot123;RSPOS=137801;SAO=0;SSR=0;VC=SNV;VP=050000000000000010000100;WGT=0;dbSNPBuildID=135
chr1	137825	rs147252685	G	A	.	PASS	ASP;KGPilot123;RSPOS=137825;SAO=0;SSR=0;VC=SNV;VP=050000000004000010000100;WGT=0;dbSNPBuildID=134
chr1	137825	rs147252685	G	A	.	PASS	ASP;KGPilot123;RSPOS=137825;SAO=0;SSR=0;VC=SNV;VP=050000000004000010000100;WGT=0;dbSNPBuildID=134
chr1	139479	rs182357477	C	T	.	PASS	KGPilot123;RSPOS=139479;SAO=0;SSR=0;VC=SNV;VP=050000000000000010000100;WGT=0;dbSNPBuildID=135
chr1	139479	rs182357477	C	T	.	PASS	KGPilot123;RSPOS=139479;SAO=0;SSR=0;VC=SNV;VP=050000000000000010000100;WGT=0;dbSNPBuildID=135
chr1	139841	rs62642133	T	G	.	PASS	CFL;GENEINFO=LOC729737:729737;GMAF=0.0319926873857404;RSPOS=139841;SAO=0;SSR=0;VC=SNV;VLD;VP=050000000008040000000100;WGT=0;dbSNPBuildID=129
chr1	139841	rs62642133	T	G	.	PASS	CFL;GENEINFO=LOC729737:729737;GMAF=0.0319926873857404;RSPOS=139841;SAO=0;SSR=0;VC=SNV;VLD;VP=050000000008040000000100;WGT=0;dbSNPBuildID=129
chr1	143736	rs72482377	C	T	.	PASS	ASP;RSPOS=143736;SAO=0;SSR=0;VC=SNV;VP=050000000004000000000100;WGT=0;dbSNPBuildID=130
chr1	143736	rs72482377	C	T	.	PASS	ASP;RSPOS=143736;SAO=0;SSR=0;VC=SNV;VP=050000000004000000000100;WGT=0;dbSNPBuildID=130
chr1	144044	rs141844601	G	T	.	PASS	ASP;RSPOS=144044;SAO=0;SSR=0;VC=SNV;VP=050000000004000000000100;WGT=0;dbSNPBuildID=134
chr1	144044	rs141844601	G	T	.	PASS	ASP;RSPOS=144044;SAO=0;SSR=0;VC=SNV;VP=050000000004000000000100;WGT=0;dbSNPBuildID=134
chr1	144827	rs75191913	C	T	.	PASS	CFL;GNO;RSPOS=144827;SAO=0;SSR=0;VC=SNV;VP=050000000008000100000100;WGT=0;dbSNPBuildID=131
chr1	144827	rs75191913	C	T	.	PASS	CFL;GNO;RSPOS=144827;SAO=0;SSR=0;VC=SNV;VP=050000000008000100000100;WGT=0;dbSNPBuildID=131
chr1	150056	rs4081358	G	A	.	PASS	CFL;GMAF=0.00228519195612431;RSPOS=150056;SAO=0;SLO;SSR=0;VC=SNV;VLD;VP=050100000008040000000100;WGT=0;dbSNPBuildID=108
chr1	150056	rs4081358	G	A	.	PASS	CFL;GMAF=0.00228519195612431;RSPOS=150056;SAO=0;SLO;SSR=0;VC=SNV;VLD;VP=050100000008040000000100;WGT=0;dbSNPBuildID=108
chr1	150059	rs4081359	G	A	.	PASS	CFL;GMAF=0.00411334552102377;RSPOS=150059;SAO=0;SLO;SSR=0;VC=SNV;VLD;VP=050100000008040000000100;WGT=0;dbSNPBuildID=108
chr1	150059	rs4081359	G	A	.	PASS	CFL;GMAF=0.00411334552102377;RSPOS=150059;SAO=0;SLO;SSR=0;VC=SNV;VLD;VP=050100000008040000000100;WGT=0;dbSNPBuildID=108
chr1	161483	rs189086610	C	G	.	PASS	KGPilot123;RSPOS=161483;SAO=0;SSR=0;VC=SNV;VP=050000000000000010000100;WGT=0;dbSNPBuildID=135
chr1	161483	rs189086610	C	G	.	PASS	KGPilot123;RSPOS=161483;SAO=0;SSR=0;VC=SNV;VP=050000000000000010000100;WGT=0;dbSNPBuildID=135
chr1	161488	rs193081027	C	T	.	PASS	KGPilot123;RSPOS=161488;SAO=0;SSR=0;VC=SNV;VP=050000000000000010000100;WGT=0;dbSNPBuildID=135
chr1	161488	rs193081027	C	T	.	PASS	KGPilot123;RSPOS=161488;SAO=0;SSR=0;VC=SNV;VP=050000000000000010000100;WGT=0;dbSNPBuildID=135
chr1	162463	rs143399298	T	C	.	PASS	ASP;KGPilot123;RSPOS=162463;SAO=0;SSR=0;VC=SNV;VP=050000000004000010000100;WGT=0;dbSNPBuildID=134
chr1	162463	rs143399298	T	C	.	PASS	ASP;KGPilot123;RSPOS=162463;SAO=0;SSR=0;VC=SNV;VP=050000000004000010000100;WGT=0;dbSNPBuildID=134
chr1	168373	rs183198872	C	T	.	PASS	KGPilot123;RSPOS=168373;SAO=0;SSR=0;VC=SNV;VP=050000000000000010000100;WGT=0;dbSNPBuildID=135
chr1	168373	rs183198872	C	T	.	PASS	KGPilot123;RSPOS=168373;SAO=0;SSR=0;VC=SNV;VP=050000000000000010000100;WGT=0;dbSNPBuildID=135
chr1	168964	rs187450123	A	G	.	PASS	KGPilot123;RSPOS=168964;SAO=0;SSR=0;VC=SNV;VP=050000000000000010000100;WGT=0;dbSNPBuildID=135
chr1	168964	rs187450123	A	G	.	PASS	KGPilot123;RSPOS=168964;SAO=0;SSR=0;VC=SNV;VP=050000000000000010000100;WGT=0;dbSNPBuildID=135
chr1	171529	rs191891026	A	G	.	PASS	KGPilot123;RSPOS=171529;SAO=0;SSR=0;VC=SNV;VP=050000000000000010000100;WGT=0;dbSNPBuildID=135
chr1	171529	rs191891026	A	G	.	PASS	KGPilot123;RSPOS=171529;SAO=0;SSR=0;VC=SNV;VP=050000000000000010000100;WGT=0;dbSNPBuildID=135
chr1	171841	rs184235219	A	G	.	PASS	KGPilot123;RSPOS=171841;SAO=0;SSR=0;VC=SNV;VP=050000000000000010000100;WGT=0;dbSNPBuildID=135
chr1	171841	rs184235219	A	G	.	PASS	KGPilot123;RSPOS=171841;SAO=0;SSR=0;VC=SNV;VP=050000000000000010000100;WGT=0;dbSNPBuildID=135
chr1	172595	rs187071114	G	A	.	PASS	KGPilot123;RSPOS=172595;SAO=0;SSR=0;VC=SNV;VP=050000000000000010000100;WGT=0;dbSNPBuildID=135
chr1	172595	rs187071114	G	A	.	PASS	KGPilot123;RSPOS=172595;SAO=0;SSR=0;VC=SNV;VP=050000000000000010000100;WGT=0;dbSNPBuildID=135
chr1	173103	rs77708150	C	T	.	PASS	CFL;HD;RSPOS=173103;RV;SAO=0;SSR=0;VC=SNV;VP=050000000008000400000100;WGT=0;dbSNPBuildID=131
chr1	173103	rs77708150	C	T	.	PASS	CFL;HD;RSPOS=173103;RV;SAO=0;SSR=0;VC=SNV;VP=050000000008000400000100;WGT=0;dbSNPBuildID=131
chr1	173709	rs192722547	A	C	.	PASS	KGPilot123;RSPOS=173709;SAO=0;SSR=0;VC=SNV;VP=050000000000000010000100;WGT=0;dbSNPBuildID=135
chr1	173709	rs192722547	A	C	.	PASS	KGPilot123;RSPOS=173709;SAO=0;SSR=0;VC=SNV;VP=050000000000000010000100;WGT=0;dbSNPBuildID=135
chr1	176230	rs72489570	A	G	.	PASS	CFL;GNO;RSPOS=176230;SAO=0;SSR=0;VC=SNV;VP=050000000008000100000100;WGT=0;dbSNPBuildID=130
chr1	176230	rs72489570	A	G	.	PASS	CFL;GNO;RSPOS=176230;SAO=0;SSR=0;VC=SNV;VP=050000000008000100000100;WGT=0;dbSNPBuildID=130
chr1	227622	rs184145725	C	T	.	PASS	KGPilot123;RSPOS=227622;SAO=0;SSR=0;VC=SNV;VP=050000000000000010000100;WGT=0;dbSNPBuildID=135
chr1	227622	rs184145725	C	T	.	PASS	KGPilot123;RSPOS=227622;SAO=0;SSR=0;VC=SNV;VP=050000000000000010000100;WGT=0;dbSNPBuildID=135
chr1	227844	rs149969738	G	A	.	PASS	ASP;RSPOS=227844;SAO=0;SSR=0;VC=SNV;VP=050000000004000000000100;WGT=0;dbSNPBuildID=134
chr1	227844	rs149969738	G	A	.	PASS	ASP;RSPOS=227844;SAO=0;SSR=0;VC=SNV;VP=050000000004000000000100;WGT=0;dbSNPBuildID=134
chr1	227919	rs145680509	A	T	.	PASS	ASP;RSPOS=227919;SAO=0;SSR=0;VC=SNV;VP=050000000004000000000100;WGT=0;dbSNPBuildID=134
chr1	227919	rs145680509	A	T	.	PASS	ASP;RSPOS=227919;SAO=0;SSR=0;VC=SNV;VP=050000000004000000000100;WGT=0;dbSNPBuildID=134
chr1	229868	rs111293595	C	T	.	PASS	CFL;RSPOS=229868;SAO=0;SSR=0;VC=SNV;VP=050000000008000000000100;WGT=0;dbSNPBuildID=132
chr1	229868	rs111293595	C	T	.	PASS	CFL;RSPOS=229868;SAO=0;SSR=0;VC=SNV;VP=050000000008000000000100;WGT=0;dbSNPBuildID=132
chr1	229902	rs62642953	G	T	.	PASS	ASP;RSPOS=229902;SAO=0;SSR=0;VC=SNV;VP=050000000004000000000100;WGT=0;dbSNPBuildID=129
chr1	229902	rs62642953	G	T	.	PASS	ASP;RSPOS=229902;SAO=0;SSR=0;VC=SNV;VP=050000000004000000000100;WGT=0;dbSNPBuildID=129
chr1	230058	rs62635260	T	G	.	PASS	GNO;RSPOS=230058;SAO=0;SSR=0;VC=SNV;VLD;VP=050000000000040100000100;WGT=0;dbSNPBuildID=129
chr1	230058	rs62635260	T	G	.	PASS	GNO;RSPOS=230058;SAO=0;SSR=0;VC=SNV;VLD;VP=050000000000040100000100;WGT=0;dbSNPBuildID=129
chr1	230433	rs190807317	T	C	.	PASS	KGPilot123;RSPOS=230433;SAO=0;SSR=0;VC=SNV;VP=050000000000000010000100;WGT=0;dbSNPBuildID=135
chr1	230433	rs190807317	T	C	.	PASS	KGPilot123;RSPOS=230433;SAO=0;SSR=0;VC=SNV;VP=050000000000000010000100;WGT=0;dbSNPBuildID=135
chr1	230804	rs111808888	C	T	.	PASS	GMAF=0.43418647166362;RSPOS=230804;SAO=0;SSR=0;VC=SNV;VLD;VP=050000000000040000000100;WGT=0;dbSNPBuildID=132
chr1	230804	rs111808888	C	T	.	PASS	GMAF=0.43418647166362;RSPOS=230804;SAO=0;SSR=0;VC=SNV;VLD;VP=050000000000040000000100;WGT=0;dbSNPBuildID=132
chr1	231455	rs140386775	T	A	.	PASS	ASP;RSPOS=231455;SAO=0;SSR=0;VC=SNV;VP=050000000004000000000100;WGT=0;dbSNPBuildID=134
chr1	231455	rs140386775	T	A	.	PASS	ASP;RSPOS=231455;SAO=0;SSR=0;VC=SNV;VP=050000000004000000000100;WGT=0;dbSNPBuildID=134
chr1	232214	rs11490937	G	A	.	PASS	GNO;PH2;RSPOS=232214;SAO=0;SSR=0;VC=SNV;VP=050000000000000102000100;WGT=0;dbSNPBuildID=120
chr1	232214	rs11490937	G	A	.	PASS	GNO;PH2;RSPOS=232214;SAO=0;SSR=0;VC=SNV;VP=050000000000000102000100;WGT=0;dbSNPBuildID=120
chr1	232449	rs144169752	G	A	.	PASS	ASP;RSPOS=232449;SAO=0;SSR=0;VC=SNV;VP=050000000004000000000100;WGT=0;dbSNPBuildID=134
chr1	232449	rs144169752	G	A	.	PASS	ASP;RSPOS=232449;SAO=0;SSR=0;VC=SNV;VP=050000000004000000000100;WGT=0;dbSNPBuildID=134
chr1	232930	rs146484642	C	G	.	PASS	ASP;RSPOS=232930;SAO=0;SSR=0;VC=SNV;VP=050000000004000000000100;WGT=0;dbSNPBuildID=134
chr1	232930	rs146484642	C	G	.	PASS	ASP;RSPOS=232930;SAO=0;SSR=0;VC=SNV;VP=050000000004000000000100;WGT=0;dbSNPBuildID=134
chr1	233473	rs115354837	C	G	.	PASS	ASP;G5;GMAF=0.176873857404022;KGPilot123;RSPOS=233473;SAO=0;SSR=0;VC=SNV;VLD;VP=050000000004050010000100;WGT=0;dbSNPBuildID=132
chr1	233473	rs115354837	C	G	.	PASS	ASP;G5;GMAF=0.176873857404022;KGPilot123;RSPOS=233473;SAO=0;SSR=0;VC=SNV;VLD;VP=050000000004050010000100;WGT=0;dbSNPBuildID=132
chr1	233476	rs141415251	G	A	.	PASS	ASP;KGPilot123;RSPOS=233476;SAO=0;SSR=0;VC=SNV;VP=050000000004000010000100;WGT=0;dbSNPBuildID=134
chr1	233476	rs141415251	G	A	.	PASS	ASP;KGPilot123;RSPOS=233476;SAO=0;SSR=0;VC=SNV;VP=050000000004000010000100;WGT=0;dbSNPBuildID=134
chr1	234313	rs56055731	C	T	.	PASS	GMAF=0.151736745886654;HD;RSPOS=234313;SAO=0;SLO;SSR=0;VC=SNV;VLD;VP=050100000000040400000100;WGT=0;dbSNPBuildID=129
chr1	234313	rs56055731	C	T	.	PASS	GMAF=0.151736745886654;HD;RSPOS=234313;SAO=0;SLO;SSR=0;VC=SNV;VLD;VP=050100000000040400000100;WGT=0;dbSNPBuildID=129
chr1	234408	rs111659307	A	G	.	PASS	GMAF=0.0036563071297989;RSPOS=234408;SAO=0;SSR=0;VC=SNV;VLD;VP=050000000000040000000100;WGT=0;dbSNPBuildID=132
chr1	234408	rs111659307	A	G	.	PASS	GMAF=0.0036563071297989;RSPOS=234408;SAO=0;SSR=0;VC=SNV;VLD;VP=050000000000040000000100;WGT=0;dbSNPBuildID=132
chr1	234432	rs8179455	A	G	.	PASS	GNO;KGPilot123;RSPOS=234432;SAO=0;SLO;SSR=0;VC=SNV;VP=050100000000000110000100;WGT=0;dbSNPBuildID=117
chr1	234432	rs8179455	A	G	.	PASS	GNO;KGPilot123;RSPOS=234432;SAO=0;SLO;SSR=0;VC=SNV;VP=050100000000000110000100;WGT=0;dbSNPBuildID=117
chr1	234446	rs67749660	C	T	.	PASS	GNO;RSPOS=234446;RV;SAO=0;SLO;SSR=1;VC=SNV;VLD;VP=050100000000040100000140;WGT=0;dbSNPBuildID=130
chr1	234446	rs67749660	C	T	.	PASS	GNO;RSPOS=234446;RV;SAO=0;SLO;SSR=1;VC=SNV;VLD;VP=050100000000040100000140;WGT=0;dbSNPBuildID=130
chr1	234481	rs8179403	T	A	.	PASS	GMAF=0.491316270566728;GNO;RSPOS=234481;SAO=0;SLO;SSR=0;VC=SNV;VLD;VP=050100000000040100000100;WGT=0;dbSNPBuildID=117
chr1	234481	rs8179403	T	A	.	PASS	GMAF=0.491316270566728;GNO;RSPOS=234481;SAO=0;SLO;SSR=0;VC=SNV;VLD;VP=050100000000040100000100;WGT=0;dbSNPBuildID=117
chr1	234534	rs111281142	A	G	.	PASS	GMAF=0.00457038391224863;RSPOS=234534;SAO=0;SSR=0;VC=SNV;VLD;VP=050000000000040000000100;WGT=0;dbSNPBuildID=132
chr1	234534	rs111281142	A	G	.	PASS	GMAF=0.00457038391224863;RSPOS=234534;SAO=0;SSR=0;VC=SNV;VLD;VP=050000000000040000000100;WGT=0;dbSNPBuildID=132
chr1	234556	rs113278145	C	T	.	PASS	GMAF=0.0653564899451554;RSPOS=234556;SAO=0;SSR=0;VC=SNV;VLD;VP=050000000000040000000100;WGT=0;dbSNPBuildID=132
chr1	234556	rs113278145	C	T	.	PASS	GMAF=0.0653564899451554;RSPOS=234556;SAO=0;SSR=0;VC=SNV;VLD;VP=050000000000040000000100;WGT=0;dbSNPBuildID=132
chr1	235844	rs138426292	C	G	.	PASS	ASP;RSPOS=235844;SAO=0;SSR=0;VC=SNV;VP=050000000004000000000100;WGT=0;dbSNPBuildID=134
chr1	235844	rs138426292	C	G	.	PASS	ASP;RSPOS=235844;SAO=0;SSR=0;VC=SNV;VP=050000000004000000000100;WGT=0;dbSNPBuildID=134
chr1	237490	rs184796003	C	A	.	PASS	RSPOS=237490;SAO=0;SSR=0;VC=SNV;VP=050000000000000000000100;WGT=0;dbSNPBuildID=135
chr1	237490	rs184796003	C	A	.	PASS	RSPOS=237490;SAO=0;SSR=0;VC=SNV;VP=050000000000000000000100;WGT=0;dbSNPBuildID=135
chr1	237684	rs113488767	G	A	.	PASS	CFL;RSPOS=237684;SAO=0;SSR=0;VC=SNV;VP=050000000008000000000100;WGT=0;dbSNPBuildID=132
chr1	237684	rs113488767	G	A	.	PASS	CFL;RSPOS=237684;SAO=0;SSR=0;VC=SNV;VP=050000000008000000000100;WGT=0;dbSNPBuildID=132
chr1	237763	rs112186068	G	A	.	PASS	CFL;GMAF=0.231718464351005;RSPOS=237763;SAO=0;SSR=0;VC=SNV;VLD;VP=050000000008040000000100;WGT=0;dbSNPBuildID=132
chr1	237763	rs112186068	G	A	.	PASS	CFL;GMAF=0.231718464351005;RSPOS=237763;SAO=0;SSR=0;VC=SNV;VLD;VP=050000000008040000000100;WGT=0;dbSNPBuildID=132
chr1	237877	rs181999503	C	T	.	PASS	KGPilot123;RSPOS=237877;SAO=0;SSR=0;VC=SNV;VP=050000000000000010000100;WGT=0;dbSNPBuildID=135
chr1	237877	rs181999503	C	T	.	PASS	KGPilot123;RSPOS=237877;SAO=0;SSR=0;VC=SNV;VP=050000000000000010000100;WGT=0;dbSNPBuildID=135
chr1	237881	rs114112614	G	T	.	PASS	ASP;GMAF=0.117915904936015;RSPOS=237881;SAO=0;SSR=0;VC=SNV;VLD;VP=050000000004040000000100;WGT=0;dbSNPBuildID=134
chr1	237881	rs114112614	G	T	.	PASS	ASP;GMAF=0.117915904936015;RSPOS=237881;SAO=0;SSR=0;VC=SNV;VLD;VP=050000000004040000000100;WGT=0;dbSNPBuildID=134
chr1	239339	rs184451216	A	G	.	PASS	KGPilot123;RSPOS=239339;SAO=0;SSR=0;VC=SNV;VP=050000000000000010000100;WGT=0;dbSNPBuildID=135
chr1	239339	rs184451216	A	G	.	PASS	KGPilot123;RSPOS=239339;SAO=0;SSR=0;VC=SNV;VP=050000000000000010000100;WGT=0;dbSNPBuildID=135
chr1	240435	rs143434963	C	G	.	PASS	ASP;RSPOS=240435;SAO=0;SSR=0;VC=SNV;VP=050000000004000000000100;WGT=0;dbSNPBuildID=134
chr1	240435	rs143434963	C	G	.	PASS	ASP;RSPOS=240435;SAO=0;SSR=0;VC=SNV;VP=050000000004000000000100;WGT=0;dbSNPBuildID=134
chr1	240789	rs147589465	T	G	.	PASS	ASP;KGPilot123;RSPOS=240789;SAO=0;SSR=0;VC=SNV;VP=050000000004000010000100;WGT=0;dbSNPBuildID=134
chr1	240789	rs147589465	T	G	.	PASS	ASP;KGPilot123;RSPOS=240789;SAO=0;SSR=0;VC=SNV;VP=050000000004000010000100;WGT=0;dbSNPBuildID=134
chr1	240898	rs147990930	T	G	.	PASS	ASP;RSPOS=240898;SAO=0;SSR=0;VC=SNV;VP=050000000004000000000100;WGT=0;dbSNPBuildID=134
chr1	240898	rs147990930	T	G	.	PASS	ASP;RSPOS=240898;SAO=0;SSR=0;VC=SNV;VP=050000000004000000000100;WGT=0;dbSNPBuildID=134
chr1	241027	rs112327644	G	A	.	PASS	GMAF=0.163619744058501;RSPOS=241027;SAO=0;SSR=0;VC=SNV;VLD;VP=050000000000040000000100;WGT=0;dbSNPBuildID=132
chr1	241027	rs112327644	G	A	.	PASS	GMAF=0.163619744058501;RSPOS=241027;SAO=0;SSR=0;VC=SNV;VLD;VP=050000000000040000000100;WGT=0;dbSNPBuildID=132
chr1	241159	rs71222010	T	TTTC	.	PASS	GNO;RSPOS=241159;SAO=0;SLO;SSR=0;VC=DIV;VP=050100000000000100000200;WGT=0;dbSNPBuildID=130
chr1	241159	rs71222010	T	TTTC	.	PASS	GNO;RSPOS=241159;SAO=0;SLO;SSR=0;VC=DIV;VP=050100000000000100000200;WGT=0;dbSNPBuildID=130
chr1	241194	rs71222829	G	T	.	PASS	GMAF=0.00594149908592322;GNO;RSPOS=241194;SAO=0;SLO;SSR=0;VC=SNV;VLD;VP=050100000000040100000100;WGT=0;dbSNPBuildID=130
chr1	241194	rs71222829	G	T	.	PASS	GMAF=0.00594149908592322;GNO;RSPOS=241194;SAO=0;SLO;SSR=0;VC=SNV;VLD;VP=050100000000040100000100;WGT=0;dbSNPBuildID=130
chr1	241263	rs7415228	C	T	.	PASS	RSPOS=241263;SAO=0;SSR=0;VC=SNV;VP=050000000000000000000100;WGT=0;dbSNPBuildID=116
chr1	241263	rs7415228	C	T	.	PASS	RSPOS=241263;SAO=0;SSR=0;VC=SNV;VP=050000000000000000000100;WGT=0;dbSNPBuildID=116
chr1	241265	rs71222830	C	T	.	PASS	GNO;RSPOS=241265;SAO=0;SLO;SSR=0;VC=SNV;VLD;VP=050100000000040100000100;WGT=0;dbSNPBuildID=130
chr1	241265	rs71222830	C	T	.	PASS	GNO;RSPOS=241265;SAO=0;SLO;SSR=0;VC=SNV;VLD;VP=050100000000040100000100;WGT=0;dbSNPBuildID=130
chr1	241319	rs71222011	CACCCGGC	CGCCCAGA	.	PASS	GNO;RSPOS=241320;SAO=0;SLO;SSR=0;VC=MNV;VP=050100000000000100000800;WGT=0;dbSNPBuildID=130
chr1	241319	rs71222011	CACCCGGC	CGCCCAGA	.	PASS	GNO;RSPOS=241320;SAO=0;SLO;SSR=0;VC=MNV;VP=050100000000000100000800;WGT=0;dbSNPBuildID=130
chr1	241320	rs79974410	A	G	.	PASS	CFL;GNO;KGPilot123;RSPOS=241320;SAO=0;SSR=0;VC=SNV;VP=050000000008000110000100;WGT=0;dbSNPBuildID=131
chr1	241320	rs79974410	A	G	.	PASS	CFL;GNO;KGPilot123;RSPOS=241320;SAO=0;SSR=0;VC=SNV;VP=050000000008000110000100;WGT=0;dbSNPBuildID=131
chr1	241369	rs11490246	C	T	.	PASS	GMAF=0.0278793418647166;GNO;RSPOS=241369;SAO=0;SSR=0;VC=SNV;VP=050000000000000100000100;WGT=0;dbSNPBuildID=120
chr1	241369	rs11490246	C	T	.	PASS	GMAF=0.0278793418647166;GNO;RSPOS=241369;SAO=0;SSR=0;VC=SNV;VP=050000000000000100000100;WGT=0;dbSNPBuildID=120
chr1	243782	rs181434479	C	A	.	PASS	KGPilot123;RSPOS=243782;SAO=0;SSR=0;VC=SNV;VP=050000000000000010000100;WGT=0;dbSNPBuildID=135
chr1	243782	rs181434479	C	A	.	PASS	KGPilot123;RSPOS=243782;SAO=0;SSR=0;VC=SNV;VP=050000000000000010000100;WGT=0;dbSNPBuildID=135
chr1	243850	rs140116466	CAAGT	C	.	PASS	ASP;KGPilot123;RSPOS=243851;SAO=0;SSR=0;VC=DIV;VP=050000000004000010000200;WGT=0;dbSNPBuildID=134
chr1	243850	rs140116466	CAAGT	C	.	PASS	ASP;KGPilot123;RSPOS=243851;SAO=0;SSR=0;VC=DIV;VP=050000000004000010000200;WGT=0;dbSNPBuildID=134
chr1	245024	rs192405071	C	A	.	PASS	RSPOS=245024;SAO=0;SSR=0;VC=SNV;VP=050000000000000000000100;WGT=0;dbSNPBuildID=135
chr1	245024	rs192405071	C	A	.	PASS	RSPOS=245024;SAO=0;SSR=0;VC=SNV;VP=050000000000000000000100;WGT=0;dbSNPBuildID=135
chr1	246060	rs185479292	G	A	.	PASS	KGPilot123;RSPOS=246060;SAO=0;SSR=0;VC=SNV;VP=050000000000000010000100;WGT=0;dbSNPBuildID=135
chr1	246060	rs185479292	G	A	.	PASS	KGPilot123;RSPOS=246060;SAO=0;SSR=0;VC=SNV;VP=050000000000000010000100;WGT=0;dbSNPBuildID=135
chr1	249276	rs115018998	T	C	.	PASS	ASP;GMAF=0.00502742230347349;KGPilot123;RSPOS=249276;SAO=0;SSR=0;VC=SNV;VLD;VP=050000000004040010000100;WGT=0;dbSNPBuildID=132
chr1	249276	rs115018998	T	C	.	PASS	ASP;GMAF=0.00502742230347349;KGPilot123;RSPOS=249276;SAO=0;SSR=0;VC=SNV;VLD;VP=050000000004040010000100;WGT=0;dbSNPBuildID=132
chr1	251627	rs149773139	AC	A	.	PASS	ASP;RSPOS=251628;SAO=0;SSR=0;VC=DIV;VP=050000000004000000000200;WGT=0;dbSNPBuildID=134
chr1	251627	rs72502741	AC	A	.	PASS	RSPOS=251628;SAO=0;SSR=0;VC=DIV;VP=050000000000000000000200;WGT=0;dbSNPBuildID=130
chr1	251627	rs149773139	AC	A	.	PASS	ASP;RSPOS=251628;SAO=0;SSR=0;VC=DIV;VP=050000000004000000000200;WGT=0;dbSNPBuildID=134
chr1	251627	rs72502741	AC	A	.	PASS	RSPOS=251628;SAO=0;SSR=0;VC=DIV;VP=050000000000000000000200;WGT=0;dbSNPBuildID=130
chr1	252144	rs191013370	T	C	.	PASS	KGPilot123;RSPOS=252144;SAO=0;SSR=0;VC=SNV;VP=050000000000000010000100;WGT=0;dbSNPBuildID=135
chr1	252144	rs191013370	T	C	.	PASS	KGPilot123;RSPOS=252144;SAO=0;SSR=0;VC=SNV;VP=050000000000000010000100;WGT=0;dbSNPBuildID=135
chr1	254186	rs148663102	T	C	.	PASS	ASP;KGPilot123;RSPOS=254186;SAO=0;SSR=0;VC=SNV;VP=050000000004000010000100;WGT=0;dbSNPBuildID=134
chr1	254186	rs148663102	T	C	.	PASS	ASP;KGPilot123;RSPOS=254186;SAO=0;SSR=0;VC=SNV;VP=050000000004000010000100;WGT=0;dbSNPBuildID=134
chr1	254926	rs71236370	C	T	.	PASS	CFL;GNO;RSPOS=254926;RV;SAO=0;SLO;SSR=0;VC=SNV;VP=050100000008000100000100;WGT=0;dbSNPBuildID=130
chr1	254926	rs71236370	C	T	.	PASS	CFL;GNO;RSPOS=254926;RV;SAO=0;SLO;SSR=0;VC=SNV;VP=050100000008000100000100;WGT=0;dbSNPBuildID=130
chr1	255900	rs76982582	T	C	.	PASS	CFL;GNO;RSPOS=255900;SAO=0;SSR=0;VC=SNV;VLD;VP=050000000008040100000100;WGT=0;dbSNPBuildID=131
chr1	255900	rs76982582	T	C	.	PASS	CFL;GNO;RSPOS=255900;SAO=0;SSR=0;VC=SNV;VLD;VP=050000000008040100000100;WGT=0;dbSNPBuildID=131
chr1	255901	rs76003013	G	A	.	PASS	CFL;GNO;RSPOS=255901;SAO=0;SSR=0;VC=SNV;VLD;VP=050000000008040100000100;WGT=0;dbSNPBuildID=131
chr1	255901	rs76003013	G	A	.	PASS	CFL;GNO;RSPOS=255901;SAO=0;SSR=0;VC=SNV;VLD;VP=050000000008040100000100;WGT=0;dbSNPBuildID=131
chr1	256022	rs181053586	A	G	.	PASS	KGPilot123;RSPOS=256022;SAO=0;SSR=0;VC=SNV;VP=050000000000000010000100;WGT=0;dbSNPBuildID=135
chr1	256022	rs181053586	A	G	.	PASS	KGPilot123;RSPOS=256022;SAO=0;SSR=0;VC=SNV;VP=050000000000000010000100;WGT=0;dbSNPBuildID=135
chr1	256586	rs140435168	T	G	.	PASS	ASP;KGPilot123;RSPOS=256586;SAO=0;SSR=0;VC=SNV;VP=050000000004000010000100;WGT=0;dbSNPBuildID=134
chr1	256586	rs140435168	T	G	.	PASS	ASP;KGPilot123;RSPOS=256586;SAO=0;SSR=0;VC=SNV;VP=050000000004000010000100;WGT=0;dbSNPBuildID=134
chr1	258589	rs185940535	C	A	.	PASS	KGPilot123;RSPOS=258589;SAO=0;SSR=0;VC=SNV;VP=050000000000000010000100;WGT=0;dbSNPBuildID=135
chr1	258589	rs185940535	C	A	.	PASS	KGPilot123;RSPOS=258589;SAO=0;SSR=0;VC=SNV;VP=050000000000000010000100;WGT=0;dbSNPBuildID=135
chr1	259207	rs143738566	A	C	.	PASS	ASP;KGPilot123;RSPOS=259207;SAO=0;SSR=0;VC=SNV;VP=050000000004000010000100;WGT=0;dbSNPBuildID=134
chr1	259207	rs143738566	A	C	.	PASS	ASP;KGPilot123;RSPOS=259207;SAO=0;SSR=0;VC=SNV;VP=050000000004000010000100;WGT=0;dbSNPBuildID=134
chr1	261542	rs192416692	T	C	.	PASS	KGPilot123;RSPOS=261542;SAO=0;SSR=0;VC=SNV;VP=050000000000000010000100;WGT=0;dbSNPBuildID=135
chr1	261542	rs192416692	T	C	.	PASS	KGPilot123;RSPOS=261542;SAO=0;SSR=0;VC=SNV;VP=050000000000000010000100;WGT=0;dbSNPBuildID=135
chr1	326957	rs138542627	C	T	.	PASS	ASP;RSPOS=326957;SAO=0;SSR=0;VC=SNV;VP=050000000004000000000100;WGT=0;dbSNPBuildID=134
chr1	326957	rs138542627	C	T	.	PASS	ASP;RSPOS=326957;SAO=0;SSR=0;VC=SNV;VP=050000000004000000000100;WGT=0;dbSNPBuildID=134
chr1	348458	rs80050187	T	G	.	PASS	CFL;GNO;RSPOS=348458;SAO=0;SSR=0;VC=SNV;VP=050000000008000100000100;WGT=0;dbSNPBuildID=131
chr1	348458	rs80050187	T	G	.	PASS	CFL;GNO;RSPOS=348458;SAO=0;SSR=0;VC=SNV;VP=050000000008000100000100;WGT=0;dbSNPBuildID=131
chr1	355280	rs2527589	G	A	.	PASS	CFL;GMAF=0.147623400365631;RSPOS=355280;RV;SAO=0;SSR=0;VC=SNV;VLD;VP=050000000008040000000100;WGT=0;dbSNPBuildID=100
chr1	355280	rs2527589	G	A	.	PASS	CFL;GMAF=0.147623400365631;RSPOS=355280;RV;SAO=0;SSR=0;VC=SNV;VLD;VP=050000000008040000000100;WGT=0;dbSNPBuildID=100
chr1	355528	rs77832493	T	G	.	PASS	CFL;GNO;RSPOS=355528;SAO=0;SSR=0;VC=SNV;VP=050000000008000100000100;WGT=0;dbSNPBuildID=131
chr1	355528	rs77832493	T	G	.	PASS	CFL;GNO;RSPOS=355528;SAO=0;SSR=0;VC=SNV;VP=050000000008000100000100;WGT=0;dbSNPBuildID=131
chr1	355531	rs78394685	C	G	.	PASS	CFL;GNO;RSPOS=355531;SAO=0;SSR=0;VC=SNV;VP=050000000008000100000100;WGT=0;dbSNPBuildID=131
chr1	355531	rs78394685	C	G	.	PASS	CFL;GNO;RSPOS=355531;SAO=0;SSR=0;VC=SNV;VP=050000000008000100000100;WGT=0;dbSNPBuildID=131
chr1	355532	rs75706905	C	T	.	PASS	CFL;GNO;RSPOS=355532;SAO=0;SSR=0;VC=SNV;VP=050000000008000100000100;WGT=0;dbSNPBuildID=131
chr1	355532	rs75706905	C	T	.	PASS	CFL;GNO;RSPOS=355532;SAO=0;SSR=0;VC=SNV;VP=050000000008000100000100;WGT=0;dbSNPBuildID=131
chr1	356537	rs183318141	G	A	.	PASS	KGPilot123;RSPOS=356537;SAO=0;SSR=0;VC=SNV;VP=050000000000000010000100;WGT=0;dbSNPBuildID=135
chr1	356537	rs183318141	G	A	.	PASS	KGPilot123;RSPOS=356537;SAO=0;SSR=0;VC=SNV;VP=050000000000000010000100;WGT=0;dbSNPBuildID=135
chr1	358440	rs187762289	T	A	.	PASS	KGPilot123;RSPOS=358440;SAO=0;SSR=0;VC=SNV;VP=050000000000000010000100;WGT=0;dbSNPBuildID=135
chr1	358440	rs187762289	T	A	.	PASS	KGPilot123;RSPOS=358440;SAO=0;SSR=0;VC=SNV;VP=050000000000000010000100;WGT=0;dbSNPBuildID=135
chr1	362895	rs190726048	A	G	.	PASS	KGPilot123;RSPOS=362895;SAO=0;SSR=0;VC=SNV;VP=050000000000000010000100;WGT=0;dbSNPBuildID=135
chr1	362895	rs190726048	A	G	.	PASS	KGPilot123;RSPOS=362895;SAO=0;SSR=0;VC=SNV;VP=050000000000000010000100;WGT=0;dbSNPBuildID=135
chr1	362905	rs182870673	T	G	.	PASS	KGPilot123;RSPOS=362905;SAO=0;SSR=0;VC=SNV;VP=050000000000000010000100;WGT=0;dbSNPBuildID=135
chr1	362905	rs182870673	T	G	.	PASS	KGPilot123;RSPOS=362905;SAO=0;SSR=0;VC=SNV;VP=050000000000000010000100;WGT=0;dbSNPBuildID=135
chr1	362907	rs138802168	G	C	.	PASS	ASP;KGPilot123;RSPOS=362907;SAO=0;SSR=0;VC=SNV;VP=050000000004000010000100;WGT=0;dbSNPBuildID=134
chr1	362907	rs138802168	G	C	.	PASS	ASP;KGPilot123;RSPOS=362907;SAO=0;SSR=0;VC=SNV;VP=050000000004000010000100;WGT=0;dbSNPBuildID=134
chr1	383643	rs7418215	A	C	.	PASS	ASP;RSPOS=383643;SAO=0;SSR=0;VC=SNV;VP=050000000004000000000100;WGT=0;dbSNPBuildID=116
chr1	383643	rs7418215	A	C	.	PASS	ASP;RSPOS=383643;SAO=0;SSR=0;VC=SNV;VP=050000000004000000000100;WGT=0;dbSNPBuildID=116
chr1	384525	rs75295791	C	T	.	PASS	ASP;GNO;RSPOS=384525;RV;SAO=0;SSR=0;VC=SNV;VP=050000000004000100000100;WGT=0;dbSNPBuildID=131
chr1	384525	rs75295791	C	T	.	PASS	ASP;GNO;RSPOS=384525;RV;SAO=0;SSR=0;VC=SNV;VP=050000000004000100000100;WGT=0;dbSNPBuildID=131
chr1	384597	rs4116902	T	C	.	PASS	ASP;RSPOS=384597;RV;SAO=0;SLO;SSR=0;VC=SNV;VP=050100000004000000000100;WGT=0;dbSNPBuildID=108
chr1	384597	rs4116902	T	C	.	PASS	ASP;RSPOS=384597;RV;SAO=0;SLO;SSR=0;VC=SNV;VP=050100000004000000000100;WGT=0;dbSNPBuildID=108
chr1	384621	rs1913420	T	C	.	PASS	ASP;RSPOS=384621;RV;SAO=0;SLO;SSR=0;VC=SNV;VP=050100000004000000000100;WGT=0;dbSNPBuildID=92
chr1	384621	rs1913420	T	C	.	PASS	ASP;RSPOS=384621;RV;SAO=0;SLO;SSR=0;VC=SNV;VP=050100000004000000000100;WGT=0;dbSNPBuildID=92
chr1	384627	rs62639158	C	G	.	PASS	ASP;RSPOS=384627;SAO=0;SSR=0;VC=SNV;VP=050000000004000000000100;WGT=0;dbSNPBuildID=129
chr1	384627	rs62639158	C	G	.	PASS	ASP;RSPOS=384627;SAO=0;SSR=0;VC=SNV;VP=050000000004000000000100;WGT=0;dbSNPBuildID=129
chr1	384655	rs62639153	C	T	.	PASS	ASP;RSPOS=384655;SAO=0;SSR=0;VC=SNV;VP=050000000004000000000100;WGT=0;dbSNPBuildID=129
chr1	384655	rs62639153	C	T	.	PASS	ASP;RSPOS=384655;SAO=0;SSR=0;VC=SNV;VP=050000000004000000000100;WGT=0;dbSNPBuildID=129
chr1	384665	rs62392173	T	C	.	PASS	ASP;RSPOS=384665;SAO=0;SSR=0;VC=SNV;VP=050000000004000000000100;WGT=0;dbSNPBuildID=129
chr1	384665	rs62392173	T	C	.	PASS	ASP;RSPOS=384665;SAO=0;SSR=0;VC=SNV;VP=050000000004000000000100;WGT=0;dbSNPBuildID=129
chr1	384686	rs62639154	T	C	.	PASS	ASP;RSPOS=384686;SAO=0;SSR=0;VC=SNV;VP=050000000004000000000100;WGT=0;dbSNPBuildID=129
chr1	384686	rs62639154	T	C	.	PASS	ASP;RSPOS=384686;SAO=0;SSR=0;VC=SNV;VP=050000000004000000000100;WGT=0;dbSNPBuildID=129
chr1	384713	rs62639157	C	T	.	PASS	ASP;RSPOS=384713;SAO=0;SSR=0;VC=SNV;VP=050000000004000000000100;WGT=0;dbSNPBuildID=129
chr1	384713	rs62639157	C	T	.	PASS	ASP;RSPOS=384713;SAO=0;SSR=0;VC=SNV;VP=050000000004000000000100;WGT=0;dbSNPBuildID=129
chr1	384819	rs62428671	T	C	.	PASS	ASP;RSPOS=384819;SAO=0;SSR=0;VC=SNV;VP=050000000004000000000100;WGT=0;dbSNPBuildID=129
chr1	384819	rs62428671	T	C	.	PASS	ASP;RSPOS=384819;SAO=0;SSR=0;VC=SNV;VP=050000000004000000000100;WGT=0;dbSNPBuildID=129
chr1	384833	rs62392174	C	T	.	PASS	ASP;RSPOS=384833;SAO=0;SSR=0;VC=SNV;VP=050000000004000000000100;WGT=0;dbSNPBuildID=129
chr1	384833	rs62392174	C	T	.	PASS	ASP;RSPOS=384833;SAO=0;SSR=0;VC=SNV;VP=050000000004000000000100;WGT=0;dbSNPBuildID=129
chr1	384896	rs62392175	T	C	.	PASS	ASP;RSPOS=384896;SAO=0;SSR=0;VC=SNV;VP=050000000004000000000100;WGT=0;dbSNPBuildID=129
chr1	384896	rs62392175	T	C	.	PASS	ASP;RSPOS=384896;SAO=0;SSR=0;VC=SNV;VP=050000000004000000000100;WGT=0;dbSNPBuildID=129
chr1	384951	rs62392176	G	A	.	PASS	ASP;RSPOS=384951;SAO=0;SSR=0;VC=SNV;VP=050000000004000000000100;WGT=0;dbSNPBuildID=129
chr1	384951	rs62392176	G	A	.	PASS	ASP;RSPOS=384951;SAO=0;SSR=0;VC=SNV;VP=050000000004000000000100;WGT=0;dbSNPBuildID=129
chr1	384973	rs62639155	T	C	.	PASS	ASP;RSPOS=384973;SAO=0;SSR=0;VC=SNV;VP=050000000004000000000100;WGT=0;dbSNPBuildID=129
chr1	384973	rs62639155	T	C	.	PASS	ASP;RSPOS=384973;SAO=0;SSR=0;VC=SNV;VP=050000000004000000000100;WGT=0;dbSNPBuildID=129
chr1	385051	rs62639156	G	C	.	PASS	ASP;RSPOS=385051;SAO=0;SSR=0;VC=SNV;VP=050000000004000000000100;WGT=0;dbSNPBuildID=129
chr1	385051	rs62639156	G	C	.	PASS	ASP;RSPOS=385051;SAO=0;SSR=0;VC=SNV;VP=050000000004000000000100;WGT=0;dbSNPBuildID=129
chr1	385053	rs113653250	A	C	.	PASS	ASP;GMAF=0.0671846435100548;RSPOS=385053;SAO=0;SSR=0;VC=SNV;VLD;VP=050000000004040000000100;WGT=0;dbSNPBuildID=132
chr1	385053	rs113653250	A	C	.	PASS	ASP;GMAF=0.0671846435100548;RSPOS=385053;SAO=0;SSR=0;VC=SNV;VLD;VP=050000000004040000000100;WGT=0;dbSNPBuildID=132
chr1	386315	rs138343296	T	C	.	PASS	ASP;RSPOS=386315;SAO=0;SSR=0;VC=SNV;VP=050000000004000000000100;WGT=0;dbSNPBuildID=134
chr1	386315	rs138343296	T	C	.	PASS	ASP;RSPOS=386315;SAO=0;SSR=0;VC=SNV;VP=050000000004000000000100;WGT=0;dbSNPBuildID=134
chr1	401320	rs75345457	C	A	.	PASS	ASP;GNO;RSPOS=401320;SAO=0;SSR=0;VC=SNV;VP=050000000004000100000100;WGT=0;dbSNPBuildID=131
chr1	401320	rs75345457	C	A	.	PASS	ASP;GNO;RSPOS=401320;SAO=0;SSR=0;VC=SNV;VP=050000000004000100000100;WGT=0;dbSNPBuildID=131
chr1	414172	rs143956329	A	G	.	PASS	ASP;RSPOS=414172;SAO=0;SSR=0;VC=SNV;VP=050000000004000000000100;WGT=0;dbSNPBuildID=134
chr1	414172	rs143956329	A	G	.	PASS	ASP;RSPOS=414172;SAO=0;SSR=0;VC=SNV;VP=050000000004000000000100;WGT=0;dbSNPBuildID=134
chr1	416202	rs150426163	G	T	.	PASS	ASP;KGPilot123;RSPOS=416202;SAO=0;SSR=0;VC=SNV;VP=050000000004000010000100;WGT=0;dbSNPBuildID=134
chr1	416202	rs150426163	G	T	.	PASS	ASP;KGPilot123;RSPOS=416202;SAO=0;SSR=0;VC=SNV;VP=050000000004000010000100;WGT=0;dbSNPBuildID=134
chr1	437533	rs141313203	T	C	.	PASS	ASP;RSPOS=437533;SAO=0;SSR=0;VC=SNV;VP=050000000004000000000100;WGT=0;dbSNPBuildID=134
chr1	437533	rs141313203	T	C	.	PASS	ASP;RSPOS=437533;SAO=0;SSR=0;VC=SNV;VP=050000000004000000000100;WGT=0;dbSNPBuildID=134
chr1	437654	rs145099697	T	C	.	PASS	ASP;RSPOS=437654;SAO=0;SSR=0;VC=SNV;VP=050000000004000000000100;WGT=0;dbSNPBuildID=134
chr1	437654	rs145099697	T	C	.	PASS	ASP;RSPOS=437654;SAO=0;SSR=0;VC=SNV;VP=050000000004000000000100;WGT=0;dbSNPBuildID=134
chr1	437671	rs138983045	A	G	.	PASS	ASP;RSPOS=437671;SAO=0;SSR=0;VC=SNV;VP=050000000004000000000100;WGT=0;dbSNPBuildID=134
chr1	437671	rs138983045	A	G	.	PASS	ASP;RSPOS=437671;SAO=0;SSR=0;VC=SNV;VP=050000000004000000000100;WGT=0;dbSNPBuildID=134
chr1	437827	rs141572790	T	A	.	PASS	ASP;RSPOS=437827;SAO=0;SSR=0;VC=SNV;VP=050000000004000000000100;WGT=0;dbSNPBuildID=134
chr1	437827	rs141572790	T	A	.	PASS	ASP;RSPOS=437827;SAO=0;SSR=0;VC=SNV;VP=050000000004000000000100;WGT=0;dbSNPBuildID=134
chr1	437952	rs150904834	T	C	.	PASS	ASP;RSPOS=437952;SAO=0;SSR=0;VC=SNV;VP=050000000004000000000100;WGT=0;dbSNPBuildID=134
chr1	437952	rs150904834	T	C	.	PASS	ASP;RSPOS=437952;SAO=0;SSR=0;VC=SNV;VP=050000000004000000000100;WGT=0;dbSNPBuildID=134
chr1	449566	rs62639626	T	C	.	PASS	ASP;RSPOS=449566;SAO=0;SSR=0;VC=SNV;VP=050000000004000000000100;WGT=0;dbSNPBuildID=129
chr1	449566	rs62639626	T	C	.	PASS	ASP;RSPOS=449566;SAO=0;SSR=0;VC=SNV;VP=050000000004000000000100;WGT=0;dbSNPBuildID=129
chr1	450115	rs75542457	C	T	.	PASS	ASP;GNO;RSPOS=450115;RV;SAO=0;SSR=0;VC=SNV;VLD;VP=050000000004040100000100;WGT=0;dbSNPBuildID=131
chr1	450115	rs75542457	C	T	.	PASS	ASP;GNO;RSPOS=450115;RV;SAO=0;SSR=0;VC=SNV;VLD;VP=050000000004040100000100;WGT=0;dbSNPBuildID=131
chr1	450209	rs79326384	T	C	.	PASS	ASP;GNO;RSPOS=450209;SAO=0;SSR=0;VC=SNV;VP=050000000004000100000100;WGT=0;dbSNPBuildID=131
chr1	450209	rs79326384	T	C	.	PASS	ASP;GNO;RSPOS=450209;SAO=0;SSR=0;VC=SNV;VP=050000000004000100000100;WGT=0;dbSNPBuildID=131
chr1	450425	rs78409573	G	A	.	PASS	ASP;GNO;RSPOS=450425;SAO=0;SSR=0;VC=SNV;VP=050000000004000100000100;WGT=0;dbSNPBuildID=131
chr1	450425	rs78409573	G	A	.	PASS	ASP;GNO;RSPOS=450425;SAO=0;SSR=0;VC=SNV;VP=050000000004000100000100;WGT=0;dbSNPBuildID=131
chr1	521973	rs3088262	A	G	.	PASS	CFL;GMAF=0.0146252285191956;RSPOS=521973;SAO=0;SLO;SSR=0;VC=SNV;VLD;VP=050100000008040000000100;WGT=0;dbSNPBuildID=102
chr1	521973	rs3088262	A	G	.	PASS	CFL;GMAF=0.0146252285191956;RSPOS=521973;SAO=0;SLO;SSR=0;VC=SNV;VLD;VP=050100000008040000000100;WGT=0;dbSNPBuildID=102
chr1	522476	rs188307237	A	T	.	PASS	KGPilot123;RSPOS=522476;SAO=0;SSR=0;VC=SNV;VP=050000000000000010000100;WGT=0;dbSNPBuildID=135
chr1	522476	rs188307237	A	T	.	PASS	KGPilot123;RSPOS=522476;SAO=0;SSR=0;VC=SNV;VP=050000000000000010000100;WGT=0;dbSNPBuildID=135
chr1	523471	rs192687139	T	C	.	PASS	KGPilot123;RSPOS=523471;SAO=0;SSR=0;VC=SNV;VP=050000000000000010000100;WGT=0;dbSNPBuildID=135
chr1	523471	rs192687139	T	C	.	PASS	KGPilot123;RSPOS=523471;SAO=0;SSR=0;VC=SNV;VP=050000000000000010000100;WGT=0;dbSNPBuildID=135
chr1	525698	rs2808353	A	G	.	PASS	GMAF=0.00137111517367459;GNO;KGPilot123;RSPOS=525698;RV;SAO=0;SSR=0;VC=SNV;VP=050000000000000110000100;WGT=0;dbSNPBuildID=100
chr1	525698	rs2808353	A	G	.	PASS	GMAF=0.00137111517367459;GNO;KGPilot123;RSPOS=525698;RV;SAO=0;SSR=0;VC=SNV;VP=050000000000000110000100;WGT=0;dbSNPBuildID=100
chr1	526057	rs141459107	T	C	.	PASS	ASP;KGPilot123;RSPOS=526057;SAO=0;SSR=0;VC=SNV;VP=050000000004000010000100;WGT=0;dbSNPBuildID=134
chr1	526057	rs141459107	T	C	.	PASS	ASP;KGPilot123;RSPOS=526057;SAO=0;SSR=0;VC=SNV;VP=050000000004000010000100;WGT=0;dbSNPBuildID=134
chr1	526692	rs143629215	C	T	.	PASS	ASP;KGPilot123;RSPOS=526692;SAO=0;SSR=0;VC=SNV;VP=050000000004000010000100;WGT=0;dbSNPBuildID=134
chr1	526692	rs143629215	C	T	.	PASS	ASP;KGPilot123;RSPOS=526692;SAO=0;SSR=0;VC=SNV;VP=050000000004000010000100;WGT=0;dbSNPBuildID=134
chr1	526722	rs28782493	T	C	.	PASS	ASP;RSPOS=526722;SAO=0;SSR=0;VC=SNV;VP=050000000004000000000100;WGT=0;dbSNPBuildID=125
chr1	526722	rs28782493	T	C	.	PASS	ASP;RSPOS=526722;SAO=0;SSR=0;VC=SNV;VP=050000000004000000000100;WGT=0;dbSNPBuildID=125
chr1	526733	rs28760963	C	T	.	PASS	ASP;RSPOS=526733;SAO=0;SSR=0;VC=SNV;VP=050000000004000000000100;WGT=0;dbSNPBuildID=125
chr1	526733	rs28760963	C	T	.	PASS	ASP;RSPOS=526733;SAO=0;SSR=0;VC=SNV;VP=050000000004000000000100;WGT=0;dbSNPBuildID=125
chr1	526735	rs187540194	C	T	.	PASS	KGPilot123;RSPOS=526735;SAO=0;SSR=0;VC=SNV;VP=050000000000000010000100;WGT=0;dbSNPBuildID=135
chr1	526735	rs187540194	C	T	.	PASS	KGPilot123;RSPOS=526735;SAO=0;SSR=0;VC=SNV;VP=050000000000000010000100;WGT=0;dbSNPBuildID=135
chr1	526736	rs28863004	C	G	.	PASS	ASP;GNO;HD;RSPOS=526736;SAO=0;SSR=0;VC=SNV;VP=050000000004000500000100;WGT=0;dbSNPBuildID=125
chr1	526736	rs28863004	C	G	.	PASS	ASP;GNO;HD;RSPOS=526736;SAO=0;SSR=0;VC=SNV;VP=050000000004000500000100;WGT=0;dbSNPBuildID=125
chr1	526771	rs140972083	G	C	.	PASS	ASP;KGPilot123;RSPOS=526771;SAO=0;SSR=0;VC=SNV;VP=050000000004000010000100;WGT=0;dbSNPBuildID=134
chr1	526771	rs140972083	G	C	.	PASS	ASP;KGPilot123;RSPOS=526771;SAO=0;SSR=0;VC=SNV;VP=050000000004000010000100;WGT=0;dbSNPBuildID=134
chr1	526793	rs111822079	A	G	.	PASS	ASP;GMAF=0.0356489945155393;GNO;RSPOS=526793;SAO=0;SLO;SSR=0;VC=SNV;VP=050100000004000100000100;WGT=0;dbSNPBuildID=132
chr1	526793	rs111822079	A	G	.	PASS	ASP;GMAF=0.0356489945155393;GNO;RSPOS=526793;SAO=0;SLO;SSR=0;VC=SNV;VP=050100000004000100000100;WGT=0;dbSNPBuildID=132
chr1	526832	rs192574259	G	C	.	PASS	KGPilot123;RSPOS=526832;SAO=0;SSR=0;VC=SNV;VP=050000000000000010000100;WGT=0;dbSNPBuildID=135
chr1	526832	rs192574259	G	C	.	PASS	KGPilot123;RSPOS=526832;SAO=0;SSR=0;VC=SNV;VP=050000000000000010000100;WGT=0;dbSNPBuildID=135
chr1	526840	rs60396226	T	C	.	PASS	ASP;GMAF=0.119744058500914;GNO;KGPilot123;RSPOS=526840;SAO=0;SLO;SSR=0;VC=SNV;VP=050100000004000110000100;WGT=0;dbSNPBuildID=129
chr1	526840	rs60396226	T	C	.	PASS	ASP;GMAF=0.119744058500914;GNO;KGPilot123;RSPOS=526840;SAO=0;SLO;SSR=0;VC=SNV;VP=050100000004000110000100;WGT=0;dbSNPBuildID=129
chr1	526843	rs12354290	G	A	.	PASS	ASP;GMAF=0.0173674588665448;RSPOS=526843;SAO=0;SSR=0;VC=SNV;VLD;VP=050000000004040000000100;WGT=0;dbSNPBuildID=120
chr1	526843	rs12354290	G	A	.	PASS	ASP;GMAF=0.0173674588665448;RSPOS=526843;SAO=0;SSR=0;VC=SNV;VLD;VP=050000000004040000000100;WGT=0;dbSNPBuildID=120
chr1	526970	rs60791385	T	C	.	PASS	ASP;GMAF=0.0813528336380256;KGPilot123;RSPOS=526970;SAO=0;SSR=0;VC=SNV;VLD;VP=050000000004040010000100;WGT=0;dbSNPBuildID=129
chr1	526970	rs60791385	T	C	.	PASS	ASP;GMAF=0.0813528336380256;KGPilot123;RSPOS=526970;SAO=0;SSR=0;VC=SNV;VLD;VP=050000000004040010000100;WGT=0;dbSNPBuildID=129
chr1	527006	rs58575848	T	C	.	PASS	ASP;RSPOS=527006;SAO=0;SSR=0;VC=SNV;VP=050000000004000000000100;WGT=0;dbSNPBuildID=129
chr1	527006	rs58575848	T	C	.	PASS	ASP;RSPOS=527006;SAO=0;SSR=0;VC=SNV;VP=050000000004000000000100;WGT=0;dbSNPBuildID=129
chr1	527031	rs61539349	G	A	.	PASS	ASP;RSPOS=527031;SAO=0;SSR=0;VC=SNV;VP=050000000004000000000100;WGT=0;dbSNPBuildID=129
chr1	527031	rs61539349	G	A	.	PASS	ASP;RSPOS=527031;SAO=0;SSR=0;VC=SNV;VP=050000000004000000000100;WGT=0;dbSNPBuildID=129
chr1	527038	rs189135631	C	T	.	PASS	KGPilot123;RSPOS=527038;SAO=0;SSR=0;VC=SNV;VP=050000000000000010000100;WGT=0;dbSNPBuildID=135
chr1	527038	rs189135631	C	T	.	PASS	KGPilot123;RSPOS=527038;SAO=0;SSR=0;VC=SNV;VP=050000000000000010000100;WGT=0;dbSNPBuildID=135
chr1	527069	rs55684445	C	G	.	PASS	ASP;RSPOS=527069;SAO=0;SSR=0;VC=SNV;VP=050000000004000000000100;WGT=0;dbSNPBuildID=129
chr1	527069	rs55684445	C	G	.	PASS	ASP;RSPOS=527069;SAO=0;SSR=0;VC=SNV;VP=050000000004000000000100;WGT=0;dbSNPBuildID=129
chr1	527090	rs60833825	A	G	.	PASS	ASP;RSPOS=527090;SAO=0;SSR=0;VC=SNV;VP=050000000004000000000100;WGT=0;dbSNPBuildID=129
chr1	527090	rs60833825	A	G	.	PASS	ASP;RSPOS=527090;SAO=0;SSR=0;VC=SNV;VP=050000000004000000000100;WGT=0;dbSNPBuildID=129
chr1	527108	rs61209377	T	C	.	PASS	ASP;GMAF=0.020109689213894;RSPOS=527108;SAO=0;SSR=0;VC=SNV;VLD;VP=050000000004040000000100;WGT=0;dbSNPBuildID=129
chr1	527108	rs61209377	T	C	.	PASS	ASP;GMAF=0.020109689213894;RSPOS=527108;SAO=0;SSR=0;VC=SNV;VLD;VP=050000000004040000000100;WGT=0;dbSNPBuildID=129
chr1	527143	rs76728905	A	C	.	PASS	ASP;GNO;RSPOS=527143;SAO=0;SSR=0;VC=SNV;VP=050000000004000100000100;WGT=0;dbSNPBuildID=131
chr1	527143	rs76728905	A	C	.	PASS	ASP;GNO;RSPOS=527143;SAO=0;SSR=0;VC=SNV;VP=050000000004000100000100;WGT=0;dbSNPBuildID=131
chr1	527157	rs143773298	A	G	.	PASS	ASP;KGPilot123;RSPOS=527157;SAO=0;SSR=0;VC=SNV;VP=050000000004000010000100;WGT=0;dbSNPBuildID=134
chr1	527157	rs143773298	A	G	.	PASS	ASP;KGPilot123;RSPOS=527157;SAO=0;SSR=0;VC=SNV;VP=050000000004000010000100;WGT=0;dbSNPBuildID=134
chr1	527186	rs111227194	A	G	.	PASS	ASP;GMAF=0.0356489945155393;GNO;KGPilot123;RSPOS=527186;SAO=0;SLO;SSR=0;VC=SNV;VP=050100000004000110000100;WGT=0;dbSNPBuildID=132
chr1	527186	rs111227194	A	G	.	PASS	ASP;GMAF=0.0356489945155393;GNO;KGPilot123;RSPOS=527186;SAO=0;SLO;SSR=0;VC=SNV;VP=050100000004000110000100;WGT=0;dbSNPBuildID=132
chr1	527207	rs112901516	A	G	.	PASS	ASP;GMAF=0.0374771480804388;GNO;KGPilot123;RSPOS=527207;SAO=0;SLO;SSR=0;VC=SNV;VP=050100000004000110000100;WGT=0;dbSNPBuildID=132
chr1	527207	rs112901516	A	G	.	PASS	ASP;GMAF=0.0374771480804388;GNO;KGPilot123;RSPOS=527207;SAO=0;SLO;SSR=0;VC=SNV;VP=050100000004000110000100;WGT=0;dbSNPBuildID=132
chr1	527219	rs181574093	G	A	.	PASS	KGPilot123;RSPOS=527219;SAO=0;SSR=0;VC=SNV;VP=050000000000000010000100;WGT=0;dbSNPBuildID=135
chr1	527219	rs181574093	G	A	.	PASS	KGPilot123;RSPOS=527219;SAO=0;SSR=0;VC=SNV;VP=050000000000000010000100;WGT=0;dbSNPBuildID=135
chr1	529782	rs144425991	C	T	.	PASS	ASP;KGPilot123;RSPOS=529782;SAO=0;SSR=0;VC=SNV;VP=050000000004000010000100;WGT=0;dbSNPBuildID=134
chr1	529782	rs144425991	C	T	.	PASS	ASP;KGPilot123;RSPOS=529782;SAO=0;SSR=0;VC=SNV;VP=050000000004000010000100;WGT=0;dbSNPBuildID=134
chr1	532051	rs184296032	A	C	.	PASS	KGPilot123;RSPOS=532051;SAO=0;SSR=0;VC=SNV;VP=050000000000000010000100;WGT=0;dbSNPBuildID=135
chr1	532051	rs184296032	A	C	.	PASS	KGPilot123;RSPOS=532051;SAO=0;SSR=0;VC=SNV;VP=050000000000000010000100;WGT=0;dbSNPBuildID=135
chr1	532080	rs150672670	T	C	.	PASS	ASP;RSPOS=532080;SAO=0;SSR=0;VC=SNV;VP=050000000004000000000100;WGT=0;dbSNPBuildID=134
chr1	532080	rs150672670	T	C	.	PASS	ASP;RSPOS=532080;SAO=0;SSR=0;VC=SNV;VP=050000000004000000000100;WGT=0;dbSNPBuildID=134
chr1	532402	rs184573826	T	C	.	PASS	RSPOS=532402;SAO=0;SSR=0;VC=SNV;VP=050000000000000000000100;WGT=0;dbSNPBuildID=135
chr1	532402	rs184573826	T	C	.	PASS	RSPOS=532402;SAO=0;SSR=0;VC=SNV;VP=050000000000000000000100;WGT=0;dbSNPBuildID=135
chr1	532413	rs190029356	G	A	.	PASS	KGPilot123;RSPOS=532413;SAO=0;SSR=0;VC=SNV;VP=050000000000000010000100;WGT=0;dbSNPBuildID=135
chr1	532413	rs190029356	G	A	.	PASS	KGPilot123;RSPOS=532413;SAO=0;SSR=0;VC=SNV;VP=050000000000000010000100;WGT=0;dbSNPBuildID=135
chr1	532447	rs181202492	A	G	.	PASS	KGPilot123;RSPOS=532447;SAO=0;SSR=0;VC=SNV;VP=050000000000000010000100;WGT=0;dbSNPBuildID=135
chr1	532447	rs181202492	A	G	.	PASS	KGPilot123;RSPOS=532447;SAO=0;SSR=0;VC=SNV;VP=050000000000000010000100;WGT=0;dbSNPBuildID=135
chr1	533162	rs112369404	C	T	.	PASS	ASP;GMAF=0.0036563071297989;GNO;KGPilot123;RSPOS=533162;SAO=0;SLO;SSR=0;VC=SNV;VP=050100000004000110000100;WGT=0;dbSNPBuildID=132
chr1	533162	rs112369404	C	T	.	PASS	ASP;GMAF=0.0036563071297989;GNO;KGPilot123;RSPOS=533162;SAO=0;SLO;SSR=0;VC=SNV;VP=050100000004000110000100;WGT=0;dbSNPBuildID=132
chr1	533163	rs186223690	G	A	.	PASS	KGPilot123;RSPOS=533163;SAO=0;SSR=0;VC=SNV;VP=050000000000000010000100;WGT=0;dbSNPBuildID=135
chr1	533163	rs186223690	G	A	.	PASS	KGPilot123;RSPOS=533163;SAO=0;SSR=0;VC=SNV;VP=050000000000000010000100;WGT=0;dbSNPBuildID=135
chr1	533170	rs114617477	G	T	.	PASS	ASP;G5;G5A;GMAF=0.0758683729433272;KGPilot123;RSPOS=533170;SAO=0;SSR=0;VC=SNV;VLD;VP=050000000004070010000100;WGT=0;dbSNPBuildID=132
chr1	533170	rs114617477	G	T	.	PASS	ASP;G5;G5A;GMAF=0.0758683729433272;KGPilot123;RSPOS=533170;SAO=0;SSR=0;VC=SNV;VLD;VP=050000000004070010000100;WGT=0;dbSNPBuildID=132
chr1	533179	rs111501994	A	G	.	PASS	ASP;GMAF=0.0219378427787934;GNO;KGPilot123;RSPOS=533179;SAO=0;SLO;SSR=0;VC=SNV;VP=050100000004000110000100;WGT=0;dbSNPBuildID=132
chr1	533179	rs111501994	A	G	.	PASS	ASP;GMAF=0.0219378427787934;GNO;KGPilot123;RSPOS=533179;SAO=0;SLO;SSR=0;VC=SNV;VP=050100000004000110000100;WGT=0;dbSNPBuildID=132
chr1	533187	rs190848289	C	T	.	PASS	KGPilot123;RSPOS=533187;SAO=0;SSR=0;VC=SNV;VP=050000000000000010000100;WGT=0;dbSNPBuildID=135
chr1	533187	rs190848289	C	T	.	PASS	KGPilot123;RSPOS=533187;SAO=0;SSR=0;VC=SNV;VP=050000000000000010000100;WGT=0;dbSNPBuildID=135
chr1	533198	rs78497331	C	T	.	PASS	ASP;GMAF=0.112888482632541;KGPilot123;RSPOS=533198;SAO=0;SSR=0;VC=SNV;VLD;VP=050000000004040010000100;WGT=0;dbSNPBuildID=131
chr1	533198	rs78497331	C	T	.	PASS	ASP;GMAF=0.112888482632541;KGPilot123;RSPOS=533198;SAO=0;SSR=0;VC=SNV;VLD;VP=050000000004040010000100;WGT=0;dbSNPBuildID=131
chr1	533211	rs113525763	A	G	.	PASS	ASP;RSPOS=533211;SAO=0;SSR=0;VC=SNV;VP=050000000004000000000100;WGT=0;dbSNPBuildID=132
chr1	533211	rs113525763	A	G	.	PASS	ASP;RSPOS=533211;SAO=0;SSR=0;VC=SNV;VP=050000000004000000000100;WGT=0;dbSNPBuildID=132
chr1	533236	rs112576181	A	G	.	PASS	ASP;RSPOS=533236;SAO=0;SSR=0;VC=SNV;VP=050000000004000000000100;WGT=0;dbSNPBuildID=132
chr1	533236	rs112576181	A	G	.	PASS	ASP;RSPOS=533236;SAO=0;SSR=0;VC=SNV;VP=050000000004000000000100;WGT=0;dbSNPBuildID=132
chr1	533253	rs78702838	A	G	.	PASS	ASP;GNO;RSPOS=533253;SAO=0;SSR=0;VC=SNV;VP=050000000004000100000100;WGT=0;dbSNPBuildID=131
chr1	533253	rs78702838	A	G	.	PASS	ASP;GNO;RSPOS=533253;SAO=0;SSR=0;VC=SNV;VP=050000000004000100000100;WGT=0;dbSNPBuildID=131
chr1	533291	rs75693233	G	A	.	PASS	ASP;GNO;RSPOS=533291;SAO=0;SSR=0;VC=SNV;VLD;VP=050000000004040100000100;WGT=0;dbSNPBuildID=131
chr1	533291	rs75693233	G	A	.	PASS	ASP;GNO;RSPOS=533291;SAO=0;SSR=0;VC=SNV;VLD;VP=050000000004040100000100;WGT=0;dbSNPBuildID=131
chr1	533988	rs7367602	A	G	.	PASS	ASP;RSPOS=533988;SAO=0;SSR=0;VC=SNV;VP=050000000004000000000100;WGT=0;dbSNPBuildID=116
chr1	533988	rs7367602	A	G	.	PASS	ASP;RSPOS=533988;SAO=0;SSR=0;VC=SNV;VP=050000000004000000000100;WGT=0;dbSNPBuildID=116
chr1	533996	rs7367603	A	G	.	PASS	ASP;RSPOS=533996;SAO=0;SSR=0;VC=SNV;VP=050000000004000000000100;WGT=0;dbSNPBuildID=116
chr1	533996	rs7367603	A	G	.	PASS	ASP;RSPOS=533996;SAO=0;SSR=0;VC=SNV;VP=050000000004000000000100;WGT=0;dbSNPBuildID=116
chr1	534082	rs7367611	A	G	.	PASS	ASP;GNO;RSPOS=534082;SAO=0;SSR=0;VC=SNV;VP=050000000004000100000100;WGT=0;dbSNPBuildID=116
chr1	534082	rs7367611	A	G	.	PASS	ASP;GNO;RSPOS=534082;SAO=0;SSR=0;VC=SNV;VP=050000000004000100000100;WGT=0;dbSNPBuildID=116
chr1	534090	rs9438469	G	A	.	PASS	ASP;RSPOS=534090;SAO=0;SSR=0;VC=SNV;VP=050000000004000000000100;WGT=0;dbSNPBuildID=119
chr1	534090	rs9438469	G	A	.	PASS	ASP;RSPOS=534090;SAO=0;SSR=0;VC=SNV;VP=050000000004000000000100;WGT=0;dbSNPBuildID=119
chr1	534169	rs59089120	G	A	.	PASS	ASP;RSPOS=534169;SAO=0;SSR=0;VC=SNV;VP=050000000004000000000100;WGT=0;dbSNPBuildID=129
chr1	534169	rs59089120	G	A	.	PASS	ASP;RSPOS=534169;SAO=0;SSR=0;VC=SNV;VP=050000000004000000000100;WGT=0;dbSNPBuildID=129
chr1	534192	rs6680723	C	T	.	PASS	ASP;GMAF=0.236288848263254;GNO;HD;KGPilot123;RSPOS=534192;SAO=0;SSR=0;VC=SNV;VP=050000000004000510000100;WGT=0;dbSNPBuildID=116
chr1	534192	rs6680723	C	T	.	PASS	ASP;GMAF=0.236288848263254;GNO;HD;KGPilot123;RSPOS=534192;SAO=0;SSR=0;VC=SNV;VP=050000000004000510000100;WGT=0;dbSNPBuildID=116
chr1	534198	rs6680725	C	T	.	PASS	ASP;GMAF=0.11745886654479;KGPilot123;RSPOS=534198;SAO=0;SSR=0;VC=SNV;VLD;VP=050000000004040010000100;WGT=0;dbSNPBuildID=116
chr1	534198	rs6680725	C	T	.	PASS	ASP;GMAF=0.11745886654479;KGPilot123;RSPOS=534198;SAO=0;SSR=0;VC=SNV;VLD;VP=050000000004040010000100;WGT=0;dbSNPBuildID=116
chr1	534220	rs6702333	G	A	.	PASS	ASP;KGPilot123;RSPOS=534220;SAO=0;SSR=0;VC=SNV;VP=050000000004000010000100;WGT=0;dbSNPBuildID=116
chr1	534220	rs6702333	G	A	.	PASS	ASP;KGPilot123;RSPOS=534220;SAO=0;SSR=0;VC=SNV;VP=050000000004000010000100;WGT=0;dbSNPBuildID=116
chr1	534234	rs6680731	C	T	.	PASS	ASP;RSPOS=534234;SAO=0;SSR=0;VC=SNV;VP=050000000004000000000100;WGT=0;dbSNPBuildID=116
chr1	534234	rs6680731	C	T	.	PASS	ASP;RSPOS=534234;SAO=0;SSR=0;VC=SNV;VP=050000000004000000000100;WGT=0;dbSNPBuildID=116
chr1	534259	rs6702342	G	T	.	PASS	ASP;GMAF=0.043418647166362;RSPOS=534259;SAO=0;SSR=0;VC=SNV;VLD;VP=050000000004040000000100;WGT=0;dbSNPBuildID=116
chr1	534259	rs6702342	G	T	.	PASS	ASP;GMAF=0.043418647166362;RSPOS=534259;SAO=0;SSR=0;VC=SNV;VLD;VP=050000000004040000000100;WGT=0;dbSNPBuildID=116
chr1	534265	rs56781381	G	C	.	PASS	ASP;GMAF=0.0114259597806216;RSPOS=534265;SAO=0;SSR=0;VC=SNV;VLD;VP=050000000004040000000100;WGT=0;dbSNPBuildID=129
chr1	534265	rs56781381	G	C	.	PASS	ASP;GMAF=0.0114259597806216;RSPOS=534265;SAO=0;SSR=0;VC=SNV;VLD;VP=050000000004040000000100;WGT=0;dbSNPBuildID=129
chr1	534295	rs58567539	C	T	.	PASS	ASP;GMAF=0.00776965265082267;RSPOS=534295;SAO=0;SSR=0;VC=SNV;VLD;VP=050000000004040000000100;WGT=0;dbSNPBuildID=129
chr1	534295	rs58567539	C	T	.	PASS	ASP;GMAF=0.00776965265082267;RSPOS=534295;SAO=0;SSR=0;VC=SNV;VLD;VP=050000000004040000000100;WGT=0;dbSNPBuildID=129
chr1	534297	rs190879900	T	C	.	PASS	KGPilot123;RSPOS=534297;SAO=0;SSR=0;VC=SNV;VP=050000000000000010000100;WGT=0;dbSNPBuildID=135
chr1	534297	rs190879900	T	C	.	PASS	KGPilot123;RSPOS=534297;SAO=0;SSR=0;VC=SNV;VP=050000000000000010000100;WGT=0;dbSNPBuildID=135
chr1	534315	rs74490954	G	A	.	PASS	ASP;RSPOS=534315;SAO=0;SSR=0;VC=SNV;VP=050000000004000000000100;WGT=0;dbSNPBuildID=131
chr1	534315	rs74490954	G	A	.	PASS	ASP;RSPOS=534315;SAO=0;SSR=0;VC=SNV;VP=050000000004000000000100;WGT=0;dbSNPBuildID=131
chr1	534317	rs3122004	G	A	.	PASS	ASP;RSPOS=534317;SAO=0;SSR=0;VC=SNV;VP=050000000004000000000100;WGT=0;dbSNPBuildID=103
chr1	534317	rs3122004	G	A	.	PASS	ASP;RSPOS=534317;SAO=0;SSR=0;VC=SNV;VP=050000000004000000000100;WGT=0;dbSNPBuildID=103
chr1	534323	rs61590446	G	A	.	PASS	ASP;RSPOS=534323;SAO=0;SSR=0;VC=SNV;VP=050000000004000000000100;WGT=0;dbSNPBuildID=129
chr1	534323	rs61590446	G	A	.	PASS	ASP;RSPOS=534323;SAO=0;SSR=0;VC=SNV;VP=050000000004000000000100;WGT=0;dbSNPBuildID=129
chr1	534447	rs111957886	CTGTT	C	.	PASS	ASP;GNO;RSPOS=534448;SAO=0;SLO;SSR=0;VC=DIV;VP=050100000004000100000200;WGT=0;dbSNPBuildID=132
chr1	534447	rs111957886	CTGTT	C	.	PASS	ASP;GNO;RSPOS=534448;SAO=0;SLO;SSR=0;VC=DIV;VP=050100000004000100000200;WGT=0;dbSNPBuildID=132
chr1	534540	rs183186584	G	T	.	PASS	KGPilot123;RSPOS=534540;SAO=0;SSR=0;VC=SNV;VP=050000000000000010000100;WGT=0;dbSNPBuildID=135
chr1	534540	rs183186584	G	T	.	PASS	KGPilot123;RSPOS=534540;SAO=0;SSR=0;VC=SNV;VP=050000000000000010000100;WGT=0;dbSNPBuildID=135
chr1	534542	rs61767346	A	G	.	PASS	ASP;RSPOS=534542;SAO=0;SSR=0;VC=SNV;VP=050000000004000000000100;WGT=0;dbSNPBuildID=129
chr1	534542	rs61767346	A	G	.	PASS	ASP;RSPOS=534542;SAO=0;SSR=0;VC=SNV;VP=050000000004000000000100;WGT=0;dbSNPBuildID=129
chr1	534545	rs145971835	G	A	.	PASS	ASP;KGPilot123;RSPOS=534545;SAO=0;SSR=0;VC=SNV;VP=050000000004000010000100;WGT=0;dbSNPBuildID=134
chr1	534545	rs145971835	G	A	.	PASS	ASP;KGPilot123;RSPOS=534545;SAO=0;SSR=0;VC=SNV;VP=050000000004000010000100;WGT=0;dbSNPBuildID=134
chr1	534546	rs6690870	T	C	.	PASS	ASP;RSPOS=534546;SAO=0;SSR=0;VC=SNV;VP=050000000004000000000100;WGT=0;dbSNPBuildID=116
chr1	534546	rs6690870	T	C	.	PASS	ASP;RSPOS=534546;SAO=0;SSR=0;VC=SNV;VP=050000000004000000000100;WGT=0;dbSNPBuildID=116
chr1	534547	rs188376087	G	A	.	PASS	KGPilot123;RSPOS=534547;SAO=0;SSR=0;VC=SNV;VP=050000000000000010000100;WGT=0;dbSNPBuildID=135
chr1	534547	rs188376087	G	A	.	PASS	KGPilot123;RSPOS=534547;SAO=0;SSR=0;VC=SNV;VP=050000000000000010000100;WGT=0;dbSNPBuildID=135
chr1	534581	rs80197286	G	C	.	PASS	ASP;GNO;RSPOS=534581;SAO=0;SSR=0;VC=SNV;VP=050000000004000100000100;WGT=0;dbSNPBuildID=131
chr1	534581	rs80197286	G	C	.	PASS	ASP;GNO;RSPOS=534581;SAO=0;SSR=0;VC=SNV;VP=050000000004000100000100;WGT=0;dbSNPBuildID=131
chr1	534583	rs6683466	C	G	.	PASS	ASP;GNO;HD;PH2;RSPOS=534583;SAO=0;SSR=0;VC=SNV;VP=050000000004000502000100;WGT=0;dbSNPBuildID=116
chr1	534583	rs6683466	C	G	.	PASS	ASP;GNO;HD;PH2;RSPOS=534583;SAO=0;SSR=0;VC=SNV;VP=050000000004000502000100;WGT=0;dbSNPBuildID=116
chr1	534607	rs113273694	T	A	.	PASS	ASP;GNO;RSPOS=534607;SAO=0;SLO;SSR=0;VC=SNV;VP=050100000004000100000100;WGT=0;dbSNPBuildID=132
chr1	534607	rs113273694	T	A	.	PASS	ASP;GNO;RSPOS=534607;SAO=0;SLO;SSR=0;VC=SNV;VP=050100000004000100000100;WGT=0;dbSNPBuildID=132
chr1	534649	rs60383769	C	T	.	PASS	ASP;GMAF=0.0105118829981718;RSPOS=534649;SAO=0;SSR=0;VC=SNV;VLD;VP=050000000004040000000100;WGT=0;dbSNPBuildID=129
chr1	534649	rs60383769	C	T	.	PASS	ASP;GMAF=0.0105118829981718;RSPOS=534649;SAO=0;SSR=0;VC=SNV;VLD;VP=050000000004040000000100;WGT=0;dbSNPBuildID=129
chr1	535696	rs151048542	G	A	.	PASS	ASP;KGPilot123;RSPOS=535696;SAO=0;SSR=0;VC=SNV;VP=050000000004000010000100;WGT=0;dbSNPBuildID=134
chr1	535696	rs151048542	G	A	.	PASS	ASP;KGPilot123;RSPOS=535696;SAO=0;SSR=0;VC=SNV;VP=050000000004000010000100;WGT=0;dbSNPBuildID=134
chr1	535879	rs6687203	C	T	.	PASS	ASP;RSPOS=535879;SAO=0;SSR=0;VC=SNV;VP=050000000004000000000100;WGT=0;dbSNPBuildID=116
chr1	535879	rs6687203	C	T	.	PASS	ASP;RSPOS=535879;SAO=0;SSR=0;VC=SNV;VP=050000000004000000000100;WGT=0;dbSNPBuildID=116
chr1	535916	rs139752812	A	G	.	PASS	ASP;RSPOS=535916;SAO=0;SSR=0;VC=SNV;VP=050000000004000000000100;WGT=0;dbSNPBuildID=134
chr1	535916	rs139752812	A	G	.	PASS	ASP;RSPOS=535916;SAO=0;SSR=0;VC=SNV;VP=050000000004000000000100;WGT=0;dbSNPBuildID=134
chr1	535932	rs6700508	A	G	.	PASS	ASP;RSPOS=535932;SAO=0;SSR=0;VC=SNV;VP=050000000004000000000100;WGT=0;dbSNPBuildID=116
chr1	535932	rs6700508	A	G	.	PASS	ASP;RSPOS=535932;SAO=0;SSR=0;VC=SNV;VP=050000000004000000000100;WGT=0;dbSNPBuildID=116
chr1	535937	rs6694734	T	C	.	PASS	ASP;RSPOS=535937;SAO=0;SSR=0;VC=SNV;VP=050000000004000000000100;WGT=0;dbSNPBuildID=116
chr1	535937	rs6694734	T	C	.	PASS	ASP;RSPOS=535937;SAO=0;SSR=0;VC=SNV;VP=050000000004000000000100;WGT=0;dbSNPBuildID=116
chr1	535952	rs6694742	T	C	.	PASS	ASP;GMAF=0.0415904936014625;RSPOS=535952;SAO=0;SSR=0;VC=SNV;VLD;VP=050000000004040000000100;WGT=0;dbSNPBuildID=116
chr1	535952	rs6694742	T	C	.	PASS	ASP;GMAF=0.0415904936014625;RSPOS=535952;SAO=0;SSR=0;VC=SNV;VLD;VP=050000000004040000000100;WGT=0;dbSNPBuildID=116
chr1	535958	rs6687227	C	T	.	PASS	ASP;GMAF=0.0114259597806216;RSPOS=535958;SAO=0;SSR=0;VC=SNV;VLD;VP=050000000004040000000100;WGT=0;dbSNPBuildID=116
chr1	535958	rs6687227	C	T	.	PASS	ASP;GMAF=0.0114259597806216;RSPOS=535958;SAO=0;SSR=0;VC=SNV;VLD;VP=050000000004040000000100;WGT=0;dbSNPBuildID=116
chr1	535986	rs6687297	C	T	.	PASS	ASP;GMAF=0.0118829981718464;RSPOS=535986;SAO=0;SSR=0;VC=SNV;VLD;VP=050000000004040000000100;WGT=0;dbSNPBuildID=116
chr1	535986	rs6687297	C	T	.	PASS	ASP;GMAF=0.0118829981718464;RSPOS=535986;SAO=0;SSR=0;VC=SNV;VLD;VP=050000000004040000000100;WGT=0;dbSNPBuildID=116
chr1	535989	rs6660439	G	T	.	PASS	ASP;RSPOS=535989;SAO=0;SSR=0;VC=SNV;VP=050000000004000000000100;WGT=0;dbSNPBuildID=116
chr1	535989	rs6660439	G	T	.	PASS	ASP;RSPOS=535989;SAO=0;SSR=0;VC=SNV;VP=050000000004000000000100;WGT=0;dbSNPBuildID=116
chr1	536021	rs6594020	T	A	.	PASS	ASP;RSPOS=536021;SAO=0;SSR=0;VC=SNV;VP=050000000004000000000100;WGT=0;dbSNPBuildID=116
chr1	536021	rs6594020	T	A	.	PASS	ASP;RSPOS=536021;SAO=0;SSR=0;VC=SNV;VP=050000000004000000000100;WGT=0;dbSNPBuildID=116
chr1	536095	rs189259765	C	T	.	PASS	RSPOS=536095;SAO=0;SSR=0;VC=SNV;VP=050000000000000000000100;WGT=0;dbSNPBuildID=135
chr1	536095	rs189259765	C	T	.	PASS	RSPOS=536095;SAO=0;SSR=0;VC=SNV;VP=050000000000000000000100;WGT=0;dbSNPBuildID=135
chr1	536134	rs2808303	C	A,T	.	PASS	ASP;RSPOS=536134;SAO=0;SSR=0;VC=SNV;VP=050000000004000000000100;WGT=0;dbSNPBuildID=100
chr1	536134	rs2808303	C	A,T	.	PASS	ASP;RSPOS=536134;SAO=0;SSR=0;VC=SNV;VP=050000000004000000000100;WGT=0;dbSNPBuildID=100
chr1	536153	rs6660590	G	A	.	PASS	ASP;RSPOS=536153;SAO=0;SSR=0;VC=SNV;VP=050000000004000000000100;WGT=0;dbSNPBuildID=116
chr1	536153	rs6660590	G	A	.	PASS	ASP;RSPOS=536153;SAO=0;SSR=0;VC=SNV;VP=050000000004000000000100;WGT=0;dbSNPBuildID=116
chr1	536170	rs113835516	T	C	.	PASS	ASP;RSPOS=536170;SAO=0;SSR=0;VC=SNV;VP=050000000004000000000100;WGT=0;dbSNPBuildID=132
chr1	536170	rs113835516	T	C	.	PASS	ASP;RSPOS=536170;SAO=0;SSR=0;VC=SNV;VP=050000000004000000000100;WGT=0;dbSNPBuildID=132
chr1	536202	rs149807327	T	C	.	PASS	ASP;RSPOS=536202;SAO=0;SSR=0;VC=SNV;VP=050000000004000000000100;WGT=0;dbSNPBuildID=134
chr1	536202	rs149807327	T	C	.	PASS	ASP;RSPOS=536202;SAO=0;SSR=0;VC=SNV;VP=050000000004000000000100;WGT=0;dbSNPBuildID=134
chr1	536205	rs6594021	A	G	.	PASS	ASP;RSPOS=536205;SAO=0;SSR=0;VC=SNV;VP=050000000004000000000100;WGT=0;dbSNPBuildID=116
chr1	536205	rs6594021	A	G	.	PASS	ASP;RSPOS=536205;SAO=0;SSR=0;VC=SNV;VP=050000000004000000000100;WGT=0;dbSNPBuildID=116
chr1	536210	rs111483111	T	C	.	PASS	ASP;RSPOS=536210;SAO=0;SSR=0;VC=SNV;VP=050000000004000000000100;WGT=0;dbSNPBuildID=132
chr1	536210	rs111483111	T	C	.	PASS	ASP;RSPOS=536210;SAO=0;SSR=0;VC=SNV;VP=050000000004000000000100;WGT=0;dbSNPBuildID=132
chr1	536213	rs2491326	A	C	.	PASS	ASP;GNO;RSPOS=536213;SAO=0;SSR=0;VC=SNV;VP=050000000004000100000100;WGT=0;dbSNPBuildID=100
chr1	536213	rs2491326	A	C	.	PASS	ASP;GNO;RSPOS=536213;SAO=0;SSR=0;VC=SNV;VP=050000000004000100000100;WGT=0;dbSNPBuildID=100
chr1	536480	rs79150575	T	A	.	PASS	ASP;RSPOS=536480;SAO=0;SSR=0;VC=SNV;VP=050000000004000000000100;WGT=0;dbSNPBuildID=131
chr1	536480	rs79150575	T	A	.	PASS	ASP;RSPOS=536480;SAO=0;SSR=0;VC=SNV;VP=050000000004000000000100;WGT=0;dbSNPBuildID=131
chr1	537487	rs144672821	C	T	.	PASS	ASP;RSPOS=537487;SAO=0;SSR=0;VC=SNV;VP=050000000004000000000100;WGT=0;dbSNPBuildID=134
chr1	537487	rs144672821	C	T	.	PASS	ASP;RSPOS=537487;SAO=0;SSR=0;VC=SNV;VP=050000000004000000000100;WGT=0;dbSNPBuildID=134
chr1	537630	rs192612652	C	T	.	PASS	RSPOS=537630;SAO=0;SSR=0;VC=SNV;VP=050000000000000000000100;WGT=0;dbSNPBuildID=135
chr1	537630	rs192612652	C	T	.	PASS	RSPOS=537630;SAO=0;SSR=0;VC=SNV;VP=050000000000000000000100;WGT=0;dbSNPBuildID=135
chr1	537646	rs113396932	C	T	.	PASS	ASP;RSPOS=537646;SAO=0;SSR=0;VC=SNV;VP=050000000004000000000100;WGT=0;dbSNPBuildID=132
chr1	537646	rs113396932	C	T	.	PASS	ASP;RSPOS=537646;SAO=0;SSR=0;VC=SNV;VP=050000000004000000000100;WGT=0;dbSNPBuildID=132
chr1	537658	rs12184344	T	C	.	PASS	ASP;RSPOS=537658;SAO=0;SSR=0;VC=SNV;VP=050000000004000000000100;WGT=0;dbSNPBuildID=120
chr1	537658	rs12184344	T	C	.	PASS	ASP;RSPOS=537658;SAO=0;SSR=0;VC=SNV;VP=050000000004000000000100;WGT=0;dbSNPBuildID=120
chr1	537680	rs12184252	G	T	.	PASS	ASP;GMAF=0.349177330895795;GNO;RSPOS=537680;SAO=0;SLO;SSR=0;VC=SNV;VP=050100000004000100000100;WGT=0;dbSNPBuildID=120
chr1	537680	rs12184252	G	T	.	PASS	ASP;GMAF=0.349177330895795;GNO;RSPOS=537680;SAO=0;SLO;SSR=0;VC=SNV;VP=050100000004000100000100;WGT=0;dbSNPBuildID=120
chr1	537681	rs12184273	C	T	.	PASS	ASP;RSPOS=537681;SAO=0;SSR=0;VC=SNV;VP=050000000004000000000100;WGT=0;dbSNPBuildID=120
chr1	537681	rs12184273	C	T	.	PASS	ASP;RSPOS=537681;SAO=0;SSR=0;VC=SNV;VP=050000000004000000000100;WGT=0;dbSNPBuildID=120
chr1	537709	rs12184274	C	G	.	PASS	ASP;RSPOS=537709;SAO=0;SSR=0;VC=SNV;VP=050000000004000000000100;WGT=0;dbSNPBuildID=120
chr1	537709	rs12184274	C	G	.	PASS	ASP;RSPOS=537709;SAO=0;SSR=0;VC=SNV;VP=050000000004000000000100;WGT=0;dbSNPBuildID=120
chr1	539740	rs75816844	T	C	.	PASS	GNO;RSPOS=539740;SAO=0;SSR=0;VC=SNV;VP=050000000000000100000100;WGT=0;dbSNPBuildID=131
chr1	539740	rs75816844	T	C	.	PASS	GNO;RSPOS=539740;SAO=0;SSR=0;VC=SNV;VP=050000000000000100000100;WGT=0;dbSNPBuildID=131
chr1	540894	rs184327576	A	G	.	PASS	RSPOS=540894;SAO=0;SSR=0;VC=SNV;VP=050000000000000000000100;WGT=0;dbSNPBuildID=135
chr1	540894	rs184327576	A	G	.	PASS	RSPOS=540894;SAO=0;SSR=0;VC=SNV;VP=050000000000000000000100;WGT=0;dbSNPBuildID=135
chr1	540975	rs80246094	G	A	.	PASS	ASP;G5;G5A;GMAF=0.090036563071298;KGPilot123;RSPOS=540975;SAO=0;SSR=0;VC=SNV;VLD;VP=050000000004070010000100;WGT=0;dbSNPBuildID=131
chr1	540975	rs80246094	G	A	.	PASS	ASP;G5;G5A;GMAF=0.090036563071298;KGPilot123;RSPOS=540975;SAO=0;SSR=0;VC=SNV;VLD;VP=050000000004070010000100;WGT=0;dbSNPBuildID=131
chr1	544778	rs2792865	G	A	.	PASS	CFL;GMAF=0.00137111517367459;RSPOS=544778;RV;SAO=0;SSR=0;VC=SNV;VLD;VP=050000000008040000000100;WGT=0;dbSNPBuildID=100
chr1	544778	rs2792865	G	A	.	PASS	CFL;GMAF=0.00137111517367459;RSPOS=544778;RV;SAO=0;SSR=0;VC=SNV;VLD;VP=050000000008040000000100;WGT=0;dbSNPBuildID=100
chr1	544787	rs139562592	G	C	.	PASS	ASP;RSPOS=544787;SAO=0;SSR=0;VC=SNV;VP=050000000004000000000100;WGT=0;dbSNPBuildID=134
chr1	544787	rs139562592	G	C	.	PASS	ASP;RSPOS=544787;SAO=0;SSR=0;VC=SNV;VP=050000000004000000000100;WGT=0;dbSNPBuildID=134
chr1	544815	rs3121180	G	A	.	PASS	RSPOS=544815;SAO=0;SSR=0;VC=SNV;VP=050000000000000000000100;WGT=0;dbSNPBuildID=103
chr1	544815	rs3121180	G	A	.	PASS	RSPOS=544815;SAO=0;SSR=0;VC=SNV;VP=050000000000000000000100;WGT=0;dbSNPBuildID=103
chr1	544872	rs76880380	A	T	.	PASS	GNO;RSPOS=544872;SAO=0;SSR=0;VC=SNV;VLD;VP=050000000000040100000100;WGT=0;dbSNPBuildID=131
chr1	544872	rs76880380	A	T	.	PASS	GNO;RSPOS=544872;SAO=0;SSR=0;VC=SNV;VLD;VP=050000000000040100000100;WGT=0;dbSNPBuildID=131
chr1	544888	rs78306699	C	T	.	PASS	GNO;RSPOS=544888;RV;SAO=0;SSR=0;VC=SNV;VP=050000000000000100000100;WGT=0;dbSNPBuildID=131
chr1	544888	rs78306699	C	T	.	PASS	GNO;RSPOS=544888;RV;SAO=0;SSR=0;VC=SNV;VP=050000000000000100000100;WGT=0;dbSNPBuildID=131
chr1	545088	rs61769280	C	T	.	PASS	CFL;RSPOS=545088;SAO=0;SSR=0;VC=SNV;VP=050000000008000000000100;WGT=0;dbSNPBuildID=129
chr1	545088	rs61769280	C	T	.	PASS	CFL;RSPOS=545088;SAO=0;SSR=0;VC=SNV;VP=050000000008000000000100;WGT=0;dbSNPBuildID=129
chr1	545249	rs80060025	C	T	.	PASS	CFL;GNO;RSPOS=545249;SAO=0;SSR=0;VC=SNV;VP=050000000008000100000100;WGT=0;dbSNPBuildID=131
chr1	545249	rs80060025	C	T	.	PASS	CFL;GNO;RSPOS=545249;SAO=0;SSR=0;VC=SNV;VP=050000000008000100000100;WGT=0;dbSNPBuildID=131
chr1	545412	rs79440074	T	A	.	PASS	CFL;GNO;RSPOS=545412;SAO=0;SSR=0;VC=SNV;VP=050000000008000100000100;WGT=0;dbSNPBuildID=131
chr1	545412	rs79440074	T	A	.	PASS	CFL;GNO;RSPOS=545412;SAO=0;SSR=0;VC=SNV;VP=050000000008000100000100;WGT=0;dbSNPBuildID=131
chr1	545816	rs75786306	T	A	.	PASS	CFL;GNO;RSPOS=545816;SAO=0;SSR=0;VC=SNV;VP=050000000008000100000100;WGT=0;dbSNPBuildID=131
chr1	545816	rs75786306	T	A	.	PASS	CFL;GNO;RSPOS=545816;SAO=0;SSR=0;VC=SNV;VP=050000000008000100000100;WGT=0;dbSNPBuildID=131
chr1	546088	rs2792863	T	A	.	PASS	CFL;RSPOS=546088;RV;SAO=0;SSR=0;VC=SNV;VP=050000000008000000000100;WGT=0;dbSNPBuildID=100
chr1	546088	rs2792863	T	A	.	PASS	CFL;RSPOS=546088;RV;SAO=0;SSR=0;VC=SNV;VP=050000000008000000000100;WGT=0;dbSNPBuildID=100
chr1	546108	rs74566339	C	T	.	PASS	CFL;GNO;RSPOS=546108;SAO=0;SSR=0;VC=SNV;VP=050000000008000100000100;WGT=0;dbSNPBuildID=131
chr1	546108	rs74566339	C	T	.	PASS	CFL;GNO;RSPOS=546108;SAO=0;SSR=0;VC=SNV;VP=050000000008000100000100;WGT=0;dbSNPBuildID=131
chr1	546140	rs75192658	A	C	.	PASS	CFL;GNO;RSPOS=546140;SAO=0;SSR=0;VC=SNV;VP=050000000008000100000100;WGT=0;dbSNPBuildID=131
chr1	546140	rs75192658	A	C	.	PASS	CFL;GNO;RSPOS=546140;SAO=0;SSR=0;VC=SNV;VP=050000000008000100000100;WGT=0;dbSNPBuildID=131
chr1	546697	rs12025928	A	G	.	PASS	CFL;GMAF=0.059872029250457;GNO;PH2;RSPOS=546697;SAO=0;SLO;SSR=0;VC=SNV;VP=050100000008000102000100;WGT=0;dbSNPBuildID=120
chr1	546697	rs12025928	A	G	.	PASS	CFL;GMAF=0.059872029250457;GNO;PH2;RSPOS=546697;SAO=0;SLO;SSR=0;VC=SNV;VP=050100000008000102000100;WGT=0;dbSNPBuildID=120
chr1	546709	rs111411573	G	A	.	PASS	CFL;GNO;RSPOS=546709;SAO=0;SLO;SSR=0;VC=SNV;VP=050100000008000100000100;WGT=0;dbSNPBuildID=132
chr1	546709	rs111411573	G	A	.	PASS	CFL;GNO;RSPOS=546709;SAO=0;SLO;SSR=0;VC=SNV;VP=050100000008000100000100;WGT=0;dbSNPBuildID=132
chr1	546732	rs77628483	C	T	.	PASS	CFL;RSPOS=546732;SAO=0;SSR=0;VC=SNV;VP=050000000008000000000100;WGT=0;dbSNPBuildID=131
chr1	546732	rs77628483	C	T	.	PASS	CFL;RSPOS=546732;SAO=0;SSR=0;VC=SNV;VP=050000000008000000000100;WGT=0;dbSNPBuildID=131
chr1	546739	rs112572037	T	C	.	PASS	CFL;GNO;RSPOS=546739;SAO=0;SLO;SSR=0;VC=SNV;VP=050100000008000100000100;WGT=0;dbSNPBuildID=132
chr1	546739	rs112572037	T	C	.	PASS	CFL;GNO;RSPOS=546739;SAO=0;SLO;SSR=0;VC=SNV;VP=050100000008000100000100;WGT=0;dbSNPBuildID=132
chr1	546758	rs181126194	T	C	.	PASS	RSPOS=546758;SAO=0;SSR=0;VC=SNV;VP=050000000000000000000100;WGT=0;dbSNPBuildID=135
chr1	546758	rs181126194	T	C	.	PASS	RSPOS=546758;SAO=0;SSR=0;VC=SNV;VP=050000000000000000000100;WGT=0;dbSNPBuildID=135
chr1	546778	rs61769281	C	G	.	PASS	CFL;RSPOS=546778;SAO=0;SSR=0;VC=SNV;VP=050000000008000000000100;WGT=0;dbSNPBuildID=129
chr1	546778	rs61769281	C	G	.	PASS	CFL;RSPOS=546778;SAO=0;SSR=0;VC=SNV;VP=050000000008000000000100;WGT=0;dbSNPBuildID=129
chr1	546800	rs61769282	T	C	.	PASS	CFL;RSPOS=546800;SAO=0;SSR=0;VC=SNV;VP=050000000008000000000100;WGT=0;dbSNPBuildID=129
chr1	546800	rs61769282	T	C	.	PASS	CFL;RSPOS=546800;SAO=0;SSR=0;VC=SNV;VP=050000000008000000000100;WGT=0;dbSNPBuildID=129
chr1	546802	rs113633859	G	C	.	PASS	CFL;GNO;RSPOS=546802;SAO=0;SLO;SSR=0;VC=SNV;VP=050100000008000100000100;WGT=0;dbSNPBuildID=132
chr1	546802	rs113633859	G	C	.	PASS	CFL;GNO;RSPOS=546802;SAO=0;SLO;SSR=0;VC=SNV;VP=050100000008000100000100;WGT=0;dbSNPBuildID=132
chr1	546803	rs111914532	GGT	G	.	PASS	CFL;GNO;RSPOS=546804;SAO=0;SLO;SSR=0;VC=DIV;VP=050100000008000100000200;WGT=0;dbSNPBuildID=132
chr1	546803	rs111914532	GGT	G	.	PASS	CFL;GNO;RSPOS=546804;SAO=0;SLO;SSR=0;VC=DIV;VP=050100000008000100000200;WGT=0;dbSNPBuildID=132
chr1	546805	rs61769283	T	C	.	PASS	CFL;RSPOS=546805;SAO=0;SSR=0;VC=SNV;VP=050000000008000000000100;WGT=0;dbSNPBuildID=129
chr1	546805	rs61769283	T	C	.	PASS	CFL;RSPOS=546805;SAO=0;SSR=0;VC=SNV;VP=050000000008000000000100;WGT=0;dbSNPBuildID=129
chr1	546823	rs61769284	G	A	.	PASS	CFL;RSPOS=546823;SAO=0;SSR=0;VC=SNV;VP=050000000008000000000100;WGT=0;dbSNPBuildID=129
chr1	546823	rs61769284	G	A	.	PASS	CFL;RSPOS=546823;SAO=0;SSR=0;VC=SNV;VP=050000000008000000000100;WGT=0;dbSNPBuildID=129
chr1	546882	rs9438485	T	C	.	PASS	CFL;RSPOS=546882;SAO=0;SSR=0;VC=SNV;VP=050000000008000000000100;WGT=0;dbSNPBuildID=119
chr1	546882	rs9438485	T	C	.	PASS	CFL;RSPOS=546882;SAO=0;SSR=0;VC=SNV;VP=050000000008000000000100;WGT=0;dbSNPBuildID=119
chr1	546897	rs142153100	G	T	.	PASS	ASP;RSPOS=546897;SAO=0;SSR=0;VC=SNV;VP=050000000004000000000100;WGT=0;dbSNPBuildID=134
chr1	546897	rs142153100	G	T	.	PASS	ASP;RSPOS=546897;SAO=0;SSR=0;VC=SNV;VP=050000000004000000000100;WGT=0;dbSNPBuildID=134
chr1	546925	rs9438486	G	A	.	PASS	CFL;GMAF=0.307129798903108;RSPOS=546925;SAO=0;SSR=0;VC=SNV;VLD;VP=050000000008040000000100;WGT=0;dbSNPBuildID=119
chr1	546925	rs9438486	G	A	.	PASS	CFL;GMAF=0.307129798903108;RSPOS=546925;SAO=0;SSR=0;VC=SNV;VLD;VP=050000000008040000000100;WGT=0;dbSNPBuildID=119
chr1	546952	rs9438487	T	C	.	PASS	CFL;GMAF=0.361060329067642;RSPOS=546952;SAO=0;SSR=0;VC=SNV;VLD;VP=050000000008040000000100;WGT=0;dbSNPBuildID=119
chr1	546952	rs9438487	T	C	.	PASS	CFL;GMAF=0.361060329067642;RSPOS=546952;SAO=0;SSR=0;VC=SNV;VLD;VP=050000000008040000000100;WGT=0;dbSNPBuildID=119
chr1	546964	rs137862440	C	T	.	PASS	ASP;RSPOS=546964;SAO=0;SSR=0;VC=SNV;VP=050000000004000000000100;WGT=0;dbSNPBuildID=134
chr1	546964	rs137862440	C	T	.	PASS	ASP;RSPOS=546964;SAO=0;SSR=0;VC=SNV;VP=050000000004000000000100;WGT=0;dbSNPBuildID=134
chr1	547029	rs9438488	G	A	.	PASS	CFL;GNO;RSPOS=547029;SAO=0;SSR=0;VC=SNV;VLD;VP=050000000008040100000100;WGT=0;dbSNPBuildID=119
chr1	547029	rs9438488	G	A	.	PASS	CFL;GNO;RSPOS=547029;SAO=0;SSR=0;VC=SNV;VLD;VP=050000000008040100000100;WGT=0;dbSNPBuildID=119
chr1	547042	rs9438489	C	T	.	PASS	CFL;RSPOS=547042;SAO=0;SSR=0;VC=SNV;VP=050000000008000000000100;WGT=0;dbSNPBuildID=119
chr1	547042	rs9438489	C	T	.	PASS	CFL;RSPOS=547042;SAO=0;SSR=0;VC=SNV;VP=050000000008000000000100;WGT=0;dbSNPBuildID=119
chr1	547068	rs2994589	C	T	.	PASS	ASP;RSPOS=547068;RV;SAO=0;SSR=0;VC=SNV;VP=050000000004000000000100;WGT=0;dbSNPBuildID=101
chr1	547068	rs2994589	C	T	.	PASS	ASP;RSPOS=547068;RV;SAO=0;SSR=0;VC=SNV;VP=050000000004000000000100;WGT=0;dbSNPBuildID=101
chr1	547081	rs9438490	G	T	.	PASS	ASP;RSPOS=547081;SAO=0;SSR=0;VC=SNV;VP=050000000004000000000100;WGT=0;dbSNPBuildID=119
chr1	547081	rs9438490	G	T	.	PASS	ASP;RSPOS=547081;SAO=0;SSR=0;VC=SNV;VP=050000000004000000000100;WGT=0;dbSNPBuildID=119
chr1	547133	rs75048165	G	A	.	PASS	ASP;GNO;RSPOS=547133;SAO=0;SSR=0;VC=SNV;VLD;VP=050000000004040100000100;WGT=0;dbSNPBuildID=131
chr1	547133	rs75048165	G	A	.	PASS	ASP;GNO;RSPOS=547133;SAO=0;SSR=0;VC=SNV;VLD;VP=050000000004040100000100;WGT=0;dbSNPBuildID=131
chr1	547237	rs74914204	G	A	.	PASS	ASP;RSPOS=547237;SAO=0;SSR=0;VC=SNV;VP=050000000004000000000100;WGT=0;dbSNPBuildID=131
chr1	547237	rs74914204	G	A	.	PASS	ASP;RSPOS=547237;SAO=0;SSR=0;VC=SNV;VP=050000000004000000000100;WGT=0;dbSNPBuildID=131
chr1	547321	rs144203620	GGT	G	.	PASS	ASP;RSPOS=547327;SAO=0;SSR=0;VC=DIV;VP=050000000004000000000200;WGT=0;dbSNPBuildID=134
chr1	547321	rs144203620	GGT	G	.	PASS	ASP;RSPOS=547327;SAO=0;SSR=0;VC=DIV;VP=050000000004000000000200;WGT=0;dbSNPBuildID=134
chr1	547341	rs79201305	G	A	.	PASS	ASP;GNO;RSPOS=547341;SAO=0;SSR=0;VC=SNV;VLD;VP=050000000004040100000100;WGT=0;dbSNPBuildID=131
chr1	547341	rs79201305	G	A	.	PASS	ASP;GNO;RSPOS=547341;SAO=0;SSR=0;VC=SNV;VLD;VP=050000000004040100000100;WGT=0;dbSNPBuildID=131
chr1	547380	rs149461650	C	T	.	PASS	ASP;RSPOS=547380;SAO=0;SSR=0;VC=SNV;VP=050000000004000000000100;WGT=0;dbSNPBuildID=134
chr1	547380	rs149461650	C	T	.	PASS	ASP;RSPOS=547380;SAO=0;SSR=0;VC=SNV;VP=050000000004000000000100;WGT=0;dbSNPBuildID=134
chr1	547425	rs140188273	GGT	G	.	PASS	ASP;RSPOS=547431;SAO=0;SSR=0;VC=DIV;VP=050000000004000000000200;WGT=0;dbSNPBuildID=134
chr1	547425	rs140188273	GGT	G	.	PASS	ASP;RSPOS=547431;SAO=0;SSR=0;VC=DIV;VP=050000000004000000000200;WGT=0;dbSNPBuildID=134
chr1	547484	rs147158803	C	T	.	PASS	ASP;RSPOS=547484;SAO=0;SSR=0;VC=SNV;VP=050000000004000000000100;WGT=0;dbSNPBuildID=134
chr1	547484	rs147158803	C	T	.	PASS	ASP;RSPOS=547484;SAO=0;SSR=0;VC=SNV;VP=050000000004000000000100;WGT=0;dbSNPBuildID=134
chr1	547579	rs140376926	A	G	.	PASS	ASP;RSPOS=547579;SAO=0;SSR=0;VC=SNV;VP=050000000004000000000100;WGT=0;dbSNPBuildID=134
chr1	547579	rs140376926	A	G	.	PASS	ASP;RSPOS=547579;SAO=0;SSR=0;VC=SNV;VP=050000000004000000000100;WGT=0;dbSNPBuildID=134
chr1	547623	rs9728082	G	A	.	PASS	ASP;RSPOS=547623;SAO=0;SSR=0;VC=SNV;VP=050000000004000000000100;WGT=0;dbSNPBuildID=119
chr1	547623	rs9728082	G	A	.	PASS	ASP;RSPOS=547623;SAO=0;SSR=0;VC=SNV;VP=050000000004000000000100;WGT=0;dbSNPBuildID=119
chr1	547753	rs9326617	G	A	.	PASS	ASP;GMAF=0.264625228519196;RSPOS=547753;SAO=0;SSR=0;VC=SNV;VLD;VP=050000000004040000000100;WGT=0;dbSNPBuildID=119
chr1	547753	rs9326617	G	A	.	PASS	ASP;GMAF=0.264625228519196;RSPOS=547753;SAO=0;SSR=0;VC=SNV;VLD;VP=050000000004040000000100;WGT=0;dbSNPBuildID=119
chr1	549548	rs191550559	T	G	.	PASS	KGPilot123;RSPOS=549548;SAO=0;SSR=0;VC=SNV;VP=050000000000000010000100;WGT=0;dbSNPBuildID=135
chr1	549548	rs191550559	T	G	.	PASS	KGPilot123;RSPOS=549548;SAO=0;SSR=0;VC=SNV;VP=050000000000000010000100;WGT=0;dbSNPBuildID=135
chr1	553346	rs183055671	C	G	.	PASS	KGPilot123;RSPOS=553346;SAO=0;SSR=0;VC=SNV;VP=050000000000000010000100;WGT=0;dbSNPBuildID=135
chr1	553346	rs183055671	C	G	.	PASS	KGPilot123;RSPOS=553346;SAO=0;SSR=0;VC=SNV;VP=050000000000000010000100;WGT=0;dbSNPBuildID=135
chr1	553742	rs140182652	G	A	.	PASS	ASP;RSPOS=553742;SAO=0;SSR=0;VC=SNV;VP=050000000004000000000100;WGT=0;dbSNPBuildID=134
chr1	553742	rs140182652	G	A	.	PASS	ASP;RSPOS=553742;SAO=0;SSR=0;VC=SNV;VP=050000000004000000000100;WGT=0;dbSNPBuildID=134
chr1	554807	rs78478702	C	T	.	PASS	GMAF=0.00228519195612431;GNO;RSPOS=554807;SAO=0;SSR=0;VC=SNV;VP=050000000000000100000100;WGT=0;dbSNPBuildID=131
chr1	554807	rs78478702	C	T	.	PASS	GMAF=0.00228519195612431;GNO;RSPOS=554807;SAO=0;SSR=0;VC=SNV;VP=050000000000000100000100;WGT=0;dbSNPBuildID=131
chr1	554808	rs78894760	G	A	.	PASS	GNO;RSPOS=554808;SAO=0;SSR=0;VC=SNV;VP=050000000000000100000100;WGT=0;dbSNPBuildID=131
chr1	554808	rs78894760	G	A	.	PASS	GNO;RSPOS=554808;SAO=0;SSR=0;VC=SNV;VP=050000000000000100000100;WGT=0;dbSNPBuildID=131
chr1	559081	rs188144421	G	C	.	PASS	KGPilot123;RSPOS=559081;SAO=0;SSR=0;VC=SNV;VP=050000000000000010000100;WGT=0;dbSNPBuildID=135
chr1	559081	rs188144421	G	C	.	PASS	KGPilot123;RSPOS=559081;SAO=0;SSR=0;VC=SNV;VP=050000000000000010000100;WGT=0;dbSNPBuildID=135
chr1	559889	rs140313358	A	G	.	PASS	ASP;KGPilot123;RSPOS=559889;SAO=0;SSR=0;VC=SNV;VP=050000000004000010000100;WGT=0;dbSNPBuildID=134
chr1	559889	rs140313358	A	G	.	PASS	ASP;KGPilot123;RSPOS=559889;SAO=0;SSR=0;VC=SNV;VP=050000000004000010000100;WGT=0;dbSNPBuildID=134
chr1	561156	rs150334593	T	G	.	PASS	ASP;RSPOS=561156;SAO=0;SSR=0;VC=SNV;VP=050000000004000000000100;WGT=0;dbSNPBuildID=134
chr1	561156	rs150334593	T	G	.	PASS	ASP;RSPOS=561156;SAO=0;SSR=0;VC=SNV;VP=050000000004000000000100;WGT=0;dbSNPBuildID=134
chr1	561200	rs141958416	C	T	.	PASS	ASP;KGPilot123;RSPOS=561200;SAO=0;SSR=0;VC=SNV;VP=050000000004000010000100;WGT=0;dbSNPBuildID=134
chr1	561200	rs141958416	C	T	.	PASS	ASP;KGPilot123;RSPOS=561200;SAO=0;SSR=0;VC=SNV;VP=050000000004000010000100;WGT=0;dbSNPBuildID=134
chr1	563363	rs137905425	C	T	.	PASS	ASP;RSPOS=563363;SAO=0;SSR=0;VC=SNV;VP=050000000004000000000100;WGT=0;dbSNPBuildID=134
chr1	563363	rs137905425	C	T	.	PASS	ASP;RSPOS=563363;SAO=0;SSR=0;VC=SNV;VP=050000000004000000000100;WGT=0;dbSNPBuildID=134
chr1	563625	rs191286235	T	C	.	PASS	KGPilot123;RSPOS=563625;SAO=0;SSR=0;VC=SNV;VP=050000000000000010000100;WGT=0;dbSNPBuildID=135
chr1	563625	rs191286235	T	C	.	PASS	KGPilot123;RSPOS=563625;SAO=0;SSR=0;VC=SNV;VP=050000000000000010000100;WGT=0;dbSNPBuildID=135
chr1	564340	rs2792857	G	A	.	PASS	CFL;RSPOS=564340;RV;SAO=0;SSR=0;VC=SNV;VP=050000000008000000000100;WGT=0;dbSNPBuildID=100
chr1	564340	rs2792857	G	A	.	PASS	CFL;RSPOS=564340;RV;SAO=0;SSR=0;VC=SNV;VP=050000000008000000000100;WGT=0;dbSNPBuildID=100
chr1	564458	rs77440582	G	C	.	PASS	RSPOS=564458;SAO=0;SSR=0;VC=SNV;VP=050000000000000000000100;WGT=0;dbSNPBuildID=131
chr1	564458	rs77440582	G	C	.	PASS	RSPOS=564458;SAO=0;SSR=0;VC=SNV;VP=050000000000000000000100;WGT=0;dbSNPBuildID=131
chr1	564459	rs78251161	T	C	.	PASS	RSPOS=564459;SAO=0;SSR=0;VC=SNV;VP=050000000000000000000100;WGT=0;dbSNPBuildID=131
chr1	564459	rs78251161	T	C	.	PASS	RSPOS=564459;SAO=0;SSR=0;VC=SNV;VP=050000000000000000000100;WGT=0;dbSNPBuildID=131
chr1	564460	rs76160718	C	G	.	PASS	RSPOS=564460;SAO=0;SSR=0;VC=SNV;VP=050000000000000000000100;WGT=0;dbSNPBuildID=131
chr1	564460	rs76160718	C	G	.	PASS	RSPOS=564460;SAO=0;SSR=0;VC=SNV;VP=050000000000000000000100;WGT=0;dbSNPBuildID=131
chr1	564463	rs80141050	A	G	.	PASS	RSPOS=564463;SAO=0;SSR=0;VC=SNV;VP=050000000000000000000100;WGT=0;dbSNPBuildID=131
chr1	564463	rs80141050	A	G	.	PASS	RSPOS=564463;SAO=0;SSR=0;VC=SNV;VP=050000000000000000000100;WGT=0;dbSNPBuildID=131
chr1	564477	rs6650104	A	G	.	PASS	G5;GNO;HD;PH2;RSPOS=564477;SAO=0;SLO;SSR=1;VC=SNV;VLD;VP=050100000000050502000140;WGT=0;dbSNPBuildID=116
chr1	564477	rs6650104	A	G	.	PASS	G5;GNO;HD;PH2;RSPOS=564477;SAO=0;SLO;SSR=1;VC=SNV;VLD;VP=050100000000050502000140;WGT=0;dbSNPBuildID=116
chr1	564505	rs11490923	G	A	.	PASS	RSPOS=564505;SAO=0;SSR=1;VC=SNV;VP=050000000000000000000140;WGT=0;dbSNPBuildID=120
chr1	564505	rs11490923	G	A	.	PASS	RSPOS=564505;SAO=0;SSR=1;VC=SNV;VP=050000000000000000000140;WGT=0;dbSNPBuildID=120
chr1	564520	rs9629042	C	G	.	PASS	HD;RSPOS=564520;SAO=0;SSR=1;VC=SNV;VP=050000000000000400000140;WGT=0;dbSNPBuildID=119
chr1	564520	rs9629042	C	G	.	PASS	HD;RSPOS=564520;SAO=0;SSR=1;VC=SNV;VP=050000000000000400000140;WGT=0;dbSNPBuildID=119
chr1	564532	rs11240781	G	A	.	PASS	GNO;PH2;RSPOS=564532;SAO=0;SSR=1;VC=SNV;VP=050000000000000102000140;WGT=0;dbSNPBuildID=120
chr1	564532	rs11240781	G	A	.	PASS	GNO;PH2;RSPOS=564532;SAO=0;SSR=1;VC=SNV;VP=050000000000000102000140;WGT=0;dbSNPBuildID=120
chr1	564591	rs9633435	A	C	.	PASS	GNO;HD;RSPOS=564591;SAO=0;SSR=1;VC=SNV;VP=050000000000000500000140;WGT=0;dbSNPBuildID=119
chr1	564591	rs9633435	A	C	.	PASS	GNO;HD;RSPOS=564591;SAO=0;SSR=1;VC=SNV;VP=050000000000000500000140;WGT=0;dbSNPBuildID=119
chr1	564598	rs144350286	A	G	.	PASS	ASP;RSPOS=564598;SAO=0;SSR=0;VC=SNV;VP=050000000004000000000100;WGT=0;dbSNPBuildID=134
chr1	564598	rs144350286	A	G	.	PASS	ASP;RSPOS=564598;SAO=0;SSR=0;VC=SNV;VP=050000000004000000000100;WGT=0;dbSNPBuildID=134
chr1	564618	rs10082168	C	G	.	PASS	RSPOS=564618;SAO=0;SSR=1;VC=SNV;VP=050000000000000000000140;WGT=0;dbSNPBuildID=119
chr1	564618	rs10082168	C	G	.	PASS	RSPOS=564618;SAO=0;SSR=1;VC=SNV;VP=050000000000000000000140;WGT=0;dbSNPBuildID=119
chr1	564621	rs10458597	C	T	.	PASS	G5;GMAF=0.0173674588665448;GNO;HD;PH2;RSPOS=564621;SAO=0;SSR=1;VC=SNV;VLD;VP=050000000000050502000140;WGT=0;dbSNPBuildID=119
chr1	564621	rs10458597	C	T	.	PASS	G5;GMAF=0.0173674588665448;GNO;HD;PH2;RSPOS=564621;SAO=0;SSR=1;VC=SNV;VLD;VP=050000000000050502000140;WGT=0;dbSNPBuildID=119
chr1	564654	rs147404388	G	A	.	PASS	ASP;RSPOS=564654;SAO=0;SSR=0;VC=SNV;VP=050000000004000000000100;WGT=0;dbSNPBuildID=134
chr1	564654	rs147404388	G	A	.	PASS	ASP;RSPOS=564654;SAO=0;SSR=0;VC=SNV;VP=050000000004000000000100;WGT=0;dbSNPBuildID=134
chr1	564886	rs148456289	T	C	.	PASS	ASP;RSPOS=564886;SAO=0;SSR=0;VC=SNV;VP=050000000004000000000100;WGT=0;dbSNPBuildID=134
chr1	564886	rs148456289	T	C	.	PASS	ASP;RSPOS=564886;SAO=0;SSR=0;VC=SNV;VP=050000000004000000000100;WGT=0;dbSNPBuildID=134
chr1	565006	rs142650224	T	C	.	PASS	ASP;RSPOS=565006;SAO=0;SSR=0;VC=SNV;VP=050000000004000000000100;WGT=0;dbSNPBuildID=134
chr1	565006	rs142650224	T	C	.	PASS	ASP;RSPOS=565006;SAO=0;SSR=0;VC=SNV;VP=050000000004000000000100;WGT=0;dbSNPBuildID=134
chr1	565097	rs143871052	ATT	A,AT	.	PASS	ASP;RSPOS=565098;SAO=0;SSR=0;VC=DIV;VP=050000000004000000000200;WGT=0;dbSNPBuildID=134
chr1	565097	rs143871052	ATT	A,AT	.	PASS	ASP;RSPOS=565098;SAO=0;SSR=0;VC=DIV;VP=050000000004000000000200;WGT=0;dbSNPBuildID=134
chr1	565154	rs146386615	CA	C	.	PASS	ASP;RSPOS=565155;SAO=0;SSR=0;VC=DIV;VP=050000000004000000000200;WGT=0;dbSNPBuildID=134
chr1	565154	rs146386615	CA	C	.	PASS	ASP;RSPOS=565155;SAO=0;SSR=0;VC=DIV;VP=050000000004000000000200;WGT=0;dbSNPBuildID=134
chr1	565164	rs151014821	A	C	.	PASS	ASP;RSPOS=565164;SAO=0;SSR=0;VC=SNV;VP=050000000004000000000100;WGT=0;dbSNPBuildID=134
chr1	565164	rs151014821	A	C	.	PASS	ASP;RSPOS=565164;SAO=0;SSR=0;VC=SNV;VP=050000000004000000000100;WGT=0;dbSNPBuildID=134
chr1	565195	rs139723294	AT	A	.	PASS	ASP;RSPOS=565198;SAO=0;SSR=0;VC=DIV;VP=050000000004000000000200;WGT=0;dbSNPBuildID=134
chr1	565195	rs139723294	AT	A	.	PASS	ASP;RSPOS=565198;SAO=0;SSR=0;VC=DIV;VP=050000000004000000000200;WGT=0;dbSNPBuildID=134
chr1	565286	rs140432825	C	T	.	PASS	ASP;RSPOS=565286;SAO=0;SSR=0;VC=SNV;VP=050000000004000000000100;WGT=0;dbSNPBuildID=134
chr1	565286	rs140432825	C	T	.	PASS	ASP;RSPOS=565286;SAO=0;SSR=0;VC=SNV;VP=050000000004000000000100;WGT=0;dbSNPBuildID=134
chr1	565374	rs9701779	A	G	.	PASS	G5;GNO;HD;RSPOS=565374;SAO=0;SLO;SSR=0;VC=SNV;VLD;VP=050100000000050500000100;WGT=0;dbSNPBuildID=119
chr1	565374	rs9701779	A	G	.	PASS	G5;GNO;HD;RSPOS=565374;SAO=0;SLO;SSR=0;VC=SNV;VLD;VP=050100000000050500000100;WGT=0;dbSNPBuildID=119
chr1	565400	rs8179414	C	T	.	PASS	HD;RSPOS=565400;SAO=0;SSR=1;VC=SNV;VP=050000000000000400000140;WGT=0;dbSNPBuildID=117
chr1	565400	rs8179414	C	T	.	PASS	HD;RSPOS=565400;SAO=0;SSR=1;VC=SNV;VP=050000000000000400000140;WGT=0;dbSNPBuildID=117
chr1	565406	rs144191907	C	T	.	PASS	ASP;RSPOS=565406;SAO=0;SSR=0;VC=SNV;VP=050000000004000000000100;WGT=0;dbSNPBuildID=134
chr1	565406	rs144191907	C	T	.	PASS	ASP;RSPOS=565406;SAO=0;SSR=0;VC=SNV;VP=050000000004000000000100;WGT=0;dbSNPBuildID=134
chr1	565407	rs146557167	C	T	.	PASS	ASP;RSPOS=565407;SAO=0;SSR=0;VC=SNV;VP=050000000004000000000100;WGT=0;dbSNPBuildID=134
chr1	565407	rs146557167	C	T	.	PASS	ASP;RSPOS=565407;SAO=0;SSR=0;VC=SNV;VP=050000000004000000000100;WGT=0;dbSNPBuildID=134
chr1	565419	rs55668158	C	G	.	PASS	RSPOS=565419;SAO=0;SSR=1;VC=SNV;VP=050000000000000000000140;WGT=0;dbSNPBuildID=129
chr1	565419	rs55668158	C	G	.	PASS	RSPOS=565419;SAO=0;SSR=1;VC=SNV;VP=050000000000000000000140;WGT=0;dbSNPBuildID=129
chr1	565433	rs9701055	C	T	.	PASS	G5;G5A;GNO;HD;PH2;RSPOS=565433;SAO=0;SLO;SSR=1;VC=SNV;VLD;VP=050100000000070502000140;WGT=0;dbSNPBuildID=119
chr1	565433	rs9701055	C	T	.	PASS	G5;G5A;GNO;HD;PH2;RSPOS=565433;SAO=0;SLO;SSR=1;VC=SNV;VLD;VP=050100000000070502000140;WGT=0;dbSNPBuildID=119
chr1	565490	rs141292355	T	C	.	PASS	ASP;RSPOS=565490;SAO=0;SSR=0;VC=SNV;VP=050000000004000000000100;WGT=0;dbSNPBuildID=134
chr1	565490	rs141292355	T	C	.	PASS	ASP;RSPOS=565490;SAO=0;SSR=0;VC=SNV;VP=050000000004000000000100;WGT=0;dbSNPBuildID=134
chr1	565508	rs145079224	G	A	.	PASS	ASP;RSPOS=565508;SAO=0;SSR=0;VC=SNV;VP=050000000004000000000100;WGT=0;dbSNPBuildID=134
chr1	565508	rs145079224	G	A	.	PASS	ASP;RSPOS=565508;SAO=0;SSR=0;VC=SNV;VP=050000000004000000000100;WGT=0;dbSNPBuildID=134
chr1	565541	rs145787647	A	G	.	PASS	ASP;RSPOS=565541;SAO=0;SSR=0;VC=SNV;VP=050000000004000000000100;WGT=0;dbSNPBuildID=134
chr1	565541	rs145787647	A	G	.	PASS	ASP;RSPOS=565541;SAO=0;SSR=0;VC=SNV;VP=050000000004000000000100;WGT=0;dbSNPBuildID=134
chr1	565591	rs141914161	C	T	.	PASS	ASP;RSPOS=565591;SAO=0;SSR=0;VC=SNV;VP=050000000004000000000100;WGT=0;dbSNPBuildID=134
chr1	565591	rs141914161	C	T	.	PASS	ASP;RSPOS=565591;SAO=0;SSR=0;VC=SNV;VP=050000000004000000000100;WGT=0;dbSNPBuildID=134
chr1	565596	rs9782892	G	A	.	PASS	HD;RSPOS=565596;SAO=0;SLO;SSR=1;VC=SNV;VP=050100000000000400000140;WGT=0;dbSNPBuildID=119
chr1	565596	rs9782892	G	A	.	PASS	HD;RSPOS=565596;SAO=0;SLO;SSR=1;VC=SNV;VP=050100000000000400000140;WGT=0;dbSNPBuildID=119
chr1	565697	rs143799743	A	G	.	PASS	ASP;RSPOS=565697;SAO=0;SSR=0;VC=SNV;VP=050000000004000000000100;WGT=0;dbSNPBuildID=134
chr1	565697	rs143799743	A	G	.	PASS	ASP;RSPOS=565697;SAO=0;SSR=0;VC=SNV;VP=050000000004000000000100;WGT=0;dbSNPBuildID=134
chr1	565870	rs148172508	T	C	.	PASS	ASP;RSPOS=565870;SAO=0;SSR=0;VC=SNV;VP=050000000004000000000100;WGT=0;dbSNPBuildID=134
chr1	565870	rs148172508	T	C	.	PASS	ASP;RSPOS=565870;SAO=0;SSR=0;VC=SNV;VP=050000000004000000000100;WGT=0;dbSNPBuildID=134
chr1	565901	rs142023194	G	A	.	PASS	ASP;RSPOS=565901;SAO=0;SSR=0;VC=SNV;VP=050000000004000000000100;WGT=0;dbSNPBuildID=134
chr1	565901	rs142023194	G	A	.	PASS	ASP;RSPOS=565901;SAO=0;SSR=0;VC=SNV;VP=050000000004000000000100;WGT=0;dbSNPBuildID=134
chr1	565935	rs55973403	C	T	.	PASS	GMAF=0.0489031078610603;RSPOS=565935;SAO=0;SSR=0;VC=SNV;VLD;VP=050000000000040000000100;WGT=0;dbSNPBuildID=129
chr1	565935	rs55973403	C	T	.	PASS	GMAF=0.0489031078610603;RSPOS=565935;SAO=0;SSR=0;VC=SNV;VLD;VP=050000000000040000000100;WGT=0;dbSNPBuildID=129
chr1	565937	rs145759242	T	C	.	PASS	ASP;RSPOS=565937;SAO=0;SSR=0;VC=SNV;VP=050000000004000000000100;WGT=0;dbSNPBuildID=134
chr1	565937	rs145759242	T	C	.	PASS	ASP;RSPOS=565937;SAO=0;SSR=0;VC=SNV;VP=050000000004000000000100;WGT=0;dbSNPBuildID=134
chr1	565976	rs138694460	C	T	.	PASS	ASP;RSPOS=565976;SAO=0;SSR=0;VC=SNV;VP=050000000004000000000100;WGT=0;dbSNPBuildID=134
chr1	565976	rs138694460	C	T	.	PASS	ASP;RSPOS=565976;SAO=0;SSR=0;VC=SNV;VP=050000000004000000000100;WGT=0;dbSNPBuildID=134
chr1	566041	rs7340021	C	T	.	PASS	RSPOS=566041;SAO=0;SSR=1;VC=SNV;VP=050000000000000000000140;WGT=0;dbSNPBuildID=116
chr1	566041	rs7340021	C	T	.	PASS	RSPOS=566041;SAO=0;SSR=1;VC=SNV;VP=050000000000000000000140;WGT=0;dbSNPBuildID=116
chr1	566048	rs145777875	G	A	.	PASS	ASP;RSPOS=566048;SAO=0;SSR=0;VC=SNV;VP=050000000004000000000100;WGT=0;dbSNPBuildID=134
chr1	566048	rs145777875	G	A	.	PASS	ASP;RSPOS=566048;SAO=0;SSR=0;VC=SNV;VP=050000000004000000000100;WGT=0;dbSNPBuildID=134
chr1	566130	rs147381188	C	T	.	PASS	ASP;RSPOS=566130;SAO=0;SSR=0;VC=SNV;VP=050000000004000000000100;WGT=0;dbSNPBuildID=134
chr1	566130	rs147381188	C	T	.	PASS	ASP;RSPOS=566130;SAO=0;SSR=0;VC=SNV;VP=050000000004000000000100;WGT=0;dbSNPBuildID=134
chr1	566146	rs142917786	CA	C	.	PASS	ASP;RSPOS=566150;SAO=0;SSR=0;VC=DIV;VP=050000000004000000000200;WGT=0;dbSNPBuildID=134
chr1	566146	rs142917786	CA	C	.	PASS	ASP;RSPOS=566150;SAO=0;SSR=0;VC=DIV;VP=050000000004000000000200;WGT=0;dbSNPBuildID=134
chr1	566205	rs139130884	T	C	.	PASS	ASP;RSPOS=566205;SAO=0;SSR=0;VC=SNV;VP=050000000004000000000100;WGT=0;dbSNPBuildID=134
chr1	566205	rs139130884	T	C	.	PASS	ASP;RSPOS=566205;SAO=0;SSR=0;VC=SNV;VP=050000000004000000000100;WGT=0;dbSNPBuildID=134
chr1	566296	rs151181506	GA	G	.	PASS	ASP;RSPOS=566297;SAO=0;SSR=0;VC=DIV;VP=050000000004000000000200;WGT=0;dbSNPBuildID=134
chr1	566296	rs151181506	GA	G	.	PASS	ASP;RSPOS=566297;SAO=0;SSR=0;VC=DIV;VP=050000000004000000000200;WGT=0;dbSNPBuildID=134
chr1	566371	rs149516726	A	G	.	PASS	ASP;RSPOS=566371;SAO=0;SSR=0;VC=SNV;VP=050000000004000000000100;WGT=0;dbSNPBuildID=134
chr1	566371	rs149516726	A	G	.	PASS	ASP;RSPOS=566371;SAO=0;SSR=0;VC=SNV;VP=050000000004000000000100;WGT=0;dbSNPBuildID=134
chr1	566390	rs144069128	T	C	.	PASS	ASP;RSPOS=566390;SAO=0;SSR=0;VC=SNV;VP=050000000004000000000100;WGT=0;dbSNPBuildID=134
chr1	566390	rs144069128	T	C	.	PASS	ASP;RSPOS=566390;SAO=0;SSR=0;VC=SNV;VP=050000000004000000000100;WGT=0;dbSNPBuildID=134
chr1	566541	rs148687159	G	A	.	PASS	ASP;RSPOS=566541;SAO=0;SSR=0;VC=SNV;VP=050000000004000000000100;WGT=0;dbSNPBuildID=134
chr1	566541	rs148687159	G	A	.	PASS	ASP;RSPOS=566541;SAO=0;SSR=0;VC=SNV;VP=050000000004000000000100;WGT=0;dbSNPBuildID=134
chr1	566573	rs143522810	A	G	.	PASS	ASP;RSPOS=566573;SAO=0;SSR=0;VC=SNV;VP=050000000004000000000100;WGT=0;dbSNPBuildID=134
chr1	566573	rs143522810	A	G	.	PASS	ASP;RSPOS=566573;SAO=0;SSR=0;VC=SNV;VP=050000000004000000000100;WGT=0;dbSNPBuildID=134
chr1	566771	rs146545403	C	T	.	PASS	ASP;RSPOS=566771;SAO=0;SSR=0;VC=SNV;VP=050000000004000000000100;WGT=0;dbSNPBuildID=134
chr1	566771	rs146545403	C	T	.	PASS	ASP;RSPOS=566771;SAO=0;SSR=0;VC=SNV;VP=050000000004000000000100;WGT=0;dbSNPBuildID=134
chr1	566792	rs140024420	T	C	.	PASS	ASP;RSPOS=566792;SAO=0;SSR=0;VC=SNV;VP=050000000004000000000100;WGT=0;dbSNPBuildID=134
chr1	566792	rs140024420	T	C	.	PASS	ASP;RSPOS=566792;SAO=0;SSR=0;VC=SNV;VP=050000000004000000000100;WGT=0;dbSNPBuildID=134
chr1	566805	rs143649721	G	A	.	PASS	ASP;RSPOS=566805;SAO=0;SSR=0;VC=SNV;VP=050000000004000000000100;WGT=0;dbSNPBuildID=134
chr1	566805	rs143649721	G	A	.	PASS	ASP;RSPOS=566805;SAO=0;SSR=0;VC=SNV;VP=050000000004000000000100;WGT=0;dbSNPBuildID=134
chr1	566810	rs9645428	G	A	.	PASS	HD;RSPOS=566810;SAO=0;SLO;SSR=0;VC=SNV;VP=050100000000000400000100;WGT=0;dbSNPBuildID=119
chr1	566810	rs9645428	G	A	.	PASS	HD;RSPOS=566810;SAO=0;SLO;SSR=0;VC=SNV;VP=050100000000000400000100;WGT=0;dbSNPBuildID=119
chr1	566816	rs151278223	C	A	.	PASS	ASP;RSPOS=566816;SAO=0;SSR=0;VC=SNV;VP=050000000004000000000100;WGT=0;dbSNPBuildID=134
chr1	566816	rs151278223	C	A	.	PASS	ASP;RSPOS=566816;SAO=0;SSR=0;VC=SNV;VP=050000000004000000000100;WGT=0;dbSNPBuildID=134
chr1	566843	rs182069836	T	C	.	PASS	KGPilot123;RSPOS=566843;SAO=0;SSR=0;VC=SNV;VP=050000000000000010000100;WGT=0;dbSNPBuildID=135
chr1	566843	rs182069836	T	C	.	PASS	KGPilot123;RSPOS=566843;SAO=0;SSR=0;VC=SNV;VP=050000000000000010000100;WGT=0;dbSNPBuildID=135
chr1	566847	rs187911910	T	C	.	PASS	KGPilot123;RSPOS=566847;SAO=0;SSR=0;VC=SNV;VP=050000000000000010000100;WGT=0;dbSNPBuildID=135
chr1	566847	rs187911910	T	C	.	PASS	KGPilot123;RSPOS=566847;SAO=0;SSR=0;VC=SNV;VP=050000000000000010000100;WGT=0;dbSNPBuildID=135
chr1	566849	rs140536240	G	A	.	PASS	ASP;RSPOS=566849;SAO=0;SSR=0;VC=SNV;VP=050000000004000000000100;WGT=0;dbSNPBuildID=134
chr1	566849	rs140536240	G	A	.	PASS	ASP;RSPOS=566849;SAO=0;SSR=0;VC=SNV;VP=050000000004000000000100;WGT=0;dbSNPBuildID=134
chr1	566850	rs150449760	G	A	.	PASS	ASP;RSPOS=566850;SAO=0;SSR=0;VC=SNV;VP=050000000004000000000100;WGT=0;dbSNPBuildID=134
chr1	566850	rs150449760	G	A	.	PASS	ASP;RSPOS=566850;SAO=0;SSR=0;VC=SNV;VP=050000000004000000000100;WGT=0;dbSNPBuildID=134
chr1	566916	rs145370722	A	G	.	PASS	ASP;RSPOS=566916;SAO=0;SSR=0;VC=SNV;VP=050000000004000000000100;WGT=0;dbSNPBuildID=134
chr1	566916	rs145370722	A	G	.	PASS	ASP;RSPOS=566916;SAO=0;SSR=0;VC=SNV;VP=050000000004000000000100;WGT=0;dbSNPBuildID=134
chr1	566933	rs142636660	A	G	.	PASS	ASP;RSPOS=566933;SAO=0;SSR=0;VC=SNV;VP=050000000004000000000100;WGT=0;dbSNPBuildID=134
chr1	566933	rs142636660	A	G	.	PASS	ASP;RSPOS=566933;SAO=0;SSR=0;VC=SNV;VP=050000000004000000000100;WGT=0;dbSNPBuildID=134
chr1	566939	rs192480211	C	T	.	PASS	KGPilot123;RSPOS=566939;SAO=0;SSR=0;VC=SNV;VP=050000000000000010000100;WGT=0;dbSNPBuildID=135
chr1	566939	rs192480211	C	T	.	PASS	KGPilot123;RSPOS=566939;SAO=0;SSR=0;VC=SNV;VP=050000000000000010000100;WGT=0;dbSNPBuildID=135
chr1	566960	rs146905624	T	C	.	PASS	ASP;RSPOS=566960;SAO=0;SSR=0;VC=SNV;VP=050000000004000000000100;WGT=0;dbSNPBuildID=134
chr1	566960	rs146905624	T	C	.	PASS	ASP;RSPOS=566960;SAO=0;SSR=0;VC=SNV;VP=050000000004000000000100;WGT=0;dbSNPBuildID=134
chr1	567002	rs138612401	T	C	.	PASS	ASP;RSPOS=567002;SAO=0;SSR=0;VC=SNV;VP=050000000004000000000100;WGT=0;dbSNPBuildID=134
chr1	567002	rs138612401	T	C	.	PASS	ASP;RSPOS=567002;SAO=0;SSR=0;VC=SNV;VP=050000000004000000000100;WGT=0;dbSNPBuildID=134
chr1	567033	rs142707378	T	C	.	PASS	ASP;RSPOS=567033;SAO=0;SSR=0;VC=SNV;VP=050000000004000000000100;WGT=0;dbSNPBuildID=134
chr1	567033	rs142707378	T	C	.	PASS	ASP;RSPOS=567033;SAO=0;SSR=0;VC=SNV;VP=050000000004000000000100;WGT=0;dbSNPBuildID=134
chr1	567047	rs185393250	T	C	.	PASS	KGPilot123;RSPOS=567047;SAO=0;SSR=0;VC=SNV;VP=050000000000000010000100;WGT=0;dbSNPBuildID=135
chr1	567047	rs185393250	T	C	.	PASS	KGPilot123;RSPOS=567047;SAO=0;SSR=0;VC=SNV;VP=050000000000000010000100;WGT=0;dbSNPBuildID=135
chr1	567062	rs143484473	C	T	.	PASS	ASP;RSPOS=567062;SAO=0;SSR=0;VC=SNV;VP=050000000004000000000100;WGT=0;dbSNPBuildID=134
chr1	567062	rs143484473	C	T	.	PASS	ASP;RSPOS=567062;SAO=0;SSR=0;VC=SNV;VP=050000000004000000000100;WGT=0;dbSNPBuildID=134
chr1	567092	rs148002581	T	C	.	PASS	ASP;RSPOS=567092;SAO=0;SSR=0;VC=SNV;VP=050000000004000000000100;WGT=0;dbSNPBuildID=134
chr1	567092	rs148002581	T	C	.	PASS	ASP;RSPOS=567092;SAO=0;SSR=0;VC=SNV;VP=050000000004000000000100;WGT=0;dbSNPBuildID=134
chr1	567098	rs189927567	C	T	.	PASS	KGPilot123;RSPOS=567098;SAO=0;SSR=0;VC=SNV;VP=050000000000000010000100;WGT=0;dbSNPBuildID=135
chr1	567098	rs189927567	C	T	.	PASS	KGPilot123;RSPOS=567098;SAO=0;SSR=0;VC=SNV;VP=050000000000000010000100;WGT=0;dbSNPBuildID=135
chr1	567119	rs141701738	A	C	.	PASS	ASP;RSPOS=567119;SAO=0;SSR=0;VC=SNV;VP=050000000004000000000100;WGT=0;dbSNPBuildID=134
chr1	567119	rs141701738	A	C	.	PASS	ASP;RSPOS=567119;SAO=0;SSR=0;VC=SNV;VP=050000000004000000000100;WGT=0;dbSNPBuildID=134
chr1	567133	rs139068045	ACC	A,AC	.	PASS	ASP;RSPOS=567134;SAO=0;SSR=0;VC=DIV;VP=050000000004000000000200;WGT=0;dbSNPBuildID=134
chr1	567133	rs139068045	ACC	A,AC	.	PASS	ASP;RSPOS=567134;SAO=0;SSR=0;VC=DIV;VP=050000000004000000000200;WGT=0;dbSNPBuildID=134
chr1	567137	rs9326623	C	T	.	PASS	GMAF=0.00228519195612431;GNO;RSPOS=567137;SAO=0;SSR=1;VC=SNV;VLD;VP=050000000000040100000140;WGT=0;dbSNPBuildID=119
chr1	567137	rs9326623	C	T	.	PASS	GMAF=0.00228519195612431;GNO;RSPOS=567137;SAO=0;SSR=1;VC=SNV;VLD;VP=050000000000040100000140;WGT=0;dbSNPBuildID=119
chr1	567191	rs139593516	C	T	.	PASS	ASP;RSPOS=567191;SAO=0;SSR=0;VC=SNV;VP=050000000004000000000100;WGT=0;dbSNPBuildID=134
chr1	567191	rs139593516	C	T	.	PASS	ASP;RSPOS=567191;SAO=0;SSR=0;VC=SNV;VP=050000000004000000000100;WGT=0;dbSNPBuildID=134
chr1	567239	rs147555239	CG	C	.	PASS	ASP;RSPOS=567242;SAO=0;SSR=0;VC=DIV;VP=050000000004000000000200;WGT=0;dbSNPBuildID=134
chr1	567239	rs149882676	CG	C	.	PASS	ASP;RSPOS=567240;SAO=0;SSR=0;VC=DIV;VP=050000000004000000000200;WGT=0;dbSNPBuildID=134
chr1	567239	rs147555239	CG	C	.	PASS	ASP;RSPOS=567242;SAO=0;SSR=0;VC=DIV;VP=050000000004000000000200;WGT=0;dbSNPBuildID=134
chr1	567239	rs149882676	CG	C	.	PASS	ASP;RSPOS=567240;SAO=0;SSR=0;VC=DIV;VP=050000000004000000000200;WGT=0;dbSNPBuildID=134
chr1	567378	rs141798519	T	C	.	PASS	ASP;RSPOS=567378;SAO=0;SSR=0;VC=SNV;VP=050000000004000000000100;WGT=0;dbSNPBuildID=134
chr1	567378	rs141798519	T	C	.	PASS	ASP;RSPOS=567378;SAO=0;SSR=0;VC=SNV;VP=050000000004000000000100;WGT=0;dbSNPBuildID=134
chr1	567540	rs146275198	A	G	.	PASS	ASP;RSPOS=567540;SAO=0;SSR=0;VC=SNV;VP=050000000004000000000100;WGT=0;dbSNPBuildID=134
chr1	567540	rs146275198	A	G	.	PASS	ASP;RSPOS=567540;SAO=0;SSR=0;VC=SNV;VP=050000000004000000000100;WGT=0;dbSNPBuildID=134
chr1	567579	rs140006168	C	T	.	PASS	ASP;RSPOS=567579;SAO=0;SSR=0;VC=SNV;VP=050000000004000000000100;WGT=0;dbSNPBuildID=134
chr1	567579	rs140006168	C	T	.	PASS	ASP;RSPOS=567579;SAO=0;SSR=0;VC=SNV;VP=050000000004000000000100;WGT=0;dbSNPBuildID=134
chr1	567604	rs143613086	G	A	.	PASS	ASP;RSPOS=567604;SAO=0;SSR=0;VC=SNV;VP=050000000004000000000100;WGT=0;dbSNPBuildID=134
chr1	567604	rs143613086	G	A	.	PASS	ASP;RSPOS=567604;SAO=0;SSR=0;VC=SNV;VP=050000000004000000000100;WGT=0;dbSNPBuildID=134
chr1	567606	rs145723147	A	G	.	PASS	ASP;RSPOS=567606;SAO=0;SSR=0;VC=SNV;VP=050000000004000000000100;WGT=0;dbSNPBuildID=134
chr1	567606	rs145723147	A	G	.	PASS	ASP;RSPOS=567606;SAO=0;SSR=0;VC=SNV;VP=050000000004000000000100;WGT=0;dbSNPBuildID=134
chr1	567697	rs148529803	G	A	.	PASS	ASP;RSPOS=567697;SAO=0;SSR=0;VC=SNV;VP=050000000004000000000100;WGT=0;dbSNPBuildID=134
chr1	567697	rs148529803	G	A	.	PASS	ASP;RSPOS=567697;SAO=0;SSR=0;VC=SNV;VP=050000000004000000000100;WGT=0;dbSNPBuildID=134
chr1	567783	rs142895724	T	C	.	PASS	ASP;RSPOS=567783;SAO=0;SSR=0;VC=SNV;VP=050000000004000000000100;WGT=0;dbSNPBuildID=134
chr1	567783	rs142895724	T	C	.	PASS	ASP;RSPOS=567783;SAO=0;SSR=0;VC=SNV;VP=050000000004000000000100;WGT=0;dbSNPBuildID=134
chr1	567807	rs151077676	T	C	.	PASS	ASP;RSPOS=567807;SAO=0;SSR=0;VC=SNV;VP=050000000004000000000100;WGT=0;dbSNPBuildID=134
chr1	567807	rs151077676	T	C	.	PASS	ASP;RSPOS=567807;SAO=0;SSR=0;VC=SNV;VP=050000000004000000000100;WGT=0;dbSNPBuildID=134
chr1	567867	rs142547273	A	G	.	PASS	ASP;RSPOS=567867;SAO=0;SSR=0;VC=SNV;VP=050000000004000000000100;WGT=0;dbSNPBuildID=134
chr1	567867	rs142547273	A	G	.	PASS	ASP;RSPOS=567867;SAO=0;SSR=0;VC=SNV;VP=050000000004000000000100;WGT=0;dbSNPBuildID=134
chr1	567940	rs144892194	T	C	.	PASS	ASP;RSPOS=567940;SAO=0;SSR=0;VC=SNV;VP=050000000004000000000100;WGT=0;dbSNPBuildID=134
chr1	567940	rs144892194	T	C	.	PASS	ASP;RSPOS=567940;SAO=0;SSR=0;VC=SNV;VP=050000000004000000000100;WGT=0;dbSNPBuildID=134
chr1	567986	rs141940943	TA	T	.	PASS	ASP;RSPOS=567990;SAO=0;SSR=0;VC=DIV;VP=050000000004000000000200;WGT=0;dbSNPBuildID=134
chr1	567986	rs141940943	TA	T	.	PASS	ASP;RSPOS=567990;SAO=0;SSR=0;VC=DIV;VP=050000000004000000000200;WGT=0;dbSNPBuildID=134
chr1	567997	rs146234117	CA	C	.	PASS	ASP;RSPOS=568003;SAO=0;SSR=0;VC=DIV;VP=050000000004000000000200;WGT=0;dbSNPBuildID=134
chr1	567997	rs146234117	CA	C	.	PASS	ASP;RSPOS=568003;SAO=0;SSR=0;VC=DIV;VP=050000000004000000000200;WGT=0;dbSNPBuildID=134
chr1	568072	rs147963388	A	G	.	PASS	ASP;RSPOS=568072;SAO=0;SSR=0;VC=SNV;VP=050000000004000000000100;WGT=0;dbSNPBuildID=134
chr1	568072	rs147963388	A	G	.	PASS	ASP;RSPOS=568072;SAO=0;SSR=0;VC=SNV;VP=050000000004000000000100;WGT=0;dbSNPBuildID=134
chr1	568158	rs141891825	G	A	.	PASS	ASP;RSPOS=568158;SAO=0;SSR=0;VC=SNV;VP=050000000004000000000100;WGT=0;dbSNPBuildID=134
chr1	568158	rs141891825	G	A	.	PASS	ASP;RSPOS=568158;SAO=0;SSR=0;VC=SNV;VP=050000000004000000000100;WGT=0;dbSNPBuildID=134
chr1	568169	rs138522592	C	T	.	PASS	ASP;RSPOS=568169;SAO=0;SSR=0;VC=SNV;VP=050000000004000000000100;WGT=0;dbSNPBuildID=134
chr1	568169	rs138522592	C	T	.	PASS	ASP;RSPOS=568169;SAO=0;SSR=0;VC=SNV;VP=050000000004000000000100;WGT=0;dbSNPBuildID=134
chr1	568201	rs150293476	T	C	.	PASS	ASP;RSPOS=568201;SAO=0;SSR=0;VC=SNV;VP=050000000004000000000100;WGT=0;dbSNPBuildID=134
chr1	568201	rs150293476	T	C	.	PASS	ASP;RSPOS=568201;SAO=0;SSR=0;VC=SNV;VP=050000000004000000000100;WGT=0;dbSNPBuildID=134
chr1	568256	rs137953150	C	T	.	PASS	ASP;RSPOS=568256;SAO=0;SSR=0;VC=SNV;VP=050000000004000000000100;WGT=0;dbSNPBuildID=134
chr1	568256	rs137953150	C	T	.	PASS	ASP;RSPOS=568256;SAO=0;SSR=0;VC=SNV;VP=050000000004000000000100;WGT=0;dbSNPBuildID=134
chr1	568313	rs149057822	G	A	.	PASS	ASP;RSPOS=568313;SAO=0;SSR=0;VC=SNV;VP=050000000004000000000100;WGT=0;dbSNPBuildID=134
chr1	568313	rs149057822	G	A	.	PASS	ASP;RSPOS=568313;SAO=0;SSR=0;VC=SNV;VP=050000000004000000000100;WGT=0;dbSNPBuildID=134
chr1	568361	rs143080150	T	C	.	PASS	ASP;RSPOS=568361;SAO=0;SSR=0;VC=SNV;VP=050000000004000000000100;WGT=0;dbSNPBuildID=134
chr1	568361	rs143080150	T	C	.	PASS	ASP;RSPOS=568361;SAO=0;SSR=0;VC=SNV;VP=050000000004000000000100;WGT=0;dbSNPBuildID=134
chr1	568403	rs138635580	G	A	.	PASS	ASP;RSPOS=568403;SAO=0;SSR=0;VC=SNV;VP=050000000004000000000100;WGT=0;dbSNPBuildID=134
chr1	568403	rs138635580	G	A	.	PASS	ASP;RSPOS=568403;SAO=0;SSR=0;VC=SNV;VP=050000000004000000000100;WGT=0;dbSNPBuildID=134
chr1	568419	rs141761147	T	C	.	PASS	ASP;RSPOS=568419;SAO=0;SSR=0;VC=SNV;VP=050000000004000000000100;WGT=0;dbSNPBuildID=134
chr1	568419	rs141761147	T	C	.	PASS	ASP;RSPOS=568419;SAO=0;SSR=0;VC=SNV;VP=050000000004000000000100;WGT=0;dbSNPBuildID=134
chr1	568442	rs146264256	T	C	.	PASS	ASP;RSPOS=568442;SAO=0;SSR=0;VC=SNV;VP=050000000004000000000100;WGT=0;dbSNPBuildID=134
chr1	568442	rs146264256	T	C	.	PASS	ASP;RSPOS=568442;SAO=0;SSR=0;VC=SNV;VP=050000000004000000000100;WGT=0;dbSNPBuildID=134
chr1	568451	rs78032279	C	T	.	PASS	GNO;RSPOS=568451;SAO=0;SSR=0;VC=SNV;VP=050000000000000100000100;WGT=0;dbSNPBuildID=131
chr1	568451	rs78032279	C	T	.	PASS	GNO;RSPOS=568451;SAO=0;SSR=0;VC=SNV;VP=050000000000000100000100;WGT=0;dbSNPBuildID=131
chr1	568463	rs138107770	A	G	.	PASS	ASP;RSPOS=568463;SAO=0;SSR=0;VC=SNV;VP=050000000004000000000100;WGT=0;dbSNPBuildID=134
chr1	568463	rs138107770	A	G	.	PASS	ASP;RSPOS=568463;SAO=0;SSR=0;VC=SNV;VP=050000000004000000000100;WGT=0;dbSNPBuildID=134
chr1	568527	rs142696073	G	A	.	PASS	ASP;RSPOS=568527;SAO=0;SSR=0;VC=SNV;VP=050000000004000000000100;WGT=0;dbSNPBuildID=134
chr1	568527	rs142696073	G	A	.	PASS	ASP;RSPOS=568527;SAO=0;SSR=0;VC=SNV;VP=050000000004000000000100;WGT=0;dbSNPBuildID=134
chr1	568562	rs150822004	A	G	.	PASS	ASP;RSPOS=568562;SAO=0;SSR=0;VC=SNV;VP=050000000004000000000100;WGT=0;dbSNPBuildID=134
chr1	568562	rs150822004	A	G	.	PASS	ASP;RSPOS=568562;SAO=0;SSR=0;VC=SNV;VP=050000000004000000000100;WGT=0;dbSNPBuildID=134
chr1	568572	rs139256206	G	A	.	PASS	ASP;RSPOS=568572;SAO=0;SSR=0;VC=SNV;VP=050000000004000000000100;WGT=0;dbSNPBuildID=134
chr1	568572	rs139256206	G	A	.	PASS	ASP;RSPOS=568572;SAO=0;SSR=0;VC=SNV;VP=050000000004000000000100;WGT=0;dbSNPBuildID=134
chr1	568589	rs149999337	T	C	.	PASS	ASP;RSPOS=568589;SAO=0;SSR=0;VC=SNV;VP=050000000004000000000100;WGT=0;dbSNPBuildID=134
chr1	568589	rs149999337	T	C	.	PASS	ASP;RSPOS=568589;SAO=0;SSR=0;VC=SNV;VP=050000000004000000000100;WGT=0;dbSNPBuildID=134
chr1	568616	rs144294451	A	G	.	PASS	ASP;RSPOS=568616;SAO=0;SSR=0;VC=SNV;VP=050000000004000000000100;WGT=0;dbSNPBuildID=134
chr1	568616	rs144294451	A	G	.	PASS	ASP;RSPOS=568616;SAO=0;SSR=0;VC=SNV;VP=050000000004000000000100;WGT=0;dbSNPBuildID=134
chr1	568631	rs76167418	C	T	.	PASS	CFL;GMAF=0.120201096892139;GNO;RSPOS=568631;SAO=0;SSR=0;VC=SNV;VP=050000000008000100000100;WGT=0;dbSNPBuildID=131
chr1	568631	rs76167418	C	T	.	PASS	CFL;GMAF=0.120201096892139;GNO;RSPOS=568631;SAO=0;SSR=0;VC=SNV;VP=050000000008000100000100;WGT=0;dbSNPBuildID=131
chr1	568644	rs78639846	T	C	.	PASS	GNO;RSPOS=568644;SAO=0;SSR=0;VC=SNV;VP=050000000000000100000100;WGT=0;dbSNPBuildID=131
chr1	568644	rs78639846	T	C	.	PASS	GNO;RSPOS=568644;SAO=0;SSR=0;VC=SNV;VP=050000000000000100000100;WGT=0;dbSNPBuildID=131
chr1	568670	rs75654607	T	C	.	PASS	GNO;RSPOS=568670;SAO=0;SSR=0;VC=SNV;VP=050000000000000100000100;WGT=0;dbSNPBuildID=131
chr1	568670	rs75654607	T	C	.	PASS	GNO;RSPOS=568670;SAO=0;SSR=0;VC=SNV;VP=050000000000000100000100;WGT=0;dbSNPBuildID=131
chr1	568671	rs147940116	C	T	.	PASS	ASP;RSPOS=568671;SAO=0;SSR=0;VC=SNV;VP=050000000004000000000100;WGT=0;dbSNPBuildID=134
chr1	568671	rs147940116	C	T	.	PASS	ASP;RSPOS=568671;SAO=0;SSR=0;VC=SNV;VP=050000000004000000000100;WGT=0;dbSNPBuildID=134
chr1	568673	rs78918217	A	G	.	PASS	GNO;RSPOS=568673;SAO=0;SSR=0;VC=SNV;VP=050000000000000100000100;WGT=0;dbSNPBuildID=131
chr1	568673	rs78918217	A	G	.	PASS	GNO;RSPOS=568673;SAO=0;SSR=0;VC=SNV;VP=050000000000000100000100;WGT=0;dbSNPBuildID=131
chr1	568691	rs141850957	T	C	.	PASS	ASP;RSPOS=568691;SAO=0;SSR=0;VC=SNV;VP=050000000004000000000100;WGT=0;dbSNPBuildID=134
chr1	568691	rs141850957	T	C	.	PASS	ASP;RSPOS=568691;SAO=0;SSR=0;VC=SNV;VP=050000000004000000000100;WGT=0;dbSNPBuildID=134
chr1	568703	rs143001019	A	G	.	PASS	ASP;RSPOS=568703;SAO=0;SSR=0;VC=SNV;VP=050000000004000000000100;WGT=0;dbSNPBuildID=134
chr1	568703	rs143001019	A	G	.	PASS	ASP;RSPOS=568703;SAO=0;SSR=0;VC=SNV;VP=050000000004000000000100;WGT=0;dbSNPBuildID=134
chr1	568709	rs148329687	A	G	.	PASS	ASP;KGPilot123;RSPOS=568709;SAO=0;SSR=0;VC=SNV;VP=050000000004000010000100;WGT=0;dbSNPBuildID=134
chr1	568709	rs148329687	A	G	.	PASS	ASP;KGPilot123;RSPOS=568709;SAO=0;SSR=0;VC=SNV;VP=050000000004000010000100;WGT=0;dbSNPBuildID=134
chr1	568718	rs150918512	C	T	.	PASS	ASP;RSPOS=568718;SAO=0;SSR=0;VC=SNV;VP=050000000004000000000100;WGT=0;dbSNPBuildID=134
chr1	568718	rs150918512	C	T	.	PASS	ASP;RSPOS=568718;SAO=0;SSR=0;VC=SNV;VP=050000000004000000000100;WGT=0;dbSNPBuildID=134
chr1	568797	rs140714337	A	G	.	PASS	ASP;RSPOS=568797;SAO=0;SSR=0;VC=SNV;VP=050000000004000000000100;WGT=0;dbSNPBuildID=134
chr1	568797	rs140714337	A	G	.	PASS	ASP;RSPOS=568797;SAO=0;SSR=0;VC=SNV;VP=050000000004000000000100;WGT=0;dbSNPBuildID=134
chr1	568941	rs150104574	A	G	.	PASS	ASP;RSPOS=568941;SAO=0;SSR=0;VC=SNV;VP=050000000004000000000100;WGT=0;dbSNPBuildID=134
chr1	568941	rs150104574	A	G	.	PASS	ASP;RSPOS=568941;SAO=0;SSR=0;VC=SNV;VP=050000000004000000000100;WGT=0;dbSNPBuildID=134
chr1	569052	rs138605248	C	T	.	PASS	ASP;RSPOS=569052;SAO=0;SSR=0;VC=SNV;VP=050000000004000000000100;WGT=0;dbSNPBuildID=134
chr1	569052	rs138605248	C	T	.	PASS	ASP;RSPOS=569052;SAO=0;SSR=0;VC=SNV;VP=050000000004000000000100;WGT=0;dbSNPBuildID=134
chr1	569094	rs140303844	A	G	.	PASS	ASP;RSPOS=569094;SAO=0;SSR=0;VC=SNV;VP=050000000004000000000100;WGT=0;dbSNPBuildID=134
chr1	569094	rs140303844	A	G	.	PASS	ASP;RSPOS=569094;SAO=0;SSR=0;VC=SNV;VP=050000000004000000000100;WGT=0;dbSNPBuildID=134
chr1	569204	rs145433303	T	C	.	PASS	ASP;RSPOS=569204;SAO=0;SSR=0;VC=SNV;VP=050000000004000000000100;WGT=0;dbSNPBuildID=134
chr1	569204	rs145433303	T	C	.	PASS	ASP;RSPOS=569204;SAO=0;SSR=0;VC=SNV;VP=050000000004000000000100;WGT=0;dbSNPBuildID=134
chr1	569226	rs138069586	C	A	.	PASS	ASP;RSPOS=569226;SAO=0;SSR=0;VC=SNV;VP=050000000004000000000100;WGT=0;dbSNPBuildID=134
chr1	569226	rs138069586	C	A	.	PASS	ASP;RSPOS=569226;SAO=0;SSR=0;VC=SNV;VP=050000000004000000000100;WGT=0;dbSNPBuildID=134
chr1	569250	rs149524355	G	A	.	PASS	ASP;RSPOS=569250;SAO=0;SSR=0;VC=SNV;VP=050000000004000000000100;WGT=0;dbSNPBuildID=134
chr1	569250	rs149524355	G	A	.	PASS	ASP;RSPOS=569250;SAO=0;SSR=0;VC=SNV;VP=050000000004000000000100;WGT=0;dbSNPBuildID=134
chr1	569267	rs144154237	G	A	.	PASS	ASP;RSPOS=569267;SAO=0;SSR=0;VC=SNV;VP=050000000004000000000100;WGT=0;dbSNPBuildID=134
chr1	569267	rs144154237	G	A	.	PASS	ASP;RSPOS=569267;SAO=0;SSR=0;VC=SNV;VP=050000000004000000000100;WGT=0;dbSNPBuildID=134
chr1	569268	rs148077852	G	A	.	PASS	ASP;RSPOS=569268;SAO=0;SSR=0;VC=SNV;VP=050000000004000000000100;WGT=0;dbSNPBuildID=134
chr1	569268	rs148077852	G	A	.	PASS	ASP;RSPOS=569268;SAO=0;SSR=0;VC=SNV;VP=050000000004000000000100;WGT=0;dbSNPBuildID=134
chr1	569304	rs147848402	AT	A	.	PASS	ASP;RSPOS=569309;SAO=0;SSR=0;VC=DIV;VP=050000000004000000000200;WGT=0;dbSNPBuildID=134
chr1	569304	rs147848402	AT	A	.	PASS	ASP;RSPOS=569309;SAO=0;SSR=0;VC=DIV;VP=050000000004000000000200;WGT=0;dbSNPBuildID=134
chr1	569396	rs141851735	C	T	.	PASS	ASP;RSPOS=569396;SAO=0;SSR=0;VC=SNV;VP=050000000004000000000100;WGT=0;dbSNPBuildID=134
chr1	569396	rs141851735	C	T	.	PASS	ASP;RSPOS=569396;SAO=0;SSR=0;VC=SNV;VP=050000000004000000000100;WGT=0;dbSNPBuildID=134
chr1	569492	rs147253560	T	C	.	PASS	ASP;RSPOS=569492;SAO=0;SSR=0;VC=SNV;VP=050000000004000000000100;WGT=0;dbSNPBuildID=134
chr1	569492	rs147253560	T	C	.	PASS	ASP;RSPOS=569492;SAO=0;SSR=0;VC=SNV;VP=050000000004000000000100;WGT=0;dbSNPBuildID=134
chr1	569609	rs140803461	A	C	.	PASS	ASP;RSPOS=569609;SAO=0;SSR=0;VC=SNV;VP=050000000004000000000100;WGT=0;dbSNPBuildID=134
chr1	569609	rs140803461	A	C	.	PASS	ASP;RSPOS=569609;SAO=0;SSR=0;VC=SNV;VP=050000000004000000000100;WGT=0;dbSNPBuildID=134
chr1	569624	rs144764545	T	C	.	PASS	ASP;RSPOS=569624;SAO=0;SSR=0;VC=SNV;VP=050000000004000000000100;WGT=0;dbSNPBuildID=134
chr1	569624	rs144764545	T	C	.	PASS	ASP;RSPOS=569624;SAO=0;SSR=0;VC=SNV;VP=050000000004000000000100;WGT=0;dbSNPBuildID=134
chr1	569717	rs147510063	T	C	.	PASS	ASP;RSPOS=569717;SAO=0;SSR=0;VC=SNV;VP=050000000004000000000100;WGT=0;dbSNPBuildID=134
chr1	569717	rs147510063	T	C	.	PASS	ASP;RSPOS=569717;SAO=0;SSR=0;VC=SNV;VP=050000000004000000000100;WGT=0;dbSNPBuildID=134
chr1	569763	rs140083384	A	G	.	PASS	ASP;RSPOS=569763;SAO=0;SSR=0;VC=SNV;VP=050000000004000000000100;WGT=0;dbSNPBuildID=134
chr1	569763	rs140083384	A	G	.	PASS	ASP;RSPOS=569763;SAO=0;SSR=0;VC=SNV;VP=050000000004000000000100;WGT=0;dbSNPBuildID=134
chr1	569803	rs150050719	G	A	.	PASS	ASP;RSPOS=569803;SAO=0;SSR=0;VC=SNV;VP=050000000004000000000100;WGT=0;dbSNPBuildID=134
chr1	569803	rs150050719	G	A	.	PASS	ASP;RSPOS=569803;SAO=0;SSR=0;VC=SNV;VP=050000000004000000000100;WGT=0;dbSNPBuildID=134
chr1	569983	rs145414098	G	A	.	PASS	ASP;RSPOS=569983;SAO=0;SSR=0;VC=SNV;VP=050000000004000000000100;WGT=0;dbSNPBuildID=134
chr1	569983	rs145414098	G	A	.	PASS	ASP;RSPOS=569983;SAO=0;SSR=0;VC=SNV;VP=050000000004000000000100;WGT=0;dbSNPBuildID=134
chr1	570026	rs148603765	G	A	.	PASS	ASP;RSPOS=570026;SAO=0;SSR=0;VC=SNV;VP=050000000004000000000100;WGT=0;dbSNPBuildID=134
chr1	570026	rs148603765	G	A	.	PASS	ASP;RSPOS=570026;SAO=0;SSR=0;VC=SNV;VP=050000000004000000000100;WGT=0;dbSNPBuildID=134
chr1	570027	rs142049128	T	G	.	PASS	ASP;RSPOS=570027;SAO=0;SSR=0;VC=SNV;VP=050000000004000000000100;WGT=0;dbSNPBuildID=134
chr1	570027	rs142049128	T	G	.	PASS	ASP;RSPOS=570027;SAO=0;SSR=0;VC=SNV;VP=050000000004000000000100;WGT=0;dbSNPBuildID=134
chr1	570060	rs148889850	AC	A	.	PASS	ASP;RSPOS=570061;SAO=0;SSR=0;VC=DIV;VP=050000000004000000000200;WGT=0;dbSNPBuildID=134
chr1	570060	rs148889850	AC	A	.	PASS	ASP;RSPOS=570061;SAO=0;SSR=0;VC=DIV;VP=050000000004000000000200;WGT=0;dbSNPBuildID=134
chr1	570076	rs144125246	T	C	.	PASS	ASP;RSPOS=570076;SAO=0;SSR=0;VC=SNV;VP=050000000004000000000100;WGT=0;dbSNPBuildID=134
chr1	570076	rs144125246	T	C	.	PASS	ASP;RSPOS=570076;SAO=0;SSR=0;VC=SNV;VP=050000000004000000000100;WGT=0;dbSNPBuildID=134
chr1	570108	rs143527354	CA	C	.	PASS	ASP;RSPOS=570109;SAO=0;SSR=0;VC=DIV;VP=050000000004000000000200;WGT=0;dbSNPBuildID=134
chr1	570108	rs143527354	CA	C	.	PASS	ASP;RSPOS=570109;SAO=0;SSR=0;VC=DIV;VP=050000000004000000000200;WGT=0;dbSNPBuildID=134
chr1	570178	rs146675873	G	A	.	PASS	ASP;RSPOS=570178;SAO=0;SSR=0;VC=SNV;VP=050000000004000000000100;WGT=0;dbSNPBuildID=134
chr1	570178	rs146675873	G	A	.	PASS	ASP;RSPOS=570178;SAO=0;SSR=0;VC=SNV;VP=050000000004000000000100;WGT=0;dbSNPBuildID=134
chr1	570196	rs10449773	T	C	.	PASS	ASP;GNO;PH2;RSPOS=570196;SAO=0;SSR=1;VC=SNV;VP=050000000004000102000140;WGT=0;dbSNPBuildID=119
chr1	570196	rs10449773	T	C	.	PASS	ASP;GNO;PH2;RSPOS=570196;SAO=0;SSR=1;VC=SNV;VP=050000000004000102000140;WGT=0;dbSNPBuildID=119
chr1	570305	rs74903230	G	T	.	PASS	ASP;RSPOS=570305;SAO=0;SSR=0;VC=SNV;VP=050000000004000000000100;WGT=0;dbSNPBuildID=131
chr1	570305	rs74903230	G	T	.	PASS	ASP;RSPOS=570305;SAO=0;SSR=0;VC=SNV;VP=050000000004000000000100;WGT=0;dbSNPBuildID=131
chr1	570306	rs75635644	T	C	.	PASS	ASP;RSPOS=570306;SAO=0;SSR=0;VC=SNV;VP=050000000004000000000100;WGT=0;dbSNPBuildID=131
chr1	570306	rs75635644	T	C	.	PASS	ASP;RSPOS=570306;SAO=0;SSR=0;VC=SNV;VP=050000000004000000000100;WGT=0;dbSNPBuildID=131
chr1	570308	rs77524690	A	C	.	PASS	ASP;RSPOS=570308;SAO=0;SSR=0;VC=SNV;VP=050000000004000000000100;WGT=0;dbSNPBuildID=131
chr1	570308	rs77524690	A	C	.	PASS	ASP;RSPOS=570308;SAO=0;SSR=0;VC=SNV;VP=050000000004000000000100;WGT=0;dbSNPBuildID=131
chr1	570309	rs78888785	A	C	.	PASS	ASP;RSPOS=570309;SAO=0;SSR=0;VC=SNV;VP=050000000004000000000100;WGT=0;dbSNPBuildID=131
chr1	570309	rs78888785	A	C	.	PASS	ASP;RSPOS=570309;SAO=0;SSR=0;VC=SNV;VP=050000000004000000000100;WGT=0;dbSNPBuildID=131
chr1	570337	rs193042102	G	T	.	PASS	KGPilot123;RSPOS=570337;SAO=0;SSR=0;VC=SNV;VP=050000000000000010000100;WGT=0;dbSNPBuildID=135
chr1	570337	rs193042102	G	T	.	PASS	KGPilot123;RSPOS=570337;SAO=0;SSR=0;VC=SNV;VP=050000000000000010000100;WGT=0;dbSNPBuildID=135
chr1	570573	rs184868172	T	G	.	PASS	KGPilot123;RSPOS=570573;SAO=0;SSR=0;VC=SNV;VP=050000000000000010000100;WGT=0;dbSNPBuildID=135
chr1	570573	rs184868172	T	G	.	PASS	KGPilot123;RSPOS=570573;SAO=0;SSR=0;VC=SNV;VP=050000000000000010000100;WGT=0;dbSNPBuildID=135
chr1	570663	rs189669695	C	T	.	PASS	KGPilot123;RSPOS=570663;SAO=0;SSR=0;VC=SNV;VP=050000000000000010000100;WGT=0;dbSNPBuildID=135
chr1	570663	rs189669695	C	T	.	PASS	KGPilot123;RSPOS=570663;SAO=0;SSR=0;VC=SNV;VP=050000000000000010000100;WGT=0;dbSNPBuildID=135
chr1	571923	rs186361076	G	T	.	PASS	RSPOS=571923;SAO=0;SSR=0;VC=SNV;VP=050000000000000000000100;WGT=0;dbSNPBuildID=135
chr1	571923	rs186361076	G	T	.	PASS	RSPOS=571923;SAO=0;SSR=0;VC=SNV;VP=050000000000000000000100;WGT=0;dbSNPBuildID=135
chr1	574151	rs74047006	A	T	.	PASS	CFL;GNO;KGPilot123;RSPOS=574151;SAO=0;SLO;SSR=0;VC=SNV;VP=050100000008000110000100;WGT=0;dbSNPBuildID=130
chr1	574151	rs74047006	A	T	.	PASS	CFL;GNO;KGPilot123;RSPOS=574151;SAO=0;SLO;SSR=0;VC=SNV;VP=050100000008000110000100;WGT=0;dbSNPBuildID=130
chr1	574329	rs185282956	A	G	.	PASS	KGPilot123;RSPOS=574329;SAO=0;SSR=0;VC=SNV;VP=050000000000000010000100;WGT=0;dbSNPBuildID=135
chr1	574329	rs185282956	A	G	.	PASS	KGPilot123;RSPOS=574329;SAO=0;SSR=0;VC=SNV;VP=050000000000000010000100;WGT=0;dbSNPBuildID=135
chr1	585859	rs189649164	G	A	.	PASS	KGPilot123;RSPOS=585859;SAO=0;SSR=0;VC=SNV;VP=050000000000000010000100;WGT=0;dbSNPBuildID=135
chr1	585859	rs189649164	G	A	.	PASS	KGPilot123;RSPOS=585859;SAO=0;SSR=0;VC=SNV;VP=050000000000000010000100;WGT=0;dbSNPBuildID=135
chr1	585863	rs181868443	C	T	.	PASS	KGPilot123;RSPOS=585863;SAO=0;SSR=0;VC=SNV;VP=050000000000000010000100;WGT=0;dbSNPBuildID=135
chr1	585863	rs181868443	C	T	.	PASS	KGPilot123;RSPOS=585863;SAO=0;SSR=0;VC=SNV;VP=050000000000000010000100;WGT=0;dbSNPBuildID=135
chr1	586195	rs55870831	G	T	.	PASS	HD;RSPOS=586195;SAO=0;SLO;SSR=0;VC=SNV;VP=050100000000000400000100;WGT=0;dbSNPBuildID=129
chr1	586195	rs55870831	G	T	.	PASS	HD;RSPOS=586195;SAO=0;SLO;SSR=0;VC=SNV;VP=050100000000000400000100;WGT=0;dbSNPBuildID=129
chr1	589082	rs187234864	G	A	.	PASS	KGPilot123;RSPOS=589082;SAO=0;SSR=0;VC=SNV;VP=050000000000000010000100;WGT=0;dbSNPBuildID=135
chr1	589082	rs187234864	G	A	.	PASS	KGPilot123;RSPOS=589082;SAO=0;SSR=0;VC=SNV;VP=050000000000000010000100;WGT=0;dbSNPBuildID=135
chr1	592051	rs10218594	C	T	.	PASS	ASP;RSPOS=592051;SAO=0;SSR=0;VC=SNV;VP=050000000004000000000100;WGT=0;dbSNPBuildID=119
chr1	592051	rs79746121	C	T	.	PASS	ASP;GMAF=0.0105118829981718;GNO;RSPOS=592051;SAO=0;SSR=0;VC=SNV;VP=050000000004000100000100;WGT=0;dbSNPBuildID=131
chr1	592051	rs10218594	C	T	.	PASS	ASP;RSPOS=592051;SAO=0;SSR=0;VC=SNV;VP=050000000004000000000100;WGT=0;dbSNPBuildID=119
chr1	592051	rs79746121	C	T	.	PASS	ASP;GMAF=0.0105118829981718;GNO;RSPOS=592051;SAO=0;SSR=0;VC=SNV;VP=050000000004000100000100;WGT=0;dbSNPBuildID=131
chr1	592058	rs11589730	G	A	.	PASS	ASP;RSPOS=592058;SAO=0;SSR=0;VC=SNV;VP=050000000004000000000100;WGT=0;dbSNPBuildID=120
chr1	592058	rs11589730	G	A	.	PASS	ASP;RSPOS=592058;SAO=0;SSR=0;VC=SNV;VP=050000000004000000000100;WGT=0;dbSNPBuildID=120
chr1	592060	rs28730494	T	C	.	PASS	ASP;RSPOS=592060;SAO=0;SSR=0;VC=SNV;VP=050000000004000000000100;WGT=0;dbSNPBuildID=125
chr1	592060	rs28730494	T	C	.	PASS	ASP;RSPOS=592060;SAO=0;SSR=0;VC=SNV;VP=050000000004000000000100;WGT=0;dbSNPBuildID=125
chr1	592075	rs6681105	T	C	.	PASS	ASP;G5;GMAF=0.00137111517367459;GNO;HD;PH2;RSPOS=592075;SAO=0;SSR=0;VC=SNV;VLD;VP=050000000004050502000100;WGT=0;dbSNPBuildID=116
chr1	592075	rs6681105	T	C	.	PASS	ASP;G5;GMAF=0.00137111517367459;GNO;HD;PH2;RSPOS=592075;SAO=0;SSR=0;VC=SNV;VLD;VP=050000000004050502000100;WGT=0;dbSNPBuildID=116
chr1	592101	rs11588491	A	T	.	PASS	ASP;RSPOS=592101;SAO=0;SSR=0;VC=SNV;VP=050000000004000000000100;WGT=0;dbSNPBuildID=120
chr1	592101	rs11588491	A	T	.	PASS	ASP;RSPOS=592101;SAO=0;SSR=0;VC=SNV;VP=050000000004000000000100;WGT=0;dbSNPBuildID=120
chr1	592117	rs11578815	C	T	.	PASS	ASP;RSPOS=592117;SAO=0;SSR=0;VC=SNV;VP=050000000004000000000100;WGT=0;dbSNPBuildID=120
chr1	592117	rs11578815	C	T	.	PASS	ASP;RSPOS=592117;SAO=0;SSR=0;VC=SNV;VP=050000000004000000000100;WGT=0;dbSNPBuildID=120
chr1	592136	rs2487374	A	C	.	PASS	ASP;RSPOS=592136;RV;SAO=0;SSR=0;VC=SNV;VP=050000000004000000000100;WGT=0;dbSNPBuildID=100
chr1	592136	rs2487374	A	C	.	PASS	ASP;RSPOS=592136;RV;SAO=0;SSR=0;VC=SNV;VP=050000000004000000000100;WGT=0;dbSNPBuildID=100
chr1	592146	rs12064670	C	A	.	PASS	ASP;GMAF=0.00457038391224863;RSPOS=592146;SAO=0;SSR=0;VC=SNV;VLD;VP=050000000004040000000100;WGT=0;dbSNPBuildID=120
chr1	592146	rs12064670	C	A	.	PASS	ASP;GMAF=0.00457038391224863;RSPOS=592146;SAO=0;SSR=0;VC=SNV;VLD;VP=050000000004040000000100;WGT=0;dbSNPBuildID=120
chr1	592183	rs4113310	A	T	.	PASS	ASP;RSPOS=592183;SAO=0;SLO;SSR=0;VC=SNV;VP=050100000004000000000100;WGT=0;dbSNPBuildID=108
chr1	592183	rs4113310	A	T	.	PASS	ASP;RSPOS=592183;SAO=0;SLO;SSR=0;VC=SNV;VP=050100000004000000000100;WGT=0;dbSNPBuildID=108
chr1	592185	rs11578827	C	G	.	PASS	ASP;RSPOS=592185;SAO=0;SSR=0;VC=SNV;VP=050000000004000000000100;WGT=0;dbSNPBuildID=120
chr1	592185	rs11578827	C	G	.	PASS	ASP;RSPOS=592185;SAO=0;SSR=0;VC=SNV;VP=050000000004000000000100;WGT=0;dbSNPBuildID=120
chr1	592190	rs11240784	T	C	.	PASS	ASP;RSPOS=592190;SAO=0;SSR=0;VC=SNV;VP=050000000004000000000100;WGT=0;dbSNPBuildID=120
chr1	592190	rs11240784	T	C	.	PASS	ASP;RSPOS=592190;SAO=0;SSR=0;VC=SNV;VP=050000000004000000000100;WGT=0;dbSNPBuildID=120
chr1	592305	rs11578847	C	T	.	PASS	ASP;GMAF=0.00228519195612431;RSPOS=592305;SAO=0;SSR=0;VC=SNV;VLD;VP=050000000004040000000100;WGT=0;dbSNPBuildID=120
chr1	592305	rs11578847	C	T	.	PASS	ASP;GMAF=0.00228519195612431;RSPOS=592305;SAO=0;SSR=0;VC=SNV;VLD;VP=050000000004040000000100;WGT=0;dbSNPBuildID=120
chr1	597681	rs191662915	T	C	.	PASS	KGPilot123;RSPOS=597681;SAO=0;SSR=0;VC=SNV;VP=050000000000000010000100;WGT=0;dbSNPBuildID=135
chr1	597681	rs191662915	T	C	.	PASS	KGPilot123;RSPOS=597681;SAO=0;SSR=0;VC=SNV;VP=050000000000000010000100;WGT=0;dbSNPBuildID=135
chr1	600478	rs114979547	G	A	.	PASS	ASP;G5;G5A;GMAF=0.0973491773308958;KGPilot123;RSPOS=600478;SAO=0;SSR=0;VC=SNV;VLD;VP=050000000004070010000100;WGT=0;dbSNPBuildID=132
chr1	600478	rs114979547	G	A	.	PASS	ASP;G5;G5A;GMAF=0.0973491773308958;KGPilot123;RSPOS=600478;SAO=0;SSR=0;VC=SNV;VLD;VP=050000000004070010000100;WGT=0;dbSNPBuildID=132
chr1	600495	rs147241137	G	C	.	PASS	ASP;KGPilot123;RSPOS=600495;SAO=0;SSR=0;VC=SNV;VP=050000000004000010000100;WGT=0;dbSNPBuildID=134
chr1	600495	rs147241137	G	C	.	PASS	ASP;KGPilot123;RSPOS=600495;SAO=0;SSR=0;VC=SNV;VP=050000000004000010000100;WGT=0;dbSNPBuildID=134
chr1	601055	rs183469249	T	C	.	PASS	KGPilot123;RSPOS=601055;SAO=0;SSR=0;VC=SNV;VP=050000000000000010000100;WGT=0;dbSNPBuildID=135
chr1	601055	rs183469249	T	C	.	PASS	KGPilot123;RSPOS=601055;SAO=0;SSR=0;VC=SNV;VP=050000000000000010000100;WGT=0;dbSNPBuildID=135
chr1	601141	rs140845213	C	T	.	PASS	ASP;KGPilot123;RSPOS=601141;SAO=0;SSR=0;VC=SNV;VP=050000000004000010000100;WGT=0;dbSNPBuildID=134
chr1	601141	rs140845213	C	T	.	PASS	ASP;KGPilot123;RSPOS=601141;SAO=0;SSR=0;VC=SNV;VP=050000000004000010000100;WGT=0;dbSNPBuildID=134
chr1	601142	rs78960661	G	A	.	PASS	RSPOS=601142;SAO=0;SSR=0;VC=SNV;VP=050000000000000000000100;WGT=0;dbSNPBuildID=131
chr1	601142	rs78960661	G	A	.	PASS	RSPOS=601142;SAO=0;SSR=0;VC=SNV;VP=050000000000000000000100;WGT=0;dbSNPBuildID=131
chr1	601408	rs143332664	G	A	.	PASS	ASP;RSPOS=601408;SAO=0;SSR=0;VC=SNV;VP=050000000004000000000100;WGT=0;dbSNPBuildID=134
chr1	601408	rs143332664	G	A	.	PASS	ASP;RSPOS=601408;SAO=0;SSR=0;VC=SNV;VP=050000000004000000000100;WGT=0;dbSNPBuildID=134
chr1	601550	rs78266750	G	A	.	PASS	HD;RSPOS=601550;SAO=0;SSR=0;VC=SNV;VP=050000000000000400000100;WGT=0;dbSNPBuildID=131
chr1	601550	rs78266750	G	A	.	PASS	HD;RSPOS=601550;SAO=0;SSR=0;VC=SNV;VP=050000000000000400000100;WGT=0;dbSNPBuildID=131
chr1	601583	rs79221329	G	A	.	PASS	GMAF=0.0164533820840951;HD;KGPilot123;RSPOS=601583;SAO=0;SSR=0;VC=SNV;VLD;VP=050000000000040410000100;WGT=0;dbSNPBuildID=131
chr1	601583	rs79221329	G	A	.	PASS	GMAF=0.0164533820840951;HD;KGPilot123;RSPOS=601583;SAO=0;SSR=0;VC=SNV;VLD;VP=050000000000040410000100;WGT=0;dbSNPBuildID=131
chr1	601841	rs148361140	G	C	.	PASS	ASP;RSPOS=601841;SAO=0;SSR=0;VC=SNV;VP=050000000004000000000100;WGT=0;dbSNPBuildID=134
chr1	601841	rs148361140	G	C	.	PASS	ASP;RSPOS=601841;SAO=0;SSR=0;VC=SNV;VP=050000000004000000000100;WGT=0;dbSNPBuildID=134
chr1	602101	rs141465832	G	A	.	PASS	ASP;RSPOS=602101;SAO=0;SSR=0;VC=SNV;VP=050000000004000000000100;WGT=0;dbSNPBuildID=134
chr1	602101	rs141465832	G	A	.	PASS	ASP;RSPOS=602101;SAO=0;SSR=0;VC=SNV;VP=050000000004000000000100;WGT=0;dbSNPBuildID=134
chr1	603331	rs186375515	T	C	.	PASS	KGPilot123;RSPOS=603331;SAO=0;SSR=0;VC=SNV;VP=050000000000000010000100;WGT=0;dbSNPBuildID=135
chr1	603331	rs186375515	T	C	.	PASS	KGPilot123;RSPOS=603331;SAO=0;SSR=0;VC=SNV;VP=050000000000000010000100;WGT=0;dbSNPBuildID=135
chr1	603354	rs111125843	G	T	.	PASS	GNO;RSPOS=603354;SAO=0;SSR=0;VC=SNV;VP=050000000000000100000100;WGT=0;dbSNPBuildID=132
chr1	603354	rs111125843	G	T	.	PASS	GNO;RSPOS=603354;SAO=0;SSR=0;VC=SNV;VP=050000000000000100000100;WGT=0;dbSNPBuildID=132
chr1	603505	rs140832136	A	C	.	PASS	ASP;KGPilot123;RSPOS=603505;SAO=0;SSR=0;VC=SNV;VP=050000000004000010000100;WGT=0;dbSNPBuildID=134
chr1	603505	rs140832136	A	C	.	PASS	ASP;KGPilot123;RSPOS=603505;SAO=0;SSR=0;VC=SNV;VP=050000000004000010000100;WGT=0;dbSNPBuildID=134
chr1	603515	rs190065153	C	A	.	PASS	KGPilot123;RSPOS=603515;SAO=0;SSR=0;VC=SNV;VP=050000000000000010000100;WGT=0;dbSNPBuildID=135
chr1	603515	rs190065153	C	A	.	PASS	KGPilot123;RSPOS=603515;SAO=0;SSR=0;VC=SNV;VP=050000000000000010000100;WGT=0;dbSNPBuildID=135
chr1	603516	rs182349900	C	A	.	PASS	KGPilot123;RSPOS=603516;SAO=0;SSR=0;VC=SNV;VP=050000000000000010000100;WGT=0;dbSNPBuildID=135
chr1	603516	rs182349900	C	A	.	PASS	KGPilot123;RSPOS=603516;SAO=0;SSR=0;VC=SNV;VP=050000000000000010000100;WGT=0;dbSNPBuildID=135
chr1	603589	rs149712121	A	C	.	PASS	ASP;KGPilot123;RSPOS=603589;SAO=0;SSR=0;VC=SNV;VP=050000000004000010000100;WGT=0;dbSNPBuildID=134
chr1	603589	rs149712121	A	C	.	PASS	ASP;KGPilot123;RSPOS=603589;SAO=0;SSR=0;VC=SNV;VP=050000000004000010000100;WGT=0;dbSNPBuildID=134
chr1	603710	rs186580270	G	C	.	PASS	KGPilot123;RSPOS=603710;SAO=0;SSR=0;VC=SNV;VP=050000000000000010000100;WGT=0;dbSNPBuildID=135
chr1	603710	rs186580270	G	C	.	PASS	KGPilot123;RSPOS=603710;SAO=0;SSR=0;VC=SNV;VP=050000000000000010000100;WGT=0;dbSNPBuildID=135
chr1	603938	rs61769313	C	G	.	PASS	ASP;GMAF=0.00137111517367459;RSPOS=603938;SAO=0;SSR=0;VC=SNV;VLD;VP=050000000004040000000100;WGT=0;dbSNPBuildID=129
chr1	603938	rs61769313	C	G	.	PASS	ASP;GMAF=0.00137111517367459;RSPOS=603938;SAO=0;SSR=0;VC=SNV;VLD;VP=050000000004040000000100;WGT=0;dbSNPBuildID=129
chr1	603971	rs189352986	A	C	.	PASS	RSPOS=603971;SAO=0;SSR=0;VC=SNV;VP=050000000000000000000100;WGT=0;dbSNPBuildID=135
chr1	603971	rs189352986	A	C	.	PASS	RSPOS=603971;SAO=0;SSR=0;VC=SNV;VP=050000000000000000000100;WGT=0;dbSNPBuildID=135
chr1	604172	rs413981	G	T	.	PASS	ASP;RSPOS=604172;RV;SAO=0;SSR=0;VC=SNV;VP=050000000004000000000100;WGT=0;dbSNPBuildID=80
chr1	604172	rs413981	G	T	.	PASS	ASP;RSPOS=604172;RV;SAO=0;SSR=0;VC=SNV;VP=050000000004000000000100;WGT=0;dbSNPBuildID=80
chr1	604877	rs79439412	G	A	.	PASS	ASP;GNO;RSPOS=604877;SAO=0;SSR=0;VC=SNV;VP=050000000004000100000100;WGT=0;dbSNPBuildID=131
chr1	604877	rs79439412	G	A	.	PASS	ASP;GNO;RSPOS=604877;SAO=0;SSR=0;VC=SNV;VP=050000000004000100000100;WGT=0;dbSNPBuildID=131
chr1	604921	rs76965970	G	A	.	PASS	ASP;GNO;RSPOS=604921;SAO=0;SSR=0;VC=SNV;VP=050000000004000100000100;WGT=0;dbSNPBuildID=131
chr1	604921	rs76965970	G	A	.	PASS	ASP;GNO;RSPOS=604921;SAO=0;SSR=0;VC=SNV;VP=050000000004000100000100;WGT=0;dbSNPBuildID=131
chr1	608913	rs2998413	G	A	.	PASS	CFL;RSPOS=608913;SAO=0;SSR=0;VC=SNV;VP=050000000008000000000100;WGT=0;dbSNPBuildID=101
chr1	608913	rs2998413	G	A	.	PASS	CFL;RSPOS=608913;SAO=0;SSR=0;VC=SNV;VP=050000000008000000000100;WGT=0;dbSNPBuildID=101
chr1	609603	rs76650282	A	T	.	PASS	ASP;GNO;RSPOS=609603;RV;SAO=0;SSR=0;VC=SNV;VLD;VP=050000000004040100000100;WGT=0;dbSNPBuildID=131
chr1	609603	rs76650282	A	T	.	PASS	ASP;GNO;RSPOS=609603;RV;SAO=0;SSR=0;VC=SNV;VLD;VP=050000000004040100000100;WGT=0;dbSNPBuildID=131
chr1	618463	rs114496243	G	A	.	PASS	ASP;G5;G5A;GMAF=0.189213893967093;KGPilot123;RSPOS=618463;SAO=0;SSR=0;VC=SNV;VLD;VP=050000000004070010000100;WGT=0;dbSNPBuildID=132
chr1	618463	rs114496243	G	A	.	PASS	ASP;G5;G5A;GMAF=0.189213893967093;KGPilot123;RSPOS=618463;SAO=0;SSR=0;VC=SNV;VLD;VP=050000000004070010000100;WGT=0;dbSNPBuildID=132
chr1	622507	rs111891105	G	A	.	PASS	GENEINFO=OR4F16:81399;HD;RSPOS=622507;RV;SAO=0;SSR=0;VC=SNV;VP=050000000000000400000100;WGT=0;dbSNPBuildID=132
chr1	622507	rs111891105	G	A	.	PASS	GENEINFO=OR4F16:81399;HD;RSPOS=622507;RV;SAO=0;SSR=0;VC=SNV;VP=050000000000000400000100;WGT=0;dbSNPBuildID=132
chr1	626321	rs77242874	A	G	.	PASS	CFL;GNO;RSPOS=626321;SAO=0;SSR=0;VC=SNV;VP=050000000008000100000100;WGT=0;dbSNPBuildID=131
chr1	626321	rs77242874	A	G	.	PASS	CFL;GNO;RSPOS=626321;SAO=0;SSR=0;VC=SNV;VP=050000000008000100000100;WGT=0;dbSNPBuildID=131
chr1	633582	rs192643069	C	T	.	PASS	KGPilot123;RSPOS=633582;SAO=0;SSR=0;VC=SNV;VP=050000000000000010000100;WGT=0;dbSNPBuildID=135
chr1	633582	rs192643069	C	T	.	PASS	KGPilot123;RSPOS=633582;SAO=0;SSR=0;VC=SNV;VP=050000000000000010000100;WGT=0;dbSNPBuildID=135
chr1	636021	rs75919195	G	A	.	PASS	CFL;GMAF=0.313985374771481;GNO;RSPOS=636021;RV;SAO=0;SSR=0;VC=SNV;VP=050000000008000100000100;WGT=0;dbSNPBuildID=131
chr1	636021	rs75919195	G	A	.	PASS	CFL;GMAF=0.313985374771481;GNO;RSPOS=636021;RV;SAO=0;SSR=0;VC=SNV;VP=050000000008000100000100;WGT=0;dbSNPBuildID=131
chr1	636044	rs150838338	G	A	.	PASS	ASP;RSPOS=636044;SAO=0;SSR=0;VC=SNV;VP=050000000004000000000100;WGT=0;dbSNPBuildID=134
chr1	636044	rs150838338	G	A	.	PASS	ASP;RSPOS=636044;SAO=0;SSR=0;VC=SNV;VP=050000000004000000000100;WGT=0;dbSNPBuildID=134
chr1	636116	rs139627507	G	C	.	PASS	ASP;RSPOS=636116;SAO=0;SSR=0;VC=SNV;VP=050000000004000000000100;WGT=0;dbSNPBuildID=134
chr1	636116	rs139627507	G	C	.	PASS	ASP;RSPOS=636116;SAO=0;SSR=0;VC=SNV;VP=050000000004000000000100;WGT=0;dbSNPBuildID=134
chr1	636673	rs140723072	C	T	.	PASS	ASP;KGPilot123;RSPOS=636673;SAO=0;SSR=0;VC=SNV;VP=050000000004000010000100;WGT=0;dbSNPBuildID=134
chr1	636673	rs140723072	C	T	.	PASS	ASP;KGPilot123;RSPOS=636673;SAO=0;SSR=0;VC=SNV;VP=050000000004000010000100;WGT=0;dbSNPBuildID=134
chr1	636710	rs183948244	C	T	.	PASS	KGPilot123;RSPOS=636710;SAO=0;SSR=0;VC=SNV;VP=050000000000000010000100;WGT=0;dbSNPBuildID=135
chr1	636710	rs183948244	C	T	.	PASS	KGPilot123;RSPOS=636710;SAO=0;SSR=0;VC=SNV;VP=050000000000000010000100;WGT=0;dbSNPBuildID=135
chr1	636975	rs144572927	G	A	.	PASS	ASP;KGPilot123;RSPOS=636975;SAO=0;SSR=0;VC=SNV;VP=050000000004000010000100;WGT=0;dbSNPBuildID=134
chr1	636975	rs144572927	G	A	.	PASS	ASP;KGPilot123;RSPOS=636975;SAO=0;SSR=0;VC=SNV;VP=050000000004000010000100;WGT=0;dbSNPBuildID=134
chr1	637753	rs188948234	C	A	.	PASS	KGPilot123;RSPOS=637753;SAO=0;SSR=0;VC=SNV;VP=050000000000000010000100;WGT=0;dbSNPBuildID=135
chr1	637753	rs188948234	C	A	.	PASS	KGPilot123;RSPOS=637753;SAO=0;SSR=0;VC=SNV;VP=050000000000000010000100;WGT=0;dbSNPBuildID=135
chr1	644420	rs144745434	T	C	.	PASS	ASP;KGPilot123;RSPOS=644420;SAO=0;SSR=0;VC=SNV;VP=050000000004000010000100;WGT=0;dbSNPBuildID=134
chr1	644420	rs144745434	T	C	.	PASS	ASP;KGPilot123;RSPOS=644420;SAO=0;SSR=0;VC=SNV;VP=050000000004000010000100;WGT=0;dbSNPBuildID=134
chr1	645399	rs192911354	T	C	.	PASS	KGPilot123;RSPOS=645399;SAO=0;SSR=0;VC=SNV;VP=050000000000000010000100;WGT=0;dbSNPBuildID=135
chr1	645399	rs192911354	T	C	.	PASS	KGPilot123;RSPOS=645399;SAO=0;SSR=0;VC=SNV;VP=050000000000000010000100;WGT=0;dbSNPBuildID=135
chr1	645605	rs185127847	T	A	.	PASS	KGPilot123;RSPOS=645605;SAO=0;SSR=0;VC=SNV;VP=050000000000000010000100;WGT=0;dbSNPBuildID=135
chr1	645605	rs185127847	T	A	.	PASS	KGPilot123;RSPOS=645605;SAO=0;SSR=0;VC=SNV;VP=050000000000000010000100;WGT=0;dbSNPBuildID=135
chr1	653518	rs148115286	AAG	A	.	PASS	ASP;RSPOS=653519;SAO=0;SSR=0;VC=DIV;VP=050000000004000000000200;WGT=0;dbSNPBuildID=134
chr1	653518	rs148115286	AAG	A	.	PASS	ASP;RSPOS=653519;SAO=0;SSR=0;VC=DIV;VP=050000000004000000000200;WGT=0;dbSNPBuildID=134
chr1	657635	rs111878790	T	A	.	PASS	CFL;GENEINFO=LOC100287654:100287654;RSPOS=657635;SAO=0;SSR=0;VC=SNV;VP=050000000008000000000100;WGT=0;dbSNPBuildID=132
chr1	657635	rs111878790	T	A	.	PASS	CFL;GENEINFO=LOC100287654:100287654;RSPOS=657635;SAO=0;SSR=0;VC=SNV;VP=050000000008000000000100;WGT=0;dbSNPBuildID=132
chr1	658404	rs112428783	A	G	.	PASS	GENEINFO=LOC100287654:100287654;HD;RSPOS=658404;RV;SAO=0;SSR=0;VC=SNV;VP=050000000000000400000100;WGT=0;dbSNPBuildID=132
chr1	658404	rs112428783	A	G	.	PASS	GENEINFO=LOC100287654:100287654;HD;RSPOS=658404;RV;SAO=0;SSR=0;VC=SNV;VP=050000000000000400000100;WGT=0;dbSNPBuildID=132
chr1	658426	rs188842781	G	T	.	PASS	KGPilot123;RSPOS=658426;SAO=0;SSR=0;VC=SNV;VP=050000000000000010000100;WGT=0;dbSNPBuildID=135
chr1	658426	rs188842781	G	T	.	PASS	KGPilot123;RSPOS=658426;SAO=0;SSR=0;VC=SNV;VP=050000000000000010000100;WGT=0;dbSNPBuildID=135
chr1	662571	rs191780594	C	T	.	PASS	KGPilot123;RSPOS=662571;SAO=0;SSR=0;VC=SNV;VP=050000000000000010000100;WGT=0;dbSNPBuildID=135
chr1	662571	rs191780594	C	T	.	PASS	KGPilot123;RSPOS=662571;SAO=0;SSR=0;VC=SNV;VP=050000000000000010000100;WGT=0;dbSNPBuildID=135
chr1	662613	rs151190501	G	A	.	PASS	ASP;KGPilot123;RSPOS=662613;SAO=0;SSR=0;VC=SNV;VP=050000000004000010000100;WGT=0;dbSNPBuildID=134
chr1	662613	rs151190501	G	A	.	PASS	ASP;KGPilot123;RSPOS=662613;SAO=0;SSR=0;VC=SNV;VP=050000000004000010000100;WGT=0;dbSNPBuildID=134
chr1	662622	rs61769339	G	A	.	PASS	CFL;GMAF=0.11563071297989;GNO;KGPilot123;RSPOS=662622;SAO=0;SSR=0;VC=SNV;VP=050000000008000110000100;WGT=0;dbSNPBuildID=129
chr1	662622	rs61769339	G	A	.	PASS	CFL;GMAF=0.11563071297989;GNO;KGPilot123;RSPOS=662622;SAO=0;SSR=0;VC=SNV;VP=050000000008000110000100;WGT=0;dbSNPBuildID=129
chr1	663097	rs142727405	G	C	.	PASS	ASP;RSPOS=663097;SAO=0;SSR=0;VC=SNV;VP=050000000004000000000100;WGT=0;dbSNPBuildID=134
chr1	663097	rs142727405	G	C	.	PASS	ASP;RSPOS=663097;SAO=0;SSR=0;VC=SNV;VP=050000000004000000000100;WGT=0;dbSNPBuildID=134
chr1	664010	rs183901648	A	C	.	PASS	KGPilot123;RSPOS=664010;SAO=0;SSR=0;VC=SNV;VP=050000000000000010000100;WGT=0;dbSNPBuildID=135
chr1	664010	rs183901648	A	C	.	PASS	KGPilot123;RSPOS=664010;SAO=0;SSR=0;VC=SNV;VP=050000000000000010000100;WGT=0;dbSNPBuildID=135
chr1	668329	rs180933589	G	A	.	PASS	RSPOS=668329;SAO=0;SSR=0;VC=SNV;VP=050000000000000000000100;WGT=0;dbSNPBuildID=135
chr1	668329	rs180933589	G	A	.	PASS	RSPOS=668329;SAO=0;SSR=0;VC=SNV;VP=050000000000000000000100;WGT=0;dbSNPBuildID=135
chr1	668340	rs188337135	G	C	.	PASS	KGPilot123;RSPOS=668340;SAO=0;SSR=0;VC=SNV;VP=050000000000000010000100;WGT=0;dbSNPBuildID=135
chr1	668340	rs188337135	G	C	.	PASS	KGPilot123;RSPOS=668340;SAO=0;SSR=0;VC=SNV;VP=050000000000000010000100;WGT=0;dbSNPBuildID=135
chr1	668346	rs115048193	G	A	.	PASS	ASP;G5;G5A;GMAF=0.00228519195612431;KGPilot123;RSPOS=668346;SAO=0;SSR=0;VC=SNV;VLD;VP=050000000004070010000100;WGT=0;dbSNPBuildID=132
chr1	668346	rs115048193	G	A	.	PASS	ASP;G5;G5A;GMAF=0.00228519195612431;KGPilot123;RSPOS=668346;SAO=0;SSR=0;VC=SNV;VLD;VP=050000000004070010000100;WGT=0;dbSNPBuildID=132
chr1	668374	rs138476838	G	A	.	PASS	ASP;KGPilot123;RSPOS=668374;SAO=0;SSR=0;VC=SNV;VP=050000000004000010000100;WGT=0;dbSNPBuildID=134
chr1	668374	rs138476838	G	A	.	PASS	ASP;KGPilot123;RSPOS=668374;SAO=0;SSR=0;VC=SNV;VP=050000000004000010000100;WGT=0;dbSNPBuildID=134
chr1	668564	rs61769342	G	C	.	PASS	CFL;GMAF=0.00822669104204753;RSPOS=668564;SAO=0;SSR=0;VC=SNV;VLD;VP=050000000008040000000100;WGT=0;dbSNPBuildID=129
chr1	668564	rs61769342	G	C	.	PASS	CFL;GMAF=0.00822669104204753;RSPOS=668564;SAO=0;SSR=0;VC=SNV;VLD;VP=050000000008040000000100;WGT=0;dbSNPBuildID=129
chr1	669225	rs180753015	C	T	.	PASS	KGPilot123;RSPOS=669225;SAO=0;SSR=0;VC=SNV;VP=050000000000000010000100;WGT=0;dbSNPBuildID=135
chr1	669225	rs180753015	C	T	.	PASS	KGPilot123;RSPOS=669225;SAO=0;SSR=0;VC=SNV;VP=050000000000000010000100;WGT=0;dbSNPBuildID=135
chr1	669228	rs187185296	G	A	.	PASS	KGPilot123;RSPOS=669228;SAO=0;SSR=0;VC=SNV;VP=050000000000000010000100;WGT=0;dbSNPBuildID=135
chr1	669228	rs187185296	G	A	.	PASS	KGPilot123;RSPOS=669228;SAO=0;SSR=0;VC=SNV;VP=050000000000000010000100;WGT=0;dbSNPBuildID=135
chr1	669533	rs61769343	G	C	.	PASS	RSPOS=669533;SAO=0;SSR=0;VC=SNV;VP=050000000000000000000100;WGT=0;dbSNPBuildID=129
chr1	669533	rs61769343	G	C	.	PASS	RSPOS=669533;SAO=0;SSR=0;VC=SNV;VP=050000000000000000000100;WGT=0;dbSNPBuildID=129
chr1	669540	rs61769344	C	T	.	PASS	RSPOS=669540;SAO=0;SSR=0;VC=SNV;VP=050000000000000000000100;WGT=0;dbSNPBuildID=129
chr1	669540	rs61769344	C	T	.	PASS	RSPOS=669540;SAO=0;SSR=0;VC=SNV;VP=050000000000000000000100;WGT=0;dbSNPBuildID=129
chr1	669541	rs185454421	G	A	.	PASS	RSPOS=669541;SAO=0;SSR=0;VC=SNV;VP=050000000000000000000100;WGT=0;dbSNPBuildID=135
chr1	669541	rs185454421	G	A	.	PASS	RSPOS=669541;SAO=0;SSR=0;VC=SNV;VP=050000000000000000000100;WGT=0;dbSNPBuildID=135
chr1	669545	rs78811444	C	G	.	PASS	GNO;RSPOS=669545;SAO=0;SSR=0;VC=SNV;VP=050000000000000100000100;WGT=0;dbSNPBuildID=131
chr1	669545	rs78811444	C	G	.	PASS	GNO;RSPOS=669545;SAO=0;SSR=0;VC=SNV;VP=050000000000000100000100;WGT=0;dbSNPBuildID=131
chr1	669590	rs78732431	G	T	.	PASS	GNO;RSPOS=669590;SAO=0;SSR=0;VC=SNV;VLD;VP=050000000000040100000100;WGT=0;dbSNPBuildID=131
chr1	669590	rs78732431	G	T	.	PASS	GNO;RSPOS=669590;SAO=0;SSR=0;VC=SNV;VLD;VP=050000000000040100000100;WGT=0;dbSNPBuildID=131
chr1	669694	rs183534238	T	G	.	PASS	RSPOS=669694;SAO=0;SSR=0;VC=SNV;VP=050000000000000000000100;WGT=0;dbSNPBuildID=135
chr1	669694	rs183534238	T	G	.	PASS	RSPOS=669694;SAO=0;SSR=0;VC=SNV;VP=050000000000000000000100;WGT=0;dbSNPBuildID=135
chr1	669696	rs185923799	G	A	.	PASS	RSPOS=669696;SAO=0;SSR=0;VC=SNV;VP=050000000000000000000100;WGT=0;dbSNPBuildID=135
chr1	669696	rs185923799	G	A	.	PASS	RSPOS=669696;SAO=0;SSR=0;VC=SNV;VP=050000000000000000000100;WGT=0;dbSNPBuildID=135
chr1	669731	rs191579966	A	C	.	PASS	RSPOS=669731;SAO=0;SSR=0;VC=SNV;VP=050000000000000000000100;WGT=0;dbSNPBuildID=135
chr1	669731	rs191579966	A	C	.	PASS	RSPOS=669731;SAO=0;SSR=0;VC=SNV;VP=050000000000000000000100;WGT=0;dbSNPBuildID=135
chr1	671735	rs183158405	G	A	.	PASS	RSPOS=671735;SAO=0;SSR=0;VC=SNV;VP=050000000000000000000100;WGT=0;dbSNPBuildID=135
chr1	671735	rs183158405	G	A	.	PASS	RSPOS=671735;SAO=0;SSR=0;VC=SNV;VP=050000000000000000000100;WGT=0;dbSNPBuildID=135
chr1	671782	rs190462060	C	A	.	PASS	KGPilot123;RSPOS=671782;SAO=0;SSR=0;VC=SNV;VP=050000000000000010000100;WGT=0;dbSNPBuildID=135
chr1	671782	rs190462060	C	A	.	PASS	KGPilot123;RSPOS=671782;SAO=0;SSR=0;VC=SNV;VP=050000000000000010000100;WGT=0;dbSNPBuildID=135
chr1	671970	rs140283820	C	G	.	PASS	ASP;RSPOS=671970;SAO=0;SSR=0;VC=SNV;VP=050000000004000000000100;WGT=0;dbSNPBuildID=134
chr1	671970	rs140283820	C	G	.	PASS	ASP;RSPOS=671970;SAO=0;SSR=0;VC=SNV;VP=050000000004000000000100;WGT=0;dbSNPBuildID=134
chr1	672209	rs79279787	G	A	.	PASS	CFL;GMAF=0.306215722120658;GNO;RSPOS=672209;SAO=0;SSR=0;VC=SNV;VP=050000000008000100000100;WGT=0;dbSNPBuildID=131
chr1	672209	rs79279787	G	A	.	PASS	CFL;GMAF=0.306215722120658;GNO;RSPOS=672209;SAO=0;SSR=0;VC=SNV;VP=050000000008000100000100;WGT=0;dbSNPBuildID=131
chr1	672823	rs4951925	C	G	.	PASS	CFL;GNO;RSPOS=672823;SAO=0;SLO;SSR=0;VC=SNV;VP=050100000008000100000100;WGT=0;dbSNPBuildID=111
chr1	672823	rs4951925	C	G	.	PASS	CFL;GNO;RSPOS=672823;SAO=0;SLO;SSR=0;VC=SNV;VP=050100000008000100000100;WGT=0;dbSNPBuildID=111
chr1	673236	rs9768594	G	T	.	PASS	CFL;GMAF=0.0845521023765996;GNO;RSPOS=673236;SAO=0;SLO;SSR=0;VC=SNV;VP=050100000008000100000100;WGT=0;dbSNPBuildID=119
chr1	673236	rs9768594	G	T	.	PASS	CFL;GMAF=0.0845521023765996;GNO;RSPOS=673236;SAO=0;SLO;SSR=0;VC=SNV;VP=050100000008000100000100;WGT=0;dbSNPBuildID=119
chr1	673327	rs71221966	G	A	.	PASS	CFL;GNO;RSPOS=673327;SAO=0;SLO;SSR=0;VC=SNV;VP=050100000008000100000100;WGT=0;dbSNPBuildID=130
chr1	673327	rs71221966	G	A	.	PASS	CFL;GNO;RSPOS=673327;SAO=0;SLO;SSR=0;VC=SNV;VP=050100000008000100000100;WGT=0;dbSNPBuildID=130
chr1	676118	rs146067153	C	T	.	PASS	ASP;RSPOS=676118;SAO=0;SSR=0;VC=SNV;VP=050000000004000000000100;WGT=0;dbSNPBuildID=134
chr1	676118	rs146067153	C	T	.	PASS	ASP;RSPOS=676118;SAO=0;SSR=0;VC=SNV;VP=050000000004000000000100;WGT=0;dbSNPBuildID=134
chr1	676127	rs150820983	C	T	.	PASS	ASP;KGPilot123;RSPOS=676127;SAO=0;SSR=0;VC=SNV;VP=050000000004000010000100;WGT=0;dbSNPBuildID=134
chr1	676127	rs150820983	C	T	.	PASS	ASP;KGPilot123;RSPOS=676127;SAO=0;SSR=0;VC=SNV;VP=050000000004000010000100;WGT=0;dbSNPBuildID=134
chr1	679520	rs181877285	G	A	.	PASS	KGPilot123;RSPOS=679520;SAO=0;SSR=0;VC=SNV;VP=050000000000000010000100;WGT=0;dbSNPBuildID=135
chr1	679520	rs181877285	G	A	.	PASS	KGPilot123;RSPOS=679520;SAO=0;SSR=0;VC=SNV;VP=050000000000000010000100;WGT=0;dbSNPBuildID=135
chr1	679604	rs139961686	C	A	.	PASS	ASP;RSPOS=679604;SAO=0;SSR=0;VC=SNV;VP=050000000004000000000100;WGT=0;dbSNPBuildID=134
chr1	679604	rs139961686	C	A	.	PASS	ASP;RSPOS=679604;SAO=0;SSR=0;VC=SNV;VP=050000000004000000000100;WGT=0;dbSNPBuildID=134
chr1	693562	rs186950395	T	C	.	PASS	KGPilot123;RSPOS=693562;SAO=0;SSR=0;VC=SNV;VP=050000000000000010000100;WGT=0;dbSNPBuildID=135
chr1	693562	rs186950395	T	C	.	PASS	KGPilot123;RSPOS=693562;SAO=0;SSR=0;VC=SNV;VP=050000000000000010000100;WGT=0;dbSNPBuildID=135
chr1	693625	rs190214723	T	C	.	PASS	KGPilot123;RSPOS=693625;SAO=0;SSR=0;VC=SNV;VP=050000000000000010000100;WGT=0;dbSNPBuildID=135
chr1	693625	rs190214723	T	C	.	PASS	KGPilot123;RSPOS=693625;SAO=0;SSR=0;VC=SNV;VP=050000000000000010000100;WGT=0;dbSNPBuildID=135
chr1	693731	rs61769350	A	G	.	PASS	GMAF=0.124771480804388;KGPilot123;RSPOS=693731;SAO=0;SSR=0;VC=SNV;VLD;VP=050000000000040010000100;WGT=0;dbSNPBuildID=129
chr1	693731	rs61769350	A	G	.	PASS	GMAF=0.124771480804388;KGPilot123;RSPOS=693731;SAO=0;SSR=0;VC=SNV;VLD;VP=050000000000040010000100;WGT=0;dbSNPBuildID=129
chr1	695115	rs182473866	A	T	.	PASS	KGPilot123;RSPOS=695115;SAO=0;SSR=0;VC=SNV;VP=050000000000000010000100;WGT=0;dbSNPBuildID=135
chr1	695115	rs182473866	A	T	.	PASS	KGPilot123;RSPOS=695115;SAO=0;SSR=0;VC=SNV;VP=050000000000000010000100;WGT=0;dbSNPBuildID=135
chr1	697930	rs111228128	A	G	.	PASS	CFL;HD;RSPOS=697930;SAO=0;SSR=0;VC=SNV;VP=050000000008000400000100;WGT=0;dbSNPBuildID=132
chr1	697930	rs111228128	A	G	.	PASS	CFL;HD;RSPOS=697930;SAO=0;SSR=0;VC=SNV;VP=050000000008000400000100;WGT=0;dbSNPBuildID=132
chr1	701131	rs185335630	A	C	.	PASS	KGPilot123;RSPOS=701131;SAO=0;SSR=0;VC=SNV;VP=050000000000000010000100;WGT=0;dbSNPBuildID=135
chr1	701131	rs185335630	A	C	.	PASS	KGPilot123;RSPOS=701131;SAO=0;SSR=0;VC=SNV;VP=050000000000000010000100;WGT=0;dbSNPBuildID=135
chr1	701835	rs189800799	T	C	.	PASS	KGPilot123;RSPOS=701835;SAO=0;SSR=0;VC=SNV;VP=050000000000000010000100;WGT=0;dbSNPBuildID=135
chr1	701835	rs189800799	T	C	.	PASS	KGPilot123;RSPOS=701835;SAO=0;SSR=0;VC=SNV;VP=050000000000000010000100;WGT=0;dbSNPBuildID=135
chr1	701946	rs149754976	A	G	.	PASS	ASP;KGPilot123;RSPOS=701946;SAO=0;SSR=0;VC=SNV;VP=050000000004000010000100;WGT=0;dbSNPBuildID=134
chr1	701946	rs149754976	A	G	.	PASS	ASP;KGPilot123;RSPOS=701946;SAO=0;SSR=0;VC=SNV;VP=050000000004000010000100;WGT=0;dbSNPBuildID=134
chr1	704367	rs71507456	T	C	.	PASS	CFL;GMAF=0.123857404021938;GNO;KGPilot123;RSPOS=704367;SAO=0;SLO;SSR=0;VC=SNV;VP=050100000008000110000100;WGT=0;dbSNPBuildID=130
chr1	704367	rs71507456	T	C	.	PASS	CFL;GMAF=0.123857404021938;GNO;KGPilot123;RSPOS=704367;SAO=0;SLO;SSR=0;VC=SNV;VP=050100000008000110000100;WGT=0;dbSNPBuildID=130
chr1	704637	rs142559957	G	A	.	PASS	ASP;KGPilot123;RSPOS=704637;SAO=0;SSR=0;VC=SNV;VP=050000000004000010000100;WGT=0;dbSNPBuildID=134
chr1	704637	rs142559957	G	A	.	PASS	ASP;KGPilot123;RSPOS=704637;SAO=0;SSR=0;VC=SNV;VP=050000000004000010000100;WGT=0;dbSNPBuildID=134
chr1	705881	rs116763968	C	T	.	PASS	ASP;GMAF=0.0205667276051188;KGPilot123;RSPOS=705881;SAO=0;SSR=0;VC=SNV;VLD;VP=050000000004040010000100;WGT=0;dbSNPBuildID=132
chr1	705881	rs116763968	C	T	.	PASS	ASP;GMAF=0.0205667276051188;KGPilot123;RSPOS=705881;SAO=0;SSR=0;VC=SNV;VLD;VP=050000000004040010000100;WGT=0;dbSNPBuildID=132
chr1	705882	rs72631875	G	A	.	PASS	CFL;G5;G5A;GMAF=0.0315356489945155;KGPilot123;RSPOS=705882;SAO=0;SSR=0;VC=SNV;VLD;VP=050000000008070010000100;WGT=0;dbSNPBuildID=130
chr1	705882	rs72631875	G	A	.	PASS	CFL;G5;G5A;GMAF=0.0315356489945155;KGPilot123;RSPOS=705882;SAO=0;SSR=0;VC=SNV;VLD;VP=050000000008070010000100;WGT=0;dbSNPBuildID=130
chr1	706354	rs143296209	T	G	.	PASS	ASP;KGPilot123;RSPOS=706354;SAO=0;SSR=0;VC=SNV;VP=050000000004000010000100;WGT=0;dbSNPBuildID=134
chr1	706354	rs143296209	T	G	.	PASS	ASP;KGPilot123;RSPOS=706354;SAO=0;SSR=0;VC=SNV;VP=050000000004000010000100;WGT=0;dbSNPBuildID=134
chr1	706368	rs55727773	A	G	.	PASS	CFL;GMAF=0.279250457038391;HD;KGPilot123;RSPOS=706368;SAO=0;SLO;SSR=0;VC=SNV;VLD;VP=050100000008040410000100;WGT=0;dbSNPBuildID=129
chr1	706368	rs55727773	A	G	.	PASS	CFL;GMAF=0.279250457038391;HD;KGPilot123;RSPOS=706368;SAO=0;SLO;SSR=0;VC=SNV;VLD;VP=050100000008040410000100;WGT=0;dbSNPBuildID=129
chr1	706645	rs148085246	A	C	.	PASS	ASP;KGPilot123;RSPOS=706645;SAO=0;SSR=0;VC=SNV;VP=050000000004000010000100;WGT=0;dbSNPBuildID=134
chr1	706645	rs148085246	A	C	.	PASS	ASP;KGPilot123;RSPOS=706645;SAO=0;SSR=0;VC=SNV;VP=050000000004000010000100;WGT=0;dbSNPBuildID=134
chr1	707014	rs141817527	A	C	.	PASS	ASP;KGPilot123;RSPOS=707014;SAO=0;SSR=0;VC=SNV;VP=050000000004000010000100;WGT=0;dbSNPBuildID=134
chr1	707014	rs141817527	A	C	.	PASS	ASP;KGPilot123;RSPOS=707014;SAO=0;SSR=0;VC=SNV;VP=050000000004000010000100;WGT=0;dbSNPBuildID=134
chr1	707097	rs182627077	C	T	.	PASS	KGPilot123;RSPOS=707097;SAO=0;SSR=0;VC=SNV;VP=050000000000000010000100;WGT=0;dbSNPBuildID=135
chr1	707097	rs182627077	C	T	.	PASS	KGPilot123;RSPOS=707097;SAO=0;SSR=0;VC=SNV;VP=050000000000000010000100;WGT=0;dbSNPBuildID=135
chr1	707886	rs115229562	G	C	.	PASS	ASP;G5;G5A;GMAF=0.0269652650822669;KGPilot123;RSPOS=707886;SAO=0;SSR=0;VC=SNV;VLD;VP=050000000004070010000100;WGT=0;dbSNPBuildID=132
chr1	707886	rs115229562	G	C	.	PASS	ASP;G5;G5A;GMAF=0.0269652650822669;KGPilot123;RSPOS=707886;SAO=0;SSR=0;VC=SNV;VLD;VP=050000000004070010000100;WGT=0;dbSNPBuildID=132
chr1	708058	rs140060968	G	A	.	PASS	ASP;KGPilot123;RSPOS=708058;SAO=0;SSR=0;VC=SNV;VP=050000000004000010000100;WGT=0;dbSNPBuildID=134
chr1	708058	rs140060968	G	A	.	PASS	ASP;KGPilot123;RSPOS=708058;SAO=0;SSR=0;VC=SNV;VP=050000000004000010000100;WGT=0;dbSNPBuildID=134
chr1	708075	rs142576295	A	G	.	PASS	ASP;KGPilot123;RSPOS=708075;SAO=0;SSR=0;VC=SNV;VP=050000000004000010000100;WGT=0;dbSNPBuildID=134
chr1	708075	rs142576295	A	G	.	PASS	ASP;KGPilot123;RSPOS=708075;SAO=0;SSR=0;VC=SNV;VP=050000000004000010000100;WGT=0;dbSNPBuildID=134
chr1	710195	rs149744429	A	G	.	PASS	ASP;KGPilot123;RSPOS=710195;SAO=0;SSR=0;VC=SNV;VP=050000000004000010000100;WGT=0;dbSNPBuildID=134
chr1	710195	rs149744429	A	G	.	PASS	ASP;KGPilot123;RSPOS=710195;SAO=0;SSR=0;VC=SNV;VP=050000000004000010000100;WGT=0;dbSNPBuildID=134
chr1	710332	rs188817121	T	G	.	PASS	KGPilot123;RSPOS=710332;SAO=0;SSR=0;VC=SNV;VP=050000000000000010000100;WGT=0;dbSNPBuildID=135
chr1	710332	rs188817121	T	G	.	PASS	KGPilot123;RSPOS=710332;SAO=0;SSR=0;VC=SNV;VP=050000000000000010000100;WGT=0;dbSNPBuildID=135
chr1	710418	rs145480999	G	A	.	PASS	ASP;KGPilot123;RSPOS=710418;SAO=0;SSR=0;VC=SNV;VP=050000000004000010000100;WGT=0;dbSNPBuildID=134
chr1	710418	rs145480999	G	A	.	PASS	ASP;KGPilot123;RSPOS=710418;SAO=0;SSR=0;VC=SNV;VP=050000000004000010000100;WGT=0;dbSNPBuildID=134
chr1	711244	rs113948208	A	C	.	PASS	CFL;RSPOS=711244;SAO=0;SSR=0;VC=SNV;VP=050000000008000000000100;WGT=0;dbSNPBuildID=132
chr1	711244	rs113948208	A	C	.	PASS	CFL;RSPOS=711244;SAO=0;SSR=0;VC=SNV;VP=050000000008000000000100;WGT=0;dbSNPBuildID=132
chr1	711391	rs28499020	T	G	.	PASS	CFL;RSPOS=711391;SAO=0;SSR=0;VC=SNV;VP=050000000008000000000100;WGT=0;dbSNPBuildID=125
chr1	711391	rs28499020	T	G	.	PASS	CFL;RSPOS=711391;SAO=0;SSR=0;VC=SNV;VP=050000000008000000000100;WGT=0;dbSNPBuildID=125
chr1	711456	rs28676770	T	C	.	PASS	CFL;RSPOS=711456;SAO=0;SSR=0;VC=SNV;VP=050000000008000000000100;WGT=0;dbSNPBuildID=125
chr1	711456	rs28676770	T	C	.	PASS	CFL;RSPOS=711456;SAO=0;SSR=0;VC=SNV;VP=050000000008000000000100;WGT=0;dbSNPBuildID=125
chr1	712583	rs142048655	T	C	.	PASS	ASP;KGPilot123;RSPOS=712583;SAO=0;SSR=0;VC=SNV;VP=050000000004000010000100;WGT=0;dbSNPBuildID=134
chr1	712583	rs142048655	T	C	.	PASS	ASP;KGPilot123;RSPOS=712583;SAO=0;SSR=0;VC=SNV;VP=050000000004000010000100;WGT=0;dbSNPBuildID=134
chr1	712762	rs12071806	T	G	.	PASS	CFL;RSPOS=712762;SAO=0;SSR=0;VC=SNV;VP=050000000008000000000100;WGT=0;dbSNPBuildID=120
chr1	712762	rs12071806	T	G	.	PASS	CFL;RSPOS=712762;SAO=0;SSR=0;VC=SNV;VP=050000000008000000000100;WGT=0;dbSNPBuildID=120
chr1	712871	rs4311830	T	C	.	PASS	CFL;GMAF=0.0438756855575868;KGPilot123;RSPOS=712871;SAO=0;SSR=0;VC=SNV;VLD;VP=050000000008040010000100;WGT=0;dbSNPBuildID=111
chr1	712871	rs4311830	T	C	.	PASS	CFL;GMAF=0.0438756855575868;KGPilot123;RSPOS=712871;SAO=0;SSR=0;VC=SNV;VLD;VP=050000000008040010000100;WGT=0;dbSNPBuildID=111
chr1	712930	rs28457007	T	C	.	PASS	CFL;GMAF=0.0141681901279707;KGPilot123;RSPOS=712930;SAO=0;SSR=0;VC=SNV;VLD;VP=050000000008040010000100;WGT=0;dbSNPBuildID=125
chr1	712930	rs28457007	T	C	.	PASS	CFL;GMAF=0.0141681901279707;KGPilot123;RSPOS=712930;SAO=0;SSR=0;VC=SNV;VLD;VP=050000000008040010000100;WGT=0;dbSNPBuildID=125
chr1	712960	rs28637513	C	T	.	PASS	CFL;RSPOS=712960;SAO=0;SSR=0;VC=SNV;VP=050000000008000000000100;WGT=0;dbSNPBuildID=125
chr1	712960	rs28637513	C	T	.	PASS	CFL;RSPOS=712960;SAO=0;SSR=0;VC=SNV;VP=050000000008000000000100;WGT=0;dbSNPBuildID=125
chr1	712991	rs192262181	G	C	.	PASS	KGPilot123;RSPOS=712991;SAO=0;SSR=0;VC=SNV;VP=050000000000000010000100;WGT=0;dbSNPBuildID=135
chr1	712991	rs192262181	G	C	.	PASS	KGPilot123;RSPOS=712991;SAO=0;SSR=0;VC=SNV;VP=050000000000000010000100;WGT=0;dbSNPBuildID=135
chr1	713092	rs4565649	G	A	.	PASS	CFL;GMAF=0.0255941499085923;KGPilot123;RSPOS=713092;SAO=0;SSR=0;VC=SNV;VLD;VP=050000000008040010000100;WGT=0;dbSNPBuildID=111
chr1	713092	rs4565649	G	A	.	PASS	CFL;GMAF=0.0255941499085923;KGPilot123;RSPOS=713092;SAO=0;SSR=0;VC=SNV;VLD;VP=050000000008040010000100;WGT=0;dbSNPBuildID=111
chr1	713111	rs138300141	C	T	.	PASS	ASP;KGPilot123;RSPOS=713111;SAO=0;SSR=0;VC=SNV;VP=050000000004000010000100;WGT=0;dbSNPBuildID=134
chr1	713111	rs138300141	C	T	.	PASS	ASP;KGPilot123;RSPOS=713111;SAO=0;SSR=0;VC=SNV;VP=050000000004000010000100;WGT=0;dbSNPBuildID=134
chr1	713158	rs183634591	T	A	.	PASS	KGPilot123;RSPOS=713158;SAO=0;SSR=0;VC=SNV;VP=050000000000000010000100;WGT=0;dbSNPBuildID=135
chr1	713158	rs183634591	T	A	.	PASS	KGPilot123;RSPOS=713158;SAO=0;SSR=0;VC=SNV;VP=050000000000000010000100;WGT=0;dbSNPBuildID=135
chr1	713189	rs187454950	G	A	.	PASS	KGPilot123;RSPOS=713189;SAO=0;SSR=0;VC=SNV;VP=050000000000000010000100;WGT=0;dbSNPBuildID=135
chr1	713189	rs187454950	G	A	.	PASS	KGPilot123;RSPOS=713189;SAO=0;SSR=0;VC=SNV;VP=050000000000000010000100;WGT=0;dbSNPBuildID=135
chr1	713190	rs191899145	G	A	.	PASS	KGPilot123;RSPOS=713190;SAO=0;SSR=0;VC=SNV;VP=050000000000000010000100;WGT=0;dbSNPBuildID=135
chr1	713190	rs191899145	G	A	.	PASS	KGPilot123;RSPOS=713190;SAO=0;SSR=0;VC=SNV;VP=050000000000000010000100;WGT=0;dbSNPBuildID=135
chr1	713250	rs149143617	G	C	.	PASS	ASP;KGPilot123;RSPOS=713250;SAO=0;SSR=0;VC=SNV;VP=050000000004000010000100;WGT=0;dbSNPBuildID=134
chr1	713250	rs149143617	G	C	.	PASS	ASP;KGPilot123;RSPOS=713250;SAO=0;SSR=0;VC=SNV;VP=050000000004000010000100;WGT=0;dbSNPBuildID=134
chr1	713337	rs184249808	G	A	.	PASS	KGPilot123;RSPOS=713337;SAO=0;SSR=0;VC=SNV;VP=050000000000000010000100;WGT=0;dbSNPBuildID=135
chr1	713337	rs184249808	G	A	.	PASS	KGPilot123;RSPOS=713337;SAO=0;SSR=0;VC=SNV;VP=050000000000000010000100;WGT=0;dbSNPBuildID=135
chr1	713347	rs3131989	T	C	.	PASS	CFL;RSPOS=713347;RV;SAO=0;SSR=0;VC=SNV;VP=050000000008000000000100;WGT=0;dbSNPBuildID=103
chr1	713347	rs3131989	T	C	.	PASS	CFL;RSPOS=713347;RV;SAO=0;SSR=0;VC=SNV;VP=050000000008000000000100;WGT=0;dbSNPBuildID=103
chr1	713365	rs3131988	C	T	.	PASS	CFL;RSPOS=713365;RV;SAO=0;SSR=0;VC=SNV;VP=050000000008000000000100;WGT=0;dbSNPBuildID=103
chr1	713365	rs3131988	C	T	.	PASS	CFL;RSPOS=713365;RV;SAO=0;SSR=0;VC=SNV;VP=050000000008000000000100;WGT=0;dbSNPBuildID=103
chr1	713442	rs3131987	T	C	.	PASS	CFL;RSPOS=713442;RV;SAO=0;SSR=0;VC=SNV;VP=050000000008000000000100;WGT=0;dbSNPBuildID=103
chr1	713442	rs3131987	T	C	.	PASS	CFL;RSPOS=713442;RV;SAO=0;SSR=0;VC=SNV;VP=050000000008000000000100;WGT=0;dbSNPBuildID=103
chr1	713563	rs4301583	C	G	.	PASS	CFL;GMAF=0.0182815356489945;RSPOS=713563;SAO=0;SSR=0;VC=SNV;VLD;VP=050000000008040000000100;WGT=0;dbSNPBuildID=111
chr1	713563	rs4301583	C	G	.	PASS	CFL;GMAF=0.0182815356489945;RSPOS=713563;SAO=0;SSR=0;VC=SNV;VLD;VP=050000000008040000000100;WGT=0;dbSNPBuildID=111
chr1	713785	rs142583823	AGG	A,AGCT	.	PASS	ASP;RSPOS=713786;SAO=0;SSR=0;VC=DIV;VP=050000000004000000000200;WGT=0;dbSNPBuildID=134
chr1	713785	rs142583823	AGG	A,AGCT	.	PASS	ASP;RSPOS=713786;SAO=0;SSR=0;VC=DIV;VP=050000000004000000000200;WGT=0;dbSNPBuildID=134
chr1	713977	rs74512038	C	T	.	PASS	CFL;G5;G5A;GMAF=0.0722120658135283;KGPilot123;RSPOS=713977;SAO=0;SSR=0;VC=SNV;VLD;VP=050000000008070010000100;WGT=0;dbSNPBuildID=131
chr1	713977	rs74512038	C	T	.	PASS	CFL;G5;G5A;GMAF=0.0722120658135283;KGPilot123;RSPOS=713977;SAO=0;SSR=0;VC=SNV;VLD;VP=050000000008070010000100;WGT=0;dbSNPBuildID=131
chr1	713979	rs117217250	C	G	.	PASS	ASP;GMAF=0.00182815356489945;KGPilot123;RSPOS=713979;SAO=0;SSR=0;VC=SNV;VP=050000000004000010000100;WGT=0;dbSNPBuildID=132
chr1	713979	rs117217250	C	G	.	PASS	ASP;GMAF=0.00182815356489945;KGPilot123;RSPOS=713979;SAO=0;SSR=0;VC=SNV;VP=050000000004000010000100;WGT=0;dbSNPBuildID=132
chr1	714002	rs143219077	C	G	.	PASS	ASP;KGPilot123;RSPOS=714002;SAO=0;SSR=0;VC=SNV;VP=050000000004000010000100;WGT=0;dbSNPBuildID=134
chr1	714002	rs143219077	C	G	.	PASS	ASP;KGPilot123;RSPOS=714002;SAO=0;SSR=0;VC=SNV;VP=050000000004000010000100;WGT=0;dbSNPBuildID=134
chr1	714019	rs114983708	A	G	.	PASS	ASP;G5;GMAF=0.11654478976234;KGPilot123;RSPOS=714019;SAO=0;SSR=0;VC=SNV;VLD;VP=050000000004050010000100;WGT=0;dbSNPBuildID=132
chr1	714019	rs114983708	A	G	.	PASS	ASP;G5;GMAF=0.11654478976234;KGPilot123;RSPOS=714019;SAO=0;SSR=0;VC=SNV;VLD;VP=050000000004050010000100;WGT=0;dbSNPBuildID=132
chr1	714031	rs138896432	G	A	.	PASS	ASP;KGPilot123;RSPOS=714031;SAO=0;SSR=0;VC=SNV;VP=050000000004000010000100;WGT=0;dbSNPBuildID=134
chr1	714031	rs138896432	G	A	.	PASS	ASP;KGPilot123;RSPOS=714031;SAO=0;SSR=0;VC=SNV;VP=050000000004000010000100;WGT=0;dbSNPBuildID=134
chr1	714189	rs186983562	A	G	.	PASS	KGPilot123;RSPOS=714189;SAO=0;SSR=0;VC=SNV;VP=050000000000000010000100;WGT=0;dbSNPBuildID=135
chr1	714189	rs186983562	A	G	.	PASS	KGPilot123;RSPOS=714189;SAO=0;SSR=0;VC=SNV;VP=050000000000000010000100;WGT=0;dbSNPBuildID=135
chr1	714277	rs138660747	C	A	.	PASS	ASP;KGPilot123;RSPOS=714277;SAO=0;SSR=0;VC=SNV;VP=050000000004000010000100;WGT=0;dbSNPBuildID=134
chr1	714277	rs138660747	C	A	.	PASS	ASP;KGPilot123;RSPOS=714277;SAO=0;SSR=0;VC=SNV;VP=050000000004000010000100;WGT=0;dbSNPBuildID=134
chr1	714310	rs141232927	C	G	.	PASS	ASP;KGPilot123;RSPOS=714310;SAO=0;SSR=0;VC=SNV;VP=050000000004000010000100;WGT=0;dbSNPBuildID=134
chr1	714310	rs141232927	C	G	.	PASS	ASP;KGPilot123;RSPOS=714310;SAO=0;SSR=0;VC=SNV;VP=050000000004000010000100;WGT=0;dbSNPBuildID=134
chr1	714427	rs12028261	G	A	.	PASS	CFL;GMAF=0.20109689213894;KGPilot123;RSPOS=714427;SAO=0;SSR=0;VC=SNV;VLD;VP=050000000008040010000100;WGT=0;dbSNPBuildID=120
chr1	714427	rs12028261	G	A	.	PASS	CFL;GMAF=0.20109689213894;KGPilot123;RSPOS=714427;SAO=0;SSR=0;VC=SNV;VLD;VP=050000000008040010000100;WGT=0;dbSNPBuildID=120
chr1	714439	rs139182182	G	A	.	PASS	ASP;KGPilot123;RSPOS=714439;SAO=0;SSR=0;VC=SNV;VP=050000000004000010000100;WGT=0;dbSNPBuildID=134
chr1	714439	rs139182182	G	A	.	PASS	ASP;KGPilot123;RSPOS=714439;SAO=0;SSR=0;VC=SNV;VP=050000000004000010000100;WGT=0;dbSNPBuildID=134
chr1	714596	rs149887893	T	C	.	PASS	ASP;KGPilot123;RSPOS=714596;SAO=0;SSR=0;VC=SNV;VP=050000000004000010000100;WGT=0;dbSNPBuildID=134
chr1	714596	rs149887893	T	C	.	PASS	ASP;KGPilot123;RSPOS=714596;SAO=0;SSR=0;VC=SNV;VP=050000000004000010000100;WGT=0;dbSNPBuildID=134
chr1	714622	rs117741916	G	C	.	PASS	ASP;G5;G5A;GMAF=0.0114259597806216;KGPilot123;RSPOS=714622;SAO=0;SSR=0;VC=SNV;VLD;VP=050000000004070010000100;WGT=0;dbSNPBuildID=132
chr1	714622	rs117741916	G	C	.	PASS	ASP;G5;G5A;GMAF=0.0114259597806216;KGPilot123;RSPOS=714622;SAO=0;SSR=0;VC=SNV;VLD;VP=050000000004070010000100;WGT=0;dbSNPBuildID=132
chr1	714760	rs192352919	G	C	.	PASS	KGPilot123;RSPOS=714760;SAO=0;SSR=0;VC=SNV;VP=050000000000000010000100;WGT=0;dbSNPBuildID=135
chr1	714760	rs192352919	G	C	.	PASS	KGPilot123;RSPOS=714760;SAO=0;SSR=0;VC=SNV;VP=050000000000000010000100;WGT=0;dbSNPBuildID=135
chr1	715014	rs12073525	A	G	.	PASS	CFL;RSPOS=715014;SAO=0;SSR=0;VC=SNV;VP=050000000008000000000100;WGT=0;dbSNPBuildID=120
chr1	715014	rs12073525	A	G	.	PASS	CFL;RSPOS=715014;SAO=0;SSR=0;VC=SNV;VP=050000000008000000000100;WGT=0;dbSNPBuildID=120
chr1	715029	rs12184278	T	C	.	PASS	CFL;GNO;PH2;RSPOS=715029;SAO=0;SSR=0;VC=SNV;VP=050000000008000102000100;WGT=0;dbSNPBuildID=120
chr1	715029	rs12184278	T	C	.	PASS	CFL;GNO;PH2;RSPOS=715029;SAO=0;SSR=0;VC=SNV;VP=050000000008000102000100;WGT=0;dbSNPBuildID=120
chr1	715074	rs11804379	A	G	.	PASS	CFL;GMAF=0.0182815356489945;GNO;KGPilot123;RSPOS=715074;SAO=0;SSR=0;VC=SNV;VP=050000000008000110000100;WGT=0;dbSNPBuildID=120
chr1	715074	rs11804379	A	G	.	PASS	CFL;GMAF=0.0182815356489945;GNO;KGPilot123;RSPOS=715074;SAO=0;SSR=0;VC=SNV;VP=050000000008000110000100;WGT=0;dbSNPBuildID=120
chr1	715106	rs140451601	A	C	.	PASS	ASP;KGPilot123;RSPOS=715106;SAO=0;SSR=0;VC=SNV;VP=050000000004000010000100;WGT=0;dbSNPBuildID=134
chr1	715106	rs140451601	A	C	.	PASS	ASP;KGPilot123;RSPOS=715106;SAO=0;SSR=0;VC=SNV;VP=050000000004000010000100;WGT=0;dbSNPBuildID=134
chr1	715107	rs12184275	A	G	.	PASS	CFL;RSPOS=715107;SAO=0;SSR=0;VC=SNV;VP=050000000008000000000100;WGT=0;dbSNPBuildID=120
chr1	715107	rs12184275	A	G	.	PASS	CFL;RSPOS=715107;SAO=0;SSR=0;VC=SNV;VP=050000000008000000000100;WGT=0;dbSNPBuildID=120
chr1	715140	rs142907433	G	C	.	PASS	ASP;KGPilot123;RSPOS=715140;SAO=0;SSR=0;VC=SNV;VP=050000000004000010000100;WGT=0;dbSNPBuildID=134
chr1	715140	rs142907433	G	C	.	PASS	ASP;KGPilot123;RSPOS=715140;SAO=0;SSR=0;VC=SNV;VP=050000000004000010000100;WGT=0;dbSNPBuildID=134
chr1	715142	rs151120166	G	T	.	PASS	ASP;KGPilot123;RSPOS=715142;SAO=0;SSR=0;VC=SNV;VP=050000000004000010000100;WGT=0;dbSNPBuildID=134
chr1	715142	rs151120166	G	T	.	PASS	ASP;KGPilot123;RSPOS=715142;SAO=0;SSR=0;VC=SNV;VP=050000000004000010000100;WGT=0;dbSNPBuildID=134
chr1	715205	rs141090730	C	G	.	PASS	ASP;KGPilot123;RSPOS=715205;SAO=0;SSR=0;VC=SNV;VP=050000000004000010000100;WGT=0;dbSNPBuildID=134
chr1	715205	rs141090730	C	G	.	PASS	ASP;KGPilot123;RSPOS=715205;SAO=0;SSR=0;VC=SNV;VP=050000000004000010000100;WGT=0;dbSNPBuildID=134
chr1	715211	rs184426933	C	G	.	PASS	KGPilot123;RSPOS=715211;SAO=0;SSR=0;VC=SNV;VP=050000000000000010000100;WGT=0;dbSNPBuildID=135
chr1	715211	rs184426933	C	G	.	PASS	KGPilot123;RSPOS=715211;SAO=0;SSR=0;VC=SNV;VP=050000000000000010000100;WGT=0;dbSNPBuildID=135
chr1	715265	rs12184267	C	T	.	PASS	CFL;GMAF=0.0246800731261426;KGPilot123;RSPOS=715265;SAO=0;SSR=0;VC=SNV;VLD;VP=050000000008040010000100;WGT=0;dbSNPBuildID=120
chr1	715265	rs12184267	C	T	.	PASS	CFL;GMAF=0.0246800731261426;KGPilot123;RSPOS=715265;SAO=0;SSR=0;VC=SNV;VLD;VP=050000000008040010000100;WGT=0;dbSNPBuildID=120
chr1	715271	rs78390460	G	C	.	PASS	CFL;GMAF=0.00548446069469835;GNO;KGPilot123;RSPOS=715271;SAO=0;SLO;SSR=0;VC=SNV;VP=050100000008000110000100;WGT=0;dbSNPBuildID=131
chr1	715271	rs78390460	G	C	.	PASS	CFL;GMAF=0.00548446069469835;GNO;KGPilot123;RSPOS=715271;SAO=0;SLO;SSR=0;VC=SNV;VP=050100000008000110000100;WGT=0;dbSNPBuildID=131
chr1	715336	rs77771895	T	C	.	PASS	CFL;GNO;RSPOS=715336;RV;SAO=0;SSR=0;VC=SNV;VP=050000000008000100000100;WGT=0;dbSNPBuildID=131
chr1	715336	rs77771895	T	C	.	PASS	CFL;GNO;RSPOS=715336;RV;SAO=0;SSR=0;VC=SNV;VP=050000000008000100000100;WGT=0;dbSNPBuildID=131
chr1	715348	rs3131984	T	A,G	.	PASS	CFL;GMAF=0.00137111517367459;GNO;KGPilot123;RSPOS=715348;RV;SAO=0;SLO;SSR=0;VC=SNV;VP=050100000008000110000100;WGT=0;dbSNPBuildID=103
chr1	715348	rs3131984	T	A,G	.	PASS	CFL;GMAF=0.00137111517367459;GNO;KGPilot123;RSPOS=715348;RV;SAO=0;SLO;SSR=0;VC=SNV;VP=050100000008000110000100;WGT=0;dbSNPBuildID=103
chr1	715367	rs12184277	A	G	.	PASS	CFL;GMAF=0.0246800731261426;KGPilot123;RSPOS=715367;SAO=0;SSR=0;VC=SNV;VLD;VP=050000000008040010000100;WGT=0;dbSNPBuildID=120
chr1	715367	rs12184277	A	G	.	PASS	CFL;GMAF=0.0246800731261426;KGPilot123;RSPOS=715367;SAO=0;SSR=0;VC=SNV;VLD;VP=050000000008040010000100;WGT=0;dbSNPBuildID=120
chr1	715517	rs138194918	G	C	.	PASS	ASP;KGPilot123;RSPOS=715517;SAO=0;SSR=0;VC=SNV;VP=050000000004000010000100;WGT=0;dbSNPBuildID=134
chr1	715517	rs138194918	G	C	.	PASS	ASP;KGPilot123;RSPOS=715517;SAO=0;SSR=0;VC=SNV;VP=050000000004000010000100;WGT=0;dbSNPBuildID=134
chr1	715537	rs12184271	C	T	.	PASS	CFL;RSPOS=715537;SAO=0;SSR=0;VC=SNV;VP=050000000008000000000100;WGT=0;dbSNPBuildID=120
chr1	715537	rs12184271	C	T	.	PASS	CFL;RSPOS=715537;SAO=0;SSR=0;VC=SNV;VP=050000000008000000000100;WGT=0;dbSNPBuildID=120
chr1	715722	rs190569140	G	A	.	PASS	KGPilot123;RSPOS=715722;SAO=0;SSR=0;VC=SNV;VP=050000000000000010000100;WGT=0;dbSNPBuildID=135
chr1	715722	rs190569140	G	A	.	PASS	KGPilot123;RSPOS=715722;SAO=0;SSR=0;VC=SNV;VP=050000000000000010000100;WGT=0;dbSNPBuildID=135
chr1	715742	rs2977603	C	T	.	PASS	CFL;RSPOS=715742;RV;SAO=0;SSR=0;VC=SNV;VP=050000000008000000000100;WGT=0;dbSNPBuildID=101
chr1	715742	rs2977603	C	T	.	PASS	CFL;RSPOS=715742;RV;SAO=0;SSR=0;VC=SNV;VP=050000000008000000000100;WGT=0;dbSNPBuildID=101
chr1	715996	rs71507457	A	T	.	PASS	CFL;GNO;RSPOS=715996;SAO=0;SLO;SSR=0;VC=SNV;VP=050100000008000100000100;WGT=0;dbSNPBuildID=130
chr1	715996	rs71507457	A	T	.	PASS	CFL;GNO;RSPOS=715996;SAO=0;SLO;SSR=0;VC=SNV;VP=050100000008000100000100;WGT=0;dbSNPBuildID=130
chr1	716041	rs149301622	G	A	.	PASS	ASP;KGPilot123;RSPOS=716041;SAO=0;SSR=0;VC=SNV;VP=050000000004000010000100;WGT=0;dbSNPBuildID=134
chr1	716041	rs149301622	G	A	.	PASS	ASP;KGPilot123;RSPOS=716041;SAO=0;SSR=0;VC=SNV;VP=050000000004000010000100;WGT=0;dbSNPBuildID=134
chr1	716131	rs148067420	C	T	.	PASS	ASP;KGPilot123;RSPOS=716131;SAO=0;SSR=0;VC=SNV;VP=050000000004000010000100;WGT=0;dbSNPBuildID=134
chr1	716131	rs148067420	C	T	.	PASS	ASP;KGPilot123;RSPOS=716131;SAO=0;SSR=0;VC=SNV;VP=050000000004000010000100;WGT=0;dbSNPBuildID=134
chr1	716241	rs116632831	T	C	.	PASS	ASP;G5;G5A;GMAF=0.00639853747714808;KGPilot123;RSPOS=716241;SAO=0;SSR=0;VC=SNV;VLD;VP=050000000004070010000100;WGT=0;dbSNPBuildID=132
chr1	716241	rs116632831	T	C	.	PASS	ASP;G5;G5A;GMAF=0.00639853747714808;KGPilot123;RSPOS=716241;SAO=0;SSR=0;VC=SNV;VLD;VP=050000000004070010000100;WGT=0;dbSNPBuildID=132
chr1	716838	rs182291373	T	C	.	PASS	KGPilot123;RSPOS=716838;SAO=0;SSR=0;VC=SNV;VP=050000000000000010000100;WGT=0;dbSNPBuildID=135
chr1	716838	rs182291373	T	C	.	PASS	KGPilot123;RSPOS=716838;SAO=0;SSR=0;VC=SNV;VP=050000000000000010000100;WGT=0;dbSNPBuildID=135
chr1	717166	rs111260672	T	G	.	PASS	CFL;RSPOS=717166;SAO=0;SSR=0;VC=SNV;VP=050000000008000000000100;WGT=0;dbSNPBuildID=132
chr1	717166	rs111260672	T	G	.	PASS	CFL;RSPOS=717166;SAO=0;SSR=0;VC=SNV;VP=050000000008000000000100;WGT=0;dbSNPBuildID=132
chr1	717248	rs67817836	T	C	.	PASS	CFL;GNO;RSPOS=717248;RV;SAO=0;SLO;SSR=1;VC=SNV;VLD;VP=050100000008040100000140;WGT=0;dbSNPBuildID=130
chr1	717248	rs67817836	T	C	.	PASS	CFL;GNO;RSPOS=717248;RV;SAO=0;SLO;SSR=1;VC=SNV;VLD;VP=050100000008040100000140;WGT=0;dbSNPBuildID=130
chr1	717318	rs71283205	CAAATCTGGAT	CGAATCTGGAC	.	PASS	CFL;GNO;RSPOS=717319;RV;SAO=0;SLO;SSR=1;VC=MNV;VP=050100000008000100000840;WGT=0;dbSNPBuildID=130
chr1	717318	rs71283205	CAAATCTGGAT	CGAATCTGGAC	.	PASS	CFL;GNO;RSPOS=717319;RV;SAO=0;SLO;SSR=1;VC=MNV;VP=050100000008000100000840;WGT=0;dbSNPBuildID=130
chr1	717341	rs71253306	C	T	.	PASS	CFL;GNO;RSPOS=717341;RV;SAO=0;SLO;SSR=1;VC=SNV;VP=050100000008000100000140;WGT=0;dbSNPBuildID=130
chr1	717341	rs71253306	C	T	.	PASS	CFL;GNO;RSPOS=717341;RV;SAO=0;SLO;SSR=1;VC=SNV;VP=050100000008000100000140;WGT=0;dbSNPBuildID=130
chr1	717465	rs113277374	A	G	.	PASS	CFL;RSPOS=717465;SAO=0;SSR=0;VC=SNV;VP=050000000008000000000100;WGT=0;dbSNPBuildID=132
chr1	717465	rs113277374	A	G	.	PASS	CFL;RSPOS=717465;SAO=0;SSR=0;VC=SNV;VP=050000000008000000000100;WGT=0;dbSNPBuildID=132
chr1	717474	rs141784362	C	T	.	PASS	ASP;KGPilot123;RSPOS=717474;SAO=0;SSR=0;VC=SNV;VP=050000000004000010000100;WGT=0;dbSNPBuildID=134
chr1	717474	rs141784362	C	T	.	PASS	ASP;KGPilot123;RSPOS=717474;SAO=0;SSR=0;VC=SNV;VP=050000000004000010000100;WGT=0;dbSNPBuildID=134
chr1	717485	rs12184279	C	A	.	PASS	CFL;GMAF=0.0205667276051188;GNO;HD;KGPilot123;PH2;RSPOS=717485;SAO=0;SLO;SSR=0;VC=SNV;VP=050100000008000512000100;WGT=0;dbSNPBuildID=120
chr1	717485	rs12184279	C	A	.	PASS	CFL;GMAF=0.0205667276051188;GNO;HD;KGPilot123;PH2;RSPOS=717485;SAO=0;SLO;SSR=0;VC=SNV;VP=050100000008000512000100;WGT=0;dbSNPBuildID=120
chr1	717486	rs140304290	G	A	.	PASS	ASP;KGPilot123;RSPOS=717486;SAO=0;SSR=0;VC=SNV;VP=050000000004000010000100;WGT=0;dbSNPBuildID=134
chr1	717486	rs140304290	G	A	.	PASS	ASP;KGPilot123;RSPOS=717486;SAO=0;SSR=0;VC=SNV;VP=050000000004000010000100;WGT=0;dbSNPBuildID=134
chr1	717587	rs144155419	G	A	.	PASS	ASP;KGPilot123;RSPOS=717587;SAO=0;SSR=0;VC=SNV;VP=050000000004000010000100;WGT=0;dbSNPBuildID=134
chr1	717587	rs144155419	G	A	.	PASS	ASP;KGPilot123;RSPOS=717587;SAO=0;SSR=0;VC=SNV;VP=050000000004000010000100;WGT=0;dbSNPBuildID=134
chr1	717627	rs147384991	C	G	.	PASS	ASP;KGPilot123;RSPOS=717627;SAO=0;SSR=0;VC=SNV;VP=050000000004000010000100;WGT=0;dbSNPBuildID=134
chr1	717627	rs147384991	C	G	.	PASS	ASP;KGPilot123;RSPOS=717627;SAO=0;SSR=0;VC=SNV;VP=050000000004000010000100;WGT=0;dbSNPBuildID=134
chr1	718284	rs184458587	C	T	.	PASS	KGPilot123;RSPOS=718284;SAO=0;SSR=0;VC=SNV;VP=050000000000000010000100;WGT=0;dbSNPBuildID=135
chr1	718284	rs184458587	C	T	.	PASS	KGPilot123;RSPOS=718284;SAO=0;SSR=0;VC=SNV;VP=050000000000000010000100;WGT=0;dbSNPBuildID=135
chr1	718336	rs188996809	T	C	.	PASS	KGPilot123;RSPOS=718336;SAO=0;SSR=0;VC=SNV;VP=050000000000000010000100;WGT=0;dbSNPBuildID=135
chr1	718336	rs188996809	T	C	.	PASS	KGPilot123;RSPOS=718336;SAO=0;SSR=0;VC=SNV;VP=050000000000000010000100;WGT=0;dbSNPBuildID=135
chr1	718386	rs10900602	A	G	.	PASS	CFL;GMAF=0.109689213893967;GNO;RSPOS=718386;SAO=0;SLO;SSR=0;VC=SNV;VP=050100000008000100000100;WGT=0;dbSNPBuildID=120
chr1	718386	rs10900602	A	G	.	PASS	CFL;GMAF=0.109689213893967;GNO;RSPOS=718386;SAO=0;SLO;SSR=0;VC=SNV;VP=050100000008000100000100;WGT=0;dbSNPBuildID=120
chr1	718505	rs181440659	G	A	.	PASS	KGPilot123;RSPOS=718505;SAO=0;SSR=0;VC=SNV;VP=050000000000000010000100;WGT=0;dbSNPBuildID=135
chr1	718505	rs181440659	G	A	.	PASS	KGPilot123;RSPOS=718505;SAO=0;SSR=0;VC=SNV;VP=050000000000000010000100;WGT=0;dbSNPBuildID=135
chr1	718555	rs10751453	T	C	.	PASS	CFL;GMAF=0.00182815356489945;GNO;KGPilot123;RSPOS=718555;SAO=0;SLO;SSR=0;VC=SNV;VP=050100000008000110000100;WGT=0;dbSNPBuildID=120
chr1	718555	rs10751453	T	C	.	PASS	CFL;GMAF=0.00182815356489945;GNO;KGPilot123;RSPOS=718555;SAO=0;SLO;SSR=0;VC=SNV;VP=050100000008000110000100;WGT=0;dbSNPBuildID=120
chr1	718638	rs185487076	G	A	.	PASS	KGPilot123;RSPOS=718638;SAO=0;SSR=0;VC=SNV;VP=050000000000000010000100;WGT=0;dbSNPBuildID=135
chr1	718638	rs185487076	G	A	.	PASS	KGPilot123;RSPOS=718638;SAO=0;SSR=0;VC=SNV;VP=050000000000000010000100;WGT=0;dbSNPBuildID=135
chr1	718786	rs111489175	A	AT	.	PASS	CFL;GNO;RSPOS=718786;SAO=0;SLO;SSR=0;VC=DIV;VP=050100000008000100000200;WGT=0;dbSNPBuildID=132
chr1	718786	rs57402148	A	AT	.	PASS	CFL;RSPOS=718800;SAO=0;SSR=0;VC=DIV;VP=050000000008000000000200;WGT=0;dbSNPBuildID=129
chr1	718786	rs111489175	A	AT	.	PASS	CFL;GNO;RSPOS=718786;SAO=0;SLO;SSR=0;VC=DIV;VP=050100000008000100000200;WGT=0;dbSNPBuildID=132
chr1	718786	rs57402148	A	AT	.	PASS	CFL;RSPOS=718800;SAO=0;SSR=0;VC=DIV;VP=050000000008000000000200;WGT=0;dbSNPBuildID=129
chr1	719097	rs4498745	A	C	.	PASS	CFL;RSPOS=719097;SAO=0;SSR=0;VC=SNV;VP=050000000008000000000100;WGT=0;dbSNPBuildID=111
chr1	719097	rs4498745	A	C	.	PASS	CFL;RSPOS=719097;SAO=0;SSR=0;VC=SNV;VP=050000000008000000000100;WGT=0;dbSNPBuildID=111
chr1	719430	rs113651372	A	T	.	PASS	RSPOS=719430;SAO=0;SSR=0;VC=SNV;VP=050000000000000000000100;WGT=0;dbSNPBuildID=132
chr1	719430	rs113651372	A	T	.	PASS	RSPOS=719430;SAO=0;SSR=0;VC=SNV;VP=050000000000000000000100;WGT=0;dbSNPBuildID=132
chr1	719484	rs189950152	A	G	.	PASS	KGPilot123;RSPOS=719484;SAO=0;SSR=0;VC=SNV;VP=050000000000000010000100;WGT=0;dbSNPBuildID=135
chr1	719484	rs189950152	A	G	.	PASS	KGPilot123;RSPOS=719484;SAO=0;SSR=0;VC=SNV;VP=050000000000000010000100;WGT=0;dbSNPBuildID=135
chr1	719511	rs181042612	A	G	.	PASS	KGPilot123;RSPOS=719511;SAO=0;SSR=0;VC=SNV;VP=050000000000000010000100;WGT=0;dbSNPBuildID=135
chr1	719511	rs181042612	A	G	.	PASS	KGPilot123;RSPOS=719511;SAO=0;SSR=0;VC=SNV;VP=050000000000000010000100;WGT=0;dbSNPBuildID=135
chr1	719604	rs186078657	T	C	.	PASS	KGPilot123;RSPOS=719604;SAO=0;SSR=0;VC=SNV;VP=050000000000000010000100;WGT=0;dbSNPBuildID=135
chr1	719604	rs186078657	T	C	.	PASS	KGPilot123;RSPOS=719604;SAO=0;SSR=0;VC=SNV;VP=050000000000000010000100;WGT=0;dbSNPBuildID=135
chr1	719643	rs192061759	A	G	.	PASS	KGPilot123;RSPOS=719643;SAO=0;SSR=0;VC=SNV;VP=050000000000000010000100;WGT=0;dbSNPBuildID=135
chr1	719643	rs192061759	A	G	.	PASS	KGPilot123;RSPOS=719643;SAO=0;SSR=0;VC=SNV;VP=050000000000000010000100;WGT=0;dbSNPBuildID=135
chr1	719809	rs184004884	T	C	.	PASS	KGPilot123;RSPOS=719809;SAO=0;SSR=0;VC=SNV;VP=050000000000000010000100;WGT=0;dbSNPBuildID=135
chr1	719809	rs184004884	T	C	.	PASS	KGPilot123;RSPOS=719809;SAO=0;SSR=0;VC=SNV;VP=050000000000000010000100;WGT=0;dbSNPBuildID=135
chr1	719873	rs114149602	G	T	.	PASS	ASP;GMAF=0.000457038391224863;KGPilot123;RSPOS=719873;SAO=0;SSR=0;VC=SNV;VP=050000000004000010000100;WGT=0;dbSNPBuildID=132
chr1	719873	rs114149602	G	T	.	PASS	ASP;GMAF=0.000457038391224863;KGPilot123;RSPOS=719873;SAO=0;SSR=0;VC=SNV;VP=050000000004000010000100;WGT=0;dbSNPBuildID=132
chr1	719914	rs187772768	C	G	.	PASS	KGPilot123;RSPOS=719914;SAO=0;SSR=0;VC=SNV;VP=050000000000000010000100;WGT=0;dbSNPBuildID=135
chr1	719914	rs187772768	C	G	.	PASS	KGPilot123;RSPOS=719914;SAO=0;SSR=0;VC=SNV;VP=050000000000000010000100;WGT=0;dbSNPBuildID=135
chr1	719981	rs112244354	G	T	.	PASS	RSPOS=719981;SAO=0;SSR=0;VC=SNV;VP=050000000000000000000100;WGT=0;dbSNPBuildID=132
chr1	719981	rs112244354	G	T	.	PASS	RSPOS=719981;SAO=0;SSR=0;VC=SNV;VP=050000000000000000000100;WGT=0;dbSNPBuildID=132
chr1	720134	rs190637783	G	A	.	PASS	KGPilot123;RSPOS=720134;SAO=0;SSR=0;VC=SNV;VP=050000000000000010000100;WGT=0;dbSNPBuildID=135
chr1	720134	rs190637783	G	A	.	PASS	KGPilot123;RSPOS=720134;SAO=0;SSR=0;VC=SNV;VP=050000000000000010000100;WGT=0;dbSNPBuildID=135
chr1	720223	rs149231255	G	A	.	PASS	ASP;KGPilot123;RSPOS=720223;SAO=0;SSR=0;VC=SNV;VP=050000000004000010000100;WGT=0;dbSNPBuildID=134
chr1	720223	rs149231255	G	A	.	PASS	ASP;KGPilot123;RSPOS=720223;SAO=0;SSR=0;VC=SNV;VP=050000000004000010000100;WGT=0;dbSNPBuildID=134
chr1	720240	rs3121393	T	C	.	PASS	GMAF=0.0708409506398538;GNO;KGPilot123;RSPOS=720240;RV;SAO=0;SLO;SSR=0;VC=SNV;VP=050100000000000110000100;WGT=0;dbSNPBuildID=103
chr1	720240	rs3121393	T	C	.	PASS	GMAF=0.0708409506398538;GNO;KGPilot123;RSPOS=720240;RV;SAO=0;SLO;SSR=0;VC=SNV;VP=050100000000000110000100;WGT=0;dbSNPBuildID=103
chr1	720381	rs116801199	G	T	.	PASS	ASP;G5;GMAF=0.036563071297989;KGPilot123;RSPOS=720381;SAO=0;SSR=0;VC=SNV;VLD;VP=050000000004050010000100;WGT=0;dbSNPBuildID=132
chr1	720381	rs116801199	G	T	.	PASS	ASP;G5;GMAF=0.036563071297989;KGPilot123;RSPOS=720381;SAO=0;SSR=0;VC=SNV;VLD;VP=050000000004050010000100;WGT=0;dbSNPBuildID=132
chr1	720416	rs182878777	A	T	.	PASS	KGPilot123;RSPOS=720416;SAO=0;SSR=0;VC=SNV;VP=050000000000000010000100;WGT=0;dbSNPBuildID=135
chr1	720416	rs182878777	A	T	.	PASS	KGPilot123;RSPOS=720416;SAO=0;SSR=0;VC=SNV;VP=050000000000000010000100;WGT=0;dbSNPBuildID=135
chr1	720468	rs187315357	G	A	.	PASS	KGPilot123;RSPOS=720468;SAO=0;SSR=0;VC=SNV;VP=050000000000000010000100;WGT=0;dbSNPBuildID=135
chr1	720468	rs187315357	G	A	.	PASS	KGPilot123;RSPOS=720468;SAO=0;SSR=0;VC=SNV;VP=050000000000000010000100;WGT=0;dbSNPBuildID=135
chr1	720681	rs192903943	T	C	.	PASS	KGPilot123;RSPOS=720681;SAO=0;SSR=0;VC=SNV;VP=050000000000000010000100;WGT=0;dbSNPBuildID=135
chr1	720681	rs192903943	T	C	.	PASS	KGPilot123;RSPOS=720681;SAO=0;SSR=0;VC=SNV;VP=050000000000000010000100;WGT=0;dbSNPBuildID=135
chr1	720797	rs75530702	G	A	.	PASS	GMAF=0.0703839122486289;GNO;KGPilot123;RSPOS=720797;SAO=0;SSR=0;VC=SNV;VP=050000000000000110000100;WGT=0;dbSNPBuildID=131
chr1	720797	rs75530702	G	A	.	PASS	GMAF=0.0703839122486289;GNO;KGPilot123;RSPOS=720797;SAO=0;SSR=0;VC=SNV;VP=050000000000000110000100;WGT=0;dbSNPBuildID=131
chr1	720828	rs78622655	G	T	.	PASS	GNO;RSPOS=720828;SAO=0;SSR=0;VC=SNV;VP=050000000000000100000100;WGT=0;dbSNPBuildID=131
chr1	720828	rs78622655	G	T	.	PASS	GNO;RSPOS=720828;SAO=0;SSR=0;VC=SNV;VP=050000000000000100000100;WGT=0;dbSNPBuildID=131
chr1	720865	rs79676503	C	T	.	PASS	GNO;RSPOS=720865;SAO=0;SSR=0;VC=SNV;VP=050000000000000100000100;WGT=0;dbSNPBuildID=131
chr1	720865	rs79676503	C	T	.	PASS	GNO;RSPOS=720865;SAO=0;SSR=0;VC=SNV;VP=050000000000000100000100;WGT=0;dbSNPBuildID=131
chr1	720919	rs80316651	A	G	.	PASS	GNO;RSPOS=720919;SAO=0;SSR=0;VC=SNV;VP=050000000000000100000100;WGT=0;dbSNPBuildID=131
chr1	720919	rs80316651	A	G	.	PASS	GNO;RSPOS=720919;SAO=0;SSR=0;VC=SNV;VP=050000000000000100000100;WGT=0;dbSNPBuildID=131
chr1	720968	rs184456771	G	C	.	PASS	KGPilot123;RSPOS=720968;SAO=0;SSR=0;VC=SNV;VP=050000000000000010000100;WGT=0;dbSNPBuildID=135
chr1	720968	rs184456771	G	C	.	PASS	KGPilot123;RSPOS=720968;SAO=0;SSR=0;VC=SNV;VP=050000000000000010000100;WGT=0;dbSNPBuildID=135
chr1	721006	rs187802448	A	G	.	PASS	KGPilot123;RSPOS=721006;SAO=0;SSR=0;VC=SNV;VP=050000000000000010000100;WGT=0;dbSNPBuildID=135
chr1	721006	rs187802448	A	G	.	PASS	KGPilot123;RSPOS=721006;SAO=0;SSR=0;VC=SNV;VP=050000000000000010000100;WGT=0;dbSNPBuildID=135
chr1	721067	rs112170606	C	A	.	PASS	RSPOS=721067;SAO=0;SSR=0;VC=SNV;VP=050000000000000000000100;WGT=0;dbSNPBuildID=132
chr1	721067	rs112170606	C	A	.	PASS	RSPOS=721067;SAO=0;SSR=0;VC=SNV;VP=050000000000000000000100;WGT=0;dbSNPBuildID=132
chr1	721119	rs115019173	C	T	.	PASS	ASP;GMAF=0.00868372943327239;KGPilot123;RSPOS=721119;SAO=0;SSR=0;VC=SNV;VLD;VP=050000000004040010000100;WGT=0;dbSNPBuildID=132
chr1	721119	rs115019173	C	T	.	PASS	ASP;GMAF=0.00868372943327239;KGPilot123;RSPOS=721119;SAO=0;SSR=0;VC=SNV;VLD;VP=050000000004040010000100;WGT=0;dbSNPBuildID=132
chr1	721124	rs3131983	A	G	.	PASS	GNO;RSPOS=721124;RV;SAO=0;SSR=0;VC=SNV;VP=050000000000000100000100;WGT=0;dbSNPBuildID=103
chr1	721124	rs3131983	A	G	.	PASS	GNO;RSPOS=721124;RV;SAO=0;SSR=0;VC=SNV;VP=050000000000000100000100;WGT=0;dbSNPBuildID=103
chr1	721237	rs192191435	T	A	.	PASS	KGPilot123;RSPOS=721237;SAO=0;SSR=0;VC=SNV;VP=050000000000000010000100;WGT=0;dbSNPBuildID=135
chr1	721237	rs192191435	T	A	.	PASS	KGPilot123;RSPOS=721237;SAO=0;SSR=0;VC=SNV;VP=050000000000000010000100;WGT=0;dbSNPBuildID=135
chr1	721243	rs184778694	A	G	.	PASS	KGPilot123;RSPOS=721243;SAO=0;SSR=0;VC=SNV;VP=050000000000000010000100;WGT=0;dbSNPBuildID=135
chr1	721243	rs184778694	A	G	.	PASS	KGPilot123;RSPOS=721243;SAO=0;SSR=0;VC=SNV;VP=050000000000000010000100;WGT=0;dbSNPBuildID=135
chr1	721290	rs12565286	G	C	.	PASS	G5;GMAF=0.0356489945155393;GNO;HD;KGPilot123;PH2;RSPOS=721290;SAO=0;SSR=0;VC=SNV;VLD;VP=050000000000050512000100;WGT=0;dbSNPBuildID=120
chr1	721290	rs12565286	G	C	.	PASS	G5;GMAF=0.0356489945155393;GNO;HD;KGPilot123;PH2;RSPOS=721290;SAO=0;SSR=0;VC=SNV;VLD;VP=050000000000050512000100;WGT=0;dbSNPBuildID=120
chr1	721364	rs2977596	A	G	.	PASS	RSPOS=721364;RV;SAO=0;SSR=0;VC=SNV;VP=050000000000000000000100;WGT=0;dbSNPBuildID=101
chr1	721364	rs2977596	A	G	.	PASS	RSPOS=721364;RV;SAO=0;SSR=0;VC=SNV;VP=050000000000000000000100;WGT=0;dbSNPBuildID=101
chr1	721450	rs2977675	G	A	.	PASS	RSPOS=721450;RV;SAO=0;SSR=1;VC=SNV;VP=050000000000000000000140;WGT=0;dbSNPBuildID=101
chr1	721450	rs2977675	G	A	.	PASS	RSPOS=721450;RV;SAO=0;SSR=1;VC=SNV;VP=050000000000000000000140;WGT=0;dbSNPBuildID=101
chr1	721705	rs151072073	A	G	.	PASS	ASP;KGPilot123;RSPOS=721705;SAO=0;SSR=0;VC=SNV;VP=050000000004000010000100;WGT=0;dbSNPBuildID=134
chr1	721705	rs151072073	A	G	.	PASS	ASP;KGPilot123;RSPOS=721705;SAO=0;SSR=0;VC=SNV;VP=050000000004000010000100;WGT=0;dbSNPBuildID=134
chr1	721757	rs189147642	T	A	.	PASS	KGPilot123;RSPOS=721757;SAO=0;SSR=0;VC=SNV;VP=050000000000000010000100;WGT=0;dbSNPBuildID=135
chr1	721757	rs189147642	T	A	.	PASS	KGPilot123;RSPOS=721757;SAO=0;SSR=0;VC=SNV;VP=050000000000000010000100;WGT=0;dbSNPBuildID=135
chr1	722361	rs181577596	A	G	.	PASS	KGPilot123;RSPOS=722361;SAO=0;SSR=0;VC=SNV;VP=050000000000000010000100;WGT=0;dbSNPBuildID=135
chr1	722361	rs181577596	A	G	.	PASS	KGPilot123;RSPOS=722361;SAO=0;SSR=0;VC=SNV;VP=050000000000000010000100;WGT=0;dbSNPBuildID=135
chr1	722447	rs113401145	A	G	.	PASS	RSPOS=722447;SAO=0;SSR=0;VC=SNV;VP=050000000000000000000100;WGT=0;dbSNPBuildID=132
chr1	722447	rs113401145	A	G	.	PASS	RSPOS=722447;SAO=0;SSR=0;VC=SNV;VP=050000000000000000000100;WGT=0;dbSNPBuildID=132
chr1	722519	rs140978157	A	G	.	PASS	ASP;KGPilot123;RSPOS=722519;SAO=0;SSR=0;VC=SNV;VP=050000000004000010000100;WGT=0;dbSNPBuildID=134
chr1	722519	rs140978157	A	G	.	PASS	ASP;KGPilot123;RSPOS=722519;SAO=0;SSR=0;VC=SNV;VP=050000000004000010000100;WGT=0;dbSNPBuildID=134
chr1	722531	rs3121451	G	C	.	PASS	RSPOS=722531;RV;SAO=0;SSR=0;VC=SNV;VP=050000000000000000000100;WGT=0;dbSNPBuildID=103
chr1	722531	rs3121451	G	C	.	PASS	RSPOS=722531;RV;SAO=0;SSR=0;VC=SNV;VP=050000000000000000000100;WGT=0;dbSNPBuildID=103
chr1	722559	rs150361918	T	C	.	PASS	ASP;KGPilot123;RSPOS=722559;SAO=0;SSR=0;VC=SNV;VP=050000000004000010000100;WGT=0;dbSNPBuildID=134
chr1	722559	rs150361918	T	C	.	PASS	ASP;KGPilot123;RSPOS=722559;SAO=0;SSR=0;VC=SNV;VP=050000000004000010000100;WGT=0;dbSNPBuildID=134
chr1	722600	rs79305037	T	G	.	PASS	GNO;RSPOS=722600;SAO=0;SSR=0;VC=SNV;VP=050000000000000100000100;WGT=0;dbSNPBuildID=131
chr1	722600	rs79305037	T	G	.	PASS	GNO;RSPOS=722600;SAO=0;SSR=0;VC=SNV;VP=050000000000000100000100;WGT=0;dbSNPBuildID=131
chr1	722603	rs138029171	T	C	.	PASS	ASP;KGPilot123;RSPOS=722603;SAO=0;SSR=0;VC=SNV;VP=050000000004000010000100;WGT=0;dbSNPBuildID=134
chr1	722603	rs138029171	T	C	.	PASS	ASP;KGPilot123;RSPOS=722603;SAO=0;SSR=0;VC=SNV;VP=050000000004000010000100;WGT=0;dbSNPBuildID=134
chr1	722670	rs116030099	T	C	.	PASS	ASP;G5;G5A;GMAF=0.0493601462522852;KGPilot123;RSPOS=722670;SAO=0;SSR=0;VC=SNV;VLD;VP=050000000004070010000100;WGT=0;dbSNPBuildID=132
chr1	722670	rs116030099	T	C	.	PASS	ASP;G5;G5A;GMAF=0.0493601462522852;KGPilot123;RSPOS=722670;SAO=0;SSR=0;VC=SNV;VLD;VP=050000000004070010000100;WGT=0;dbSNPBuildID=132
chr1	722672	rs143583930	C	T	.	PASS	ASP;KGPilot123;RSPOS=722672;SAO=0;SSR=0;VC=SNV;VP=050000000004000010000100;WGT=0;dbSNPBuildID=134
chr1	722672	rs143583930	C	T	.	PASS	ASP;KGPilot123;RSPOS=722672;SAO=0;SSR=0;VC=SNV;VP=050000000004000010000100;WGT=0;dbSNPBuildID=134
chr1	722711	rs184304920	A	C	.	PASS	KGPilot123;RSPOS=722711;SAO=0;SSR=0;VC=SNV;VP=050000000000000010000100;WGT=0;dbSNPBuildID=135
chr1	722711	rs184304920	A	C	.	PASS	KGPilot123;RSPOS=722711;SAO=0;SSR=0;VC=SNV;VP=050000000000000010000100;WGT=0;dbSNPBuildID=135
chr1	722980	rs114222710	C	T	.	PASS	ASP;G5;G5A;GMAF=0.0315356489945155;KGPilot123;RSPOS=722980;SAO=0;SSR=0;VC=SNV;VLD;VP=050000000004070010000100;WGT=0;dbSNPBuildID=132
chr1	722980	rs114222710	C	T	.	PASS	ASP;G5;G5A;GMAF=0.0315356489945155;KGPilot123;RSPOS=722980;SAO=0;SSR=0;VC=SNV;VLD;VP=050000000004070010000100;WGT=0;dbSNPBuildID=132
chr1	722981	rs146158714	G	A	.	PASS	ASP;KGPilot123;RSPOS=722981;SAO=0;SSR=0;VC=SNV;VP=050000000004000010000100;WGT=0;dbSNPBuildID=134
chr1	722981	rs146158714	G	A	.	PASS	ASP;KGPilot123;RSPOS=722981;SAO=0;SSR=0;VC=SNV;VP=050000000004000010000100;WGT=0;dbSNPBuildID=134
chr1	723307	rs28659788	C	G	.	PASS	G5;G5A;GMAF=0.0351919561243144;GNO;HD;KGPilot123;RSPOS=723307;SAO=0;SSR=0;VC=SNV;VP=050000000000030510000100;WGT=0;dbSNPBuildID=125
chr1	723307	rs28659788	C	G	.	PASS	G5;G5A;GMAF=0.0351919561243144;GNO;HD;KGPilot123;RSPOS=723307;SAO=0;SSR=0;VC=SNV;VP=050000000000030510000100;WGT=0;dbSNPBuildID=125
chr1	723329	rs189787166	A	T	.	PASS	KGPilot123;RSPOS=723329;SAO=0;SSR=0;VC=SNV;VP=050000000000000010000100;WGT=0;dbSNPBuildID=135
chr1	723329	rs189787166	A	T	.	PASS	KGPilot123;RSPOS=723329;SAO=0;SSR=0;VC=SNV;VP=050000000000000010000100;WGT=0;dbSNPBuildID=135
chr1	723379	rs181223789	T	A	.	PASS	KGPilot123;RSPOS=723379;SAO=0;SSR=0;VC=SNV;VP=050000000000000010000100;WGT=0;dbSNPBuildID=135
chr1	723379	rs181223789	T	A	.	PASS	KGPilot123;RSPOS=723379;SAO=0;SSR=0;VC=SNV;VP=050000000000000010000100;WGT=0;dbSNPBuildID=135
chr1	723451	rs2977671	C	A	.	PASS	RSPOS=723451;RV;SAO=0;SSR=0;VC=SNV;VP=050000000000000000000100;WGT=0;dbSNPBuildID=101
chr1	723451	rs2977671	C	A	.	PASS	RSPOS=723451;RV;SAO=0;SSR=0;VC=SNV;VP=050000000000000000000100;WGT=0;dbSNPBuildID=101
chr1	723530	rs113883252	T	A	.	PASS	RSPOS=723530;SAO=0;SSR=0;VC=SNV;VP=050000000000000000000100;WGT=0;dbSNPBuildID=132
chr1	723530	rs113883252	T	A	.	PASS	RSPOS=723530;SAO=0;SSR=0;VC=SNV;VP=050000000000000000000100;WGT=0;dbSNPBuildID=132
chr1	723572	rs111971599	A	C	.	PASS	RSPOS=723572;SAO=0;SSR=0;VC=SNV;VP=050000000000000000000100;WGT=0;dbSNPBuildID=132
chr1	723572	rs111971599	A	C	.	PASS	RSPOS=723572;SAO=0;SSR=0;VC=SNV;VP=050000000000000000000100;WGT=0;dbSNPBuildID=132
chr1	723575	rs113032327	A	G	.	PASS	RSPOS=723575;SAO=0;SSR=0;VC=SNV;VP=050000000000000000000100;WGT=0;dbSNPBuildID=132
chr1	723575	rs113032327	A	G	.	PASS	RSPOS=723575;SAO=0;SSR=0;VC=SNV;VP=050000000000000000000100;WGT=0;dbSNPBuildID=132
chr1	723599	rs112037165	T	C	.	PASS	RSPOS=723599;SAO=0;SSR=0;VC=SNV;VP=050000000000000000000100;WGT=0;dbSNPBuildID=132
chr1	723599	rs112037165	T	C	.	PASS	RSPOS=723599;SAO=0;SSR=0;VC=SNV;VP=050000000000000000000100;WGT=0;dbSNPBuildID=132
chr1	723652	rs111498941	T	C	.	PASS	RSPOS=723652;SAO=0;SSR=0;VC=SNV;VP=050000000000000000000100;WGT=0;dbSNPBuildID=132
chr1	723652	rs111498941	T	C	.	PASS	RSPOS=723652;SAO=0;SSR=0;VC=SNV;VP=050000000000000000000100;WGT=0;dbSNPBuildID=132
chr1	723691	rs3131982	A	G	.	PASS	RSPOS=723691;RV;SAO=0;SSR=0;VC=SNV;VP=050000000000000000000100;WGT=0;dbSNPBuildID=103
chr1	723691	rs3131982	A	G	.	PASS	RSPOS=723691;RV;SAO=0;SSR=0;VC=SNV;VP=050000000000000000000100;WGT=0;dbSNPBuildID=103
chr1	723738	rs59776264	ACT	A	.	PASS	RSPOS=723741;SAO=0;SSR=0;VC=DIV;VP=050000000000000000000200;WGT=0;dbSNPBuildID=129
chr1	723738	rs59776264	ACT	A	.	PASS	RSPOS=723741;SAO=0;SSR=0;VC=DIV;VP=050000000000000000000200;WGT=0;dbSNPBuildID=129
chr1	723742	rs28375378	T	C	.	PASS	KGPilot123;RSPOS=723742;SAO=0;SSR=0;VC=SNV;VLD;VP=050000000000040010000100;WGT=0;dbSNPBuildID=125
chr1	723742	rs28375378	T	C	.	PASS	KGPilot123;RSPOS=723742;SAO=0;SSR=0;VC=SNV;VLD;VP=050000000000040010000100;WGT=0;dbSNPBuildID=125
chr1	723798	rs34882115	CAG	C	.	PASS	RSPOS=723799;SAO=0;SSR=0;VC=DIV;VP=050000000000000000000200;WGT=0;dbSNPBuildID=126
chr1	723798	rs35182822	CAG	C	.	PASS	RSPOS=723803;RV;SAO=0;SSR=0;VC=DIV;VP=050000000000000000000200;WGT=0;dbSNPBuildID=126
chr1	723798	rs77445403	C	G	.	PASS	GNO;RSPOS=723798;SAO=0;SLO;SSR=0;VC=SNV;VP=050100000000000100000100;WGT=0;dbSNPBuildID=131
chr1	723798	rs34882115	CAG	C	.	PASS	RSPOS=723799;SAO=0;SSR=0;VC=DIV;VP=050000000000000000000200;WGT=0;dbSNPBuildID=126
chr1	723798	rs35182822	CAG	C	.	PASS	RSPOS=723803;RV;SAO=0;SSR=0;VC=DIV;VP=050000000000000000000200;WGT=0;dbSNPBuildID=126
chr1	723798	rs77445403	C	G	.	PASS	GNO;RSPOS=723798;SAO=0;SLO;SSR=0;VC=SNV;VP=050100000000000100000100;WGT=0;dbSNPBuildID=131
chr1	723800	rs74375045	G	C	.	PASS	GNO;RSPOS=723800;SAO=0;SLO;SSR=0;VC=SNV;VP=050100000000000100000100;WGT=0;dbSNPBuildID=131
chr1	723800	rs74375045	G	C	.	PASS	GNO;RSPOS=723800;SAO=0;SLO;SSR=0;VC=SNV;VP=050100000000000100000100;WGT=0;dbSNPBuildID=131
chr1	723803	rs57919632	AG	A,AGA	.	PASS	RSPOS=723804;SAO=0;SSR=0;VC=DIV;VP=050000000000000000000200;WGT=0;dbSNPBuildID=129
chr1	723803	rs57919632	AG	A,AGA	.	PASS	RSPOS=723804;SAO=0;SSR=0;VC=DIV;VP=050000000000000000000200;WGT=0;dbSNPBuildID=129
chr1	723819	rs11804171	T	A	.	PASS	G5;GMAF=0.122486288848263;GNO;KGPilot123;PH2;RSPOS=723819;SAO=0;SLO;SSR=0;VC=SNV;VLD;VP=050100000000050112000100;WGT=0;dbSNPBuildID=120
chr1	723819	rs11804171	T	A	.	PASS	G5;GMAF=0.122486288848263;GNO;KGPilot123;PH2;RSPOS=723819;SAO=0;SLO;SSR=0;VC=SNV;VLD;VP=050100000000050112000100;WGT=0;dbSNPBuildID=120
chr1	723891	rs2977670	G	C	.	PASS	G5;G5A;GMAF=0.211608775137112;GNO;HD;KGPilot123;PH2;RSPOS=723891;RV;SAO=0;SLO;SSR=0;VC=SNV;VLD;VP=050100000000070512000100;WGT=0;dbSNPBuildID=101
chr1	723891	rs2977670	G	C	.	PASS	G5;G5A;GMAF=0.211608775137112;GNO;HD;KGPilot123;PH2;RSPOS=723891;RV;SAO=0;SLO;SSR=0;VC=SNV;VLD;VP=050100000000070512000100;WGT=0;dbSNPBuildID=101
chr1	723894	rs2977669	C	G	.	PASS	RSPOS=723894;RV;SAO=0;SSR=0;VC=SNV;VP=050000000000000000000100;WGT=0;dbSNPBuildID=101
chr1	723894	rs2977669	C	G	.	PASS	RSPOS=723894;RV;SAO=0;SSR=0;VC=SNV;VP=050000000000000000000100;WGT=0;dbSNPBuildID=101
chr1	723918	rs144434834	G	A	.	PASS	ASP;KGPilot123;RSPOS=723918;SAO=0;SSR=0;VC=SNV;VP=050000000004000010000100;WGT=0;dbSNPBuildID=134
chr1	723918	rs144434834	G	A	.	PASS	ASP;KGPilot123;RSPOS=723918;SAO=0;SSR=0;VC=SNV;VP=050000000004000010000100;WGT=0;dbSNPBuildID=134
chr1	724103	rs111533735	A	G	.	PASS	GMAF=0.0338208409506399;GNO;KGPilot123;RSPOS=724103;SAO=0;SLO;SSR=0;VC=SNV;VP=050100000000000110000100;WGT=0;dbSNPBuildID=132
chr1	724103	rs111533735	A	G	.	PASS	GMAF=0.0338208409506399;GNO;KGPilot123;RSPOS=724103;SAO=0;SLO;SSR=0;VC=SNV;VP=050100000000000110000100;WGT=0;dbSNPBuildID=132
chr1	724131	rs143988385	TGA	T,TC	.	PASS	ASP;RSPOS=724132;SAO=0;SSR=0;VC=DIV;VP=050000000004000000000200;WGT=0;dbSNPBuildID=134
chr1	724131	rs143988385	TGA	T,TC	.	PASS	ASP;RSPOS=724132;SAO=0;SSR=0;VC=DIV;VP=050000000004000000000200;WGT=0;dbSNPBuildID=134
chr1	724137	rs60031760	TAATGG	T	.	PASS	RSPOS=724184;SAO=0;SSR=0;VC=DIV;VP=050000000000000000000200;WGT=0;dbSNPBuildID=129
chr1	724137	rs60031760	TAATGG	T	.	PASS	RSPOS=724184;SAO=0;SSR=0;VC=DIV;VP=050000000000000000000200;WGT=0;dbSNPBuildID=129
chr1	724179	rs12184268	A	G	.	PASS	RSPOS=724179;SAO=0;SSR=0;VC=SNV;VP=050000000000000000000100;WGT=0;dbSNPBuildID=120
chr1	724179	rs12184268	A	G	.	PASS	RSPOS=724179;SAO=0;SSR=0;VC=SNV;VP=050000000000000000000100;WGT=0;dbSNPBuildID=120
chr1	724188	rs60022176	A	AATGGA,AATGGAATGGAATGGA,AATGGAATGGG	.	PASS	GNO;NOV;RSPOS=724188;SAO=0;SLO;SSR=0;VC=MIXED;VP=050100000000000100000704;WGT=0;dbSNPBuildID=129
chr1	724188	rs60022176	A	AATGGA,AATGGAATGGAATGGA,AATGGAATGGG	.	PASS	GNO;NOV;RSPOS=724188;SAO=0;SLO;SSR=0;VC=MIXED;VP=050100000000000100000704;WGT=0;dbSNPBuildID=129
chr1	724189	rs75912128	G	A	.	PASS	GNO;RSPOS=724189;SAO=0;SSR=0;VC=SNV;VP=050000000000000100000100;WGT=0;dbSNPBuildID=131
chr1	724189	rs75912128	G	A	.	PASS	GNO;RSPOS=724189;SAO=0;SSR=0;VC=SNV;VP=050000000000000100000100;WGT=0;dbSNPBuildID=131
chr1	724194	rs12065699	G	A	.	PASS	GNO;RSPOS=724194;SAO=0;SLO;SSR=0;VC=SNV;VLD;VP=050100000000040100000100;WGT=0;dbSNPBuildID=120
chr1	724194	rs12065699	G	A	.	PASS	GNO;RSPOS=724194;SAO=0;SLO;SSR=0;VC=SNV;VLD;VP=050100000000040100000100;WGT=0;dbSNPBuildID=120
chr1	724204	rs79381800	C	G	.	PASS	GNO;RSPOS=724204;SAO=0;SSR=0;VC=SNV;VP=050000000000000100000100;WGT=0;dbSNPBuildID=131
chr1	724204	rs79381800	C	G	.	PASS	GNO;RSPOS=724204;SAO=0;SSR=0;VC=SNV;VP=050000000000000100000100;WGT=0;dbSNPBuildID=131
chr1	724205	rs111638339	C	A	.	PASS	RSPOS=724205;SAO=0;SSR=0;VC=SNV;VP=050000000000000000000100;WGT=0;dbSNPBuildID=132
chr1	724205	rs111638339	C	A	.	PASS	RSPOS=724205;SAO=0;SSR=0;VC=SNV;VP=050000000000000000000100;WGT=0;dbSNPBuildID=132
chr1	724225	rs61769357	C	T	.	PASS	GNO;RSPOS=724225;SAO=0;SSR=0;VC=SNV;VP=050000000000000100000100;WGT=0;dbSNPBuildID=129
chr1	724225	rs61769357	C	T	.	PASS	GNO;RSPOS=724225;SAO=0;SSR=0;VC=SNV;VP=050000000000000100000100;WGT=0;dbSNPBuildID=129
chr1	724300	rs12069907	C	T	.	PASS	GMAF=0.0703839122486289;GNO;RSPOS=724300;SAO=0;SLO;SSR=0;VC=SNV;VLD;VP=050100000000040100000100;WGT=0;dbSNPBuildID=120
chr1	724300	rs12069907	C	T	.	PASS	GMAF=0.0703839122486289;GNO;RSPOS=724300;SAO=0;SLO;SSR=0;VC=SNV;VLD;VP=050100000000040100000100;WGT=0;dbSNPBuildID=120
chr1	724324	rs28692873	G	A	.	PASS	RSPOS=724324;SAO=0;SSR=0;VC=SNV;VP=050000000000000000000100;WGT=0;dbSNPBuildID=125
chr1	724324	rs28692873	G	A	.	PASS	RSPOS=724324;SAO=0;SSR=0;VC=SNV;VP=050000000000000000000100;WGT=0;dbSNPBuildID=125
chr1	724439	rs79649090	T	G	.	PASS	RSPOS=724439;SAO=0;SSR=0;VC=SNV;VP=050000000000000000000100;WGT=0;dbSNPBuildID=131
chr1	724439	rs79649090	T	G	.	PASS	RSPOS=724439;SAO=0;SSR=0;VC=SNV;VP=050000000000000000000100;WGT=0;dbSNPBuildID=131
chr1	724498	rs34798748	A	AC	.	PASS	RSPOS=724498;RV;SAO=0;SSR=0;VC=DIV;VP=050000000000000000000200;WGT=0;dbSNPBuildID=126
chr1	724498	rs34798748	A	AC	.	PASS	RSPOS=724498;RV;SAO=0;SSR=0;VC=DIV;VP=050000000000000000000200;WGT=0;dbSNPBuildID=126
chr1	724521	rs111683245	G	A	.	PASS	GNO;RSPOS=724521;SAO=0;SLO;SSR=0;VC=SNV;VP=050100000000000100000100;WGT=0;dbSNPBuildID=132
chr1	724521	rs111683245	G	A	.	PASS	GNO;RSPOS=724521;SAO=0;SLO;SSR=0;VC=SNV;VP=050100000000000100000100;WGT=0;dbSNPBuildID=132
chr1	724564	rs111782946	C	G	.	PASS	GNO;RSPOS=724564;SAO=0;SLO;SSR=0;VC=SNV;VP=050100000000000100000100;WGT=0;dbSNPBuildID=132
chr1	724564	rs111782946	C	G	.	PASS	GNO;RSPOS=724564;SAO=0;SLO;SSR=0;VC=SNV;VP=050100000000000100000100;WGT=0;dbSNPBuildID=132
chr1	724702	rs12123356	G	A	.	PASS	GNO;RSPOS=724702;SAO=0;SSR=0;VC=SNV;VP=050000000000000100000100;WGT=0;dbSNPBuildID=120
chr1	724702	rs12123356	G	A	.	PASS	GNO;RSPOS=724702;SAO=0;SSR=0;VC=SNV;VP=050000000000000100000100;WGT=0;dbSNPBuildID=120
chr1	724747	rs12123359	G	T	.	PASS	RSPOS=724747;SAO=0;SSR=0;VC=SNV;VP=050000000000000000000100;WGT=0;dbSNPBuildID=120
chr1	724747	rs12123359	G	T	.	PASS	RSPOS=724747;SAO=0;SSR=0;VC=SNV;VP=050000000000000000000100;WGT=0;dbSNPBuildID=120
chr1	724751	rs11240765	C	G	.	PASS	RSPOS=724751;SAO=0;SSR=0;VC=SNV;VP=050000000000000000000100;WGT=0;dbSNPBuildID=120
chr1	724751	rs11240765	C	G	.	PASS	RSPOS=724751;SAO=0;SSR=0;VC=SNV;VP=050000000000000000000100;WGT=0;dbSNPBuildID=120
chr1	724783	rs11240766	T	A	.	PASS	GNO;RSPOS=724783;SAO=0;SSR=0;VC=SNV;VP=050000000000000100000100;WGT=0;dbSNPBuildID=120
chr1	724783	rs11240766	T	A	.	PASS	GNO;RSPOS=724783;SAO=0;SSR=0;VC=SNV;VP=050000000000000100000100;WGT=0;dbSNPBuildID=120
chr1	724849	rs12126395	C	A	.	PASS	GNO;RSPOS=724849;SAO=0;SSR=0;VC=SNV;VP=050000000000000100000100;WGT=0;dbSNPBuildID=120
chr1	724849	rs12126395	C	A	.	PASS	GNO;RSPOS=724849;SAO=0;SSR=0;VC=SNV;VP=050000000000000100000100;WGT=0;dbSNPBuildID=120
chr1	724861	rs12123401	G	A	.	PASS	RSPOS=724861;SAO=0;SSR=0;VC=SNV;VP=050000000000000000000100;WGT=0;dbSNPBuildID=120
chr1	724861	rs12123401	G	A	.	PASS	RSPOS=724861;SAO=0;SSR=0;VC=SNV;VP=050000000000000000000100;WGT=0;dbSNPBuildID=120
chr1	724869	rs12735556	C	A	.	PASS	RSPOS=724869;SAO=0;SSR=0;VC=SNV;VP=050000000000000000000100;WGT=0;dbSNPBuildID=121
chr1	724869	rs12735556	C	A	.	PASS	RSPOS=724869;SAO=0;SSR=0;VC=SNV;VP=050000000000000000000100;WGT=0;dbSNPBuildID=121
chr1	724871	rs12735557	C	G	.	PASS	RSPOS=724871;SAO=0;SSR=0;VC=SNV;VP=050000000000000000000100;WGT=0;dbSNPBuildID=121
chr1	724871	rs12735557	C	G	.	PASS	RSPOS=724871;SAO=0;SSR=0;VC=SNV;VP=050000000000000000000100;WGT=0;dbSNPBuildID=121
chr1	724896	rs12735567	C	G	.	PASS	RSPOS=724896;SAO=0;SSR=0;VC=SNV;VP=050000000000000000000100;WGT=0;dbSNPBuildID=121
chr1	724896	rs12735567	C	G	.	PASS	RSPOS=724896;SAO=0;SSR=0;VC=SNV;VP=050000000000000000000100;WGT=0;dbSNPBuildID=121
chr1	724897	rs12743135	A	G	.	PASS	RSPOS=724897;SAO=0;SSR=0;VC=SNV;VP=050000000000000000000100;WGT=0;dbSNPBuildID=121
chr1	724897	rs12743135	A	G	.	PASS	RSPOS=724897;SAO=0;SSR=0;VC=SNV;VP=050000000000000000000100;WGT=0;dbSNPBuildID=121
chr1	724956	rs192978528	G	A	.	PASS	RSPOS=724956;SAO=0;SSR=0;VC=SNV;VP=050000000000000000000100;WGT=0;dbSNPBuildID=135
chr1	724956	rs192978528	G	A	.	PASS	RSPOS=724956;SAO=0;SSR=0;VC=SNV;VP=050000000000000000000100;WGT=0;dbSNPBuildID=135
chr1	724970	rs138944178	T	C	.	PASS	ASP;RSPOS=724970;SAO=0;SSR=0;VC=SNV;VP=050000000004000000000100;WGT=0;dbSNPBuildID=134
chr1	724970	rs138944178	T	C	.	PASS	ASP;RSPOS=724970;SAO=0;SSR=0;VC=SNV;VP=050000000004000000000100;WGT=0;dbSNPBuildID=134
chr1	724979	rs149392590	C	A	.	PASS	ASP;RSPOS=724979;SAO=0;SSR=0;VC=SNV;VP=050000000004000000000100;WGT=0;dbSNPBuildID=134
chr1	724979	rs149392590	C	A	.	PASS	ASP;RSPOS=724979;SAO=0;SSR=0;VC=SNV;VP=050000000004000000000100;WGT=0;dbSNPBuildID=134
chr1	724981	rs62636326	A	C	.	PASS	RSPOS=724981;SAO=0;SSR=0;VC=SNV;VP=050000000000000000000100;WGT=0;dbSNPBuildID=129
chr1	724981	rs62636326	A	C	.	PASS	RSPOS=724981;SAO=0;SSR=0;VC=SNV;VP=050000000000000000000100;WGT=0;dbSNPBuildID=129
chr1	724999	rs62636327	C	A	.	PASS	ASP;RSPOS=724999;SAO=0;SSR=0;VC=SNV;VP=050000000004000000000100;WGT=0;dbSNPBuildID=129
chr1	724999	rs62636327	C	A	.	PASS	ASP;RSPOS=724999;SAO=0;SSR=0;VC=SNV;VP=050000000004000000000100;WGT=0;dbSNPBuildID=129
chr1	725001	rs62636328	C	G	.	PASS	RSPOS=725001;SAO=0;SSR=0;VC=SNV;VP=050000000000000000000100;WGT=0;dbSNPBuildID=129
chr1	725001	rs62636328	C	G	.	PASS	RSPOS=725001;SAO=0;SSR=0;VC=SNV;VP=050000000000000000000100;WGT=0;dbSNPBuildID=129
chr1	725004	rs62637240	A	C	.	PASS	RSPOS=725004;SAO=0;SSR=0;VC=SNV;VP=050000000000000000000100;WGT=0;dbSNPBuildID=129
chr1	725004	rs62637240	A	C	.	PASS	RSPOS=725004;SAO=0;SSR=0;VC=SNV;VP=050000000000000000000100;WGT=0;dbSNPBuildID=129
chr1	725127	rs145810624	A	G	.	PASS	ASP;RSPOS=725127;SAO=0;SSR=0;VC=SNV;VP=050000000004000000000100;WGT=0;dbSNPBuildID=134
chr1	725127	rs145810624	A	G	.	PASS	ASP;RSPOS=725127;SAO=0;SSR=0;VC=SNV;VP=050000000004000000000100;WGT=0;dbSNPBuildID=134
chr1	725180	rs182123904	T	C	.	PASS	RSPOS=725180;SAO=0;SSR=0;VC=SNV;VP=050000000000000000000100;WGT=0;dbSNPBuildID=135
chr1	725180	rs182123904	T	C	.	PASS	RSPOS=725180;SAO=0;SSR=0;VC=SNV;VP=050000000000000000000100;WGT=0;dbSNPBuildID=135
chr1	725234	rs138292487	A	G	.	PASS	ASP;RSPOS=725234;SAO=0;SSR=0;VC=SNV;VP=050000000004000000000100;WGT=0;dbSNPBuildID=134
chr1	725234	rs138292487	A	G	.	PASS	ASP;RSPOS=725234;SAO=0;SSR=0;VC=SNV;VP=050000000004000000000100;WGT=0;dbSNPBuildID=134
chr1	725240	rs186823576	T	A	.	PASS	RSPOS=725240;SAO=0;SSR=0;VC=SNV;VP=050000000000000000000100;WGT=0;dbSNPBuildID=135
chr1	725240	rs186823576	T	A	.	PASS	RSPOS=725240;SAO=0;SSR=0;VC=SNV;VP=050000000000000000000100;WGT=0;dbSNPBuildID=135
chr1	725297	rs142884826	G	T	.	PASS	ASP;RSPOS=725297;SAO=0;SSR=0;VC=SNV;VP=050000000004000000000100;WGT=0;dbSNPBuildID=134
chr1	725297	rs142884826	G	T	.	PASS	ASP;RSPOS=725297;SAO=0;SSR=0;VC=SNV;VP=050000000004000000000100;WGT=0;dbSNPBuildID=134
chr1	725516	rs6696240	A	G	.	PASS	RSPOS=725516;SAO=0;SSR=0;VC=SNV;VP=050000000000000000000100;WGT=0;dbSNPBuildID=116
chr1	725516	rs6696240	A	G	.	PASS	RSPOS=725516;SAO=0;SSR=0;VC=SNV;VP=050000000000000000000100;WGT=0;dbSNPBuildID=116
chr1	725569	rs146056153	T	A	.	PASS	ASP;RSPOS=725569;SAO=0;SSR=0;VC=SNV;VP=050000000004000000000100;WGT=0;dbSNPBuildID=134
chr1	725569	rs146056153	T	A	.	PASS	ASP;RSPOS=725569;SAO=0;SSR=0;VC=SNV;VP=050000000004000000000100;WGT=0;dbSNPBuildID=134
chr1	725644	rs192458606	A	C	.	PASS	RSPOS=725644;SAO=0;SSR=0;VC=SNV;VP=050000000000000000000100;WGT=0;dbSNPBuildID=135
chr1	725644	rs192458606	A	C	.	PASS	RSPOS=725644;SAO=0;SSR=0;VC=SNV;VP=050000000000000000000100;WGT=0;dbSNPBuildID=135
chr1	725658	rs184741348	A	T	.	PASS	RSPOS=725658;SAO=0;SSR=0;VC=SNV;VP=050000000000000000000100;WGT=0;dbSNPBuildID=135
chr1	725658	rs184741348	A	T	.	PASS	RSPOS=725658;SAO=0;SSR=0;VC=SNV;VP=050000000000000000000100;WGT=0;dbSNPBuildID=135
chr1	725727	rs140046304	C	T	.	PASS	ASP;RSPOS=725727;SAO=0;SSR=0;VC=SNV;VP=050000000004000000000100;WGT=0;dbSNPBuildID=134
chr1	725727	rs140046304	C	T	.	PASS	ASP;RSPOS=725727;SAO=0;SSR=0;VC=SNV;VP=050000000004000000000100;WGT=0;dbSNPBuildID=134
chr1	725792	rs141346580	G	T	.	PASS	ASP;RSPOS=725792;SAO=0;SSR=0;VC=SNV;VP=050000000004000000000100;WGT=0;dbSNPBuildID=134
chr1	725792	rs141346580	G	T	.	PASS	ASP;RSPOS=725792;SAO=0;SSR=0;VC=SNV;VP=050000000004000000000100;WGT=0;dbSNPBuildID=134
chr1	725841	rs150785685	T	G	.	PASS	ASP;RSPOS=725841;SAO=0;SSR=0;VC=SNV;VP=050000000004000000000100;WGT=0;dbSNPBuildID=134
chr1	725841	rs150785685	T	G	.	PASS	ASP;RSPOS=725841;SAO=0;SSR=0;VC=SNV;VP=050000000004000000000100;WGT=0;dbSNPBuildID=134
chr1	725848	rs139205655	G	A	.	PASS	ASP;RSPOS=725848;SAO=0;SSR=0;VC=SNV;VP=050000000004000000000100;WGT=0;dbSNPBuildID=134
chr1	725848	rs139205655	G	A	.	PASS	ASP;RSPOS=725848;SAO=0;SSR=0;VC=SNV;VP=050000000004000000000100;WGT=0;dbSNPBuildID=134
chr1	725944	rs149922284	C	A	.	PASS	ASP;RSPOS=725944;SAO=0;SSR=0;VC=SNV;VP=050000000004000000000100;WGT=0;dbSNPBuildID=134
chr1	725944	rs149922284	C	A	.	PASS	ASP;RSPOS=725944;SAO=0;SSR=0;VC=SNV;VP=050000000004000000000100;WGT=0;dbSNPBuildID=134
chr1	726061	rs147622208	G	T	.	PASS	ASP;RSPOS=726061;SAO=0;SSR=0;VC=SNV;VP=050000000004000000000100;WGT=0;dbSNPBuildID=134
chr1	726061	rs147622208	G	T	.	PASS	ASP;RSPOS=726061;SAO=0;SSR=0;VC=SNV;VP=050000000004000000000100;WGT=0;dbSNPBuildID=134
chr1	726062	rs140383086	G	T	.	PASS	ASP;RSPOS=726062;SAO=0;SSR=0;VC=SNV;VP=050000000004000000000100;WGT=0;dbSNPBuildID=134
chr1	726062	rs140383086	G	T	.	PASS	ASP;RSPOS=726062;SAO=0;SSR=0;VC=SNV;VP=050000000004000000000100;WGT=0;dbSNPBuildID=134
chr1	726066	rs144348447	G	A	.	PASS	ASP;RSPOS=726066;SAO=0;SSR=0;VC=SNV;VP=050000000004000000000100;WGT=0;dbSNPBuildID=134
chr1	726066	rs144348447	G	A	.	PASS	ASP;RSPOS=726066;SAO=0;SSR=0;VC=SNV;VP=050000000004000000000100;WGT=0;dbSNPBuildID=134
chr1	726070	rs147770494	T	G	.	PASS	ASP;RSPOS=726070;SAO=0;SSR=0;VC=SNV;VP=050000000004000000000100;WGT=0;dbSNPBuildID=134
chr1	726070	rs147770494	T	G	.	PASS	ASP;RSPOS=726070;SAO=0;SSR=0;VC=SNV;VP=050000000004000000000100;WGT=0;dbSNPBuildID=134
chr1	726077	rs148810787	G	C	.	PASS	ASP;RSPOS=726077;SAO=0;SSR=0;VC=SNV;VP=050000000004000000000100;WGT=0;dbSNPBuildID=134
chr1	726077	rs148810787	G	C	.	PASS	ASP;RSPOS=726077;SAO=0;SSR=0;VC=SNV;VP=050000000004000000000100;WGT=0;dbSNPBuildID=134
chr1	726082	rs190059196	G	C	.	PASS	RSPOS=726082;SAO=0;SSR=0;VC=SNV;VP=050000000000000000000100;WGT=0;dbSNPBuildID=135
chr1	726082	rs190059196	G	C	.	PASS	RSPOS=726082;SAO=0;SSR=0;VC=SNV;VP=050000000000000000000100;WGT=0;dbSNPBuildID=135
chr1	726105	rs6692089	C	A	.	PASS	ASP;RSPOS=726105;SAO=0;SSR=0;VC=SNV;VP=050000000004000000000100;WGT=0;dbSNPBuildID=116
chr1	726105	rs6692089	C	A	.	PASS	ASP;RSPOS=726105;SAO=0;SSR=0;VC=SNV;VP=050000000004000000000100;WGT=0;dbSNPBuildID=116
chr1	726107	rs6699876	T	G	.	PASS	ASP;RSPOS=726107;SAO=0;SSR=0;VC=SNV;VP=050000000004000000000100;WGT=0;dbSNPBuildID=116
chr1	726107	rs6699876	T	G	.	PASS	ASP;RSPOS=726107;SAO=0;SSR=0;VC=SNV;VP=050000000004000000000100;WGT=0;dbSNPBuildID=116
chr1	726113	rs6692093	C	G	.	PASS	ASP;GNO;RSPOS=726113;SAO=0;SSR=0;VC=SNV;VP=050000000004000100000100;WGT=0;dbSNPBuildID=116
chr1	726113	rs6692093	C	G	.	PASS	ASP;GNO;RSPOS=726113;SAO=0;SSR=0;VC=SNV;VP=050000000004000100000100;WGT=0;dbSNPBuildID=116
chr1	726294	rs140622624	T	C	.	PASS	ASP;RSPOS=726294;SAO=0;SSR=0;VC=SNV;VP=050000000004000000000100;WGT=0;dbSNPBuildID=134
chr1	726294	rs140622624	T	C	.	PASS	ASP;RSPOS=726294;SAO=0;SSR=0;VC=SNV;VP=050000000004000000000100;WGT=0;dbSNPBuildID=134
chr1	726308	rs145774872	G	T	.	PASS	ASP;RSPOS=726308;SAO=0;SSR=0;VC=SNV;VP=050000000004000000000100;WGT=0;dbSNPBuildID=134
chr1	726308	rs145774872	G	T	.	PASS	ASP;RSPOS=726308;SAO=0;SSR=0;VC=SNV;VP=050000000004000000000100;WGT=0;dbSNPBuildID=134
chr1	726313	rs138827274	CGAATGGAATG	C	.	PASS	ASP;RSPOS=726359;SAO=0;SSR=0;VC=DIV;VP=050000000004000000000200;WGT=0;dbSNPBuildID=134
chr1	726313	rs138827274	CGAATGGAATG	C	.	PASS	ASP;RSPOS=726359;SAO=0;SSR=0;VC=DIV;VP=050000000004000000000200;WGT=0;dbSNPBuildID=134
chr1	726316	rs138442726	A	G	.	PASS	ASP;RSPOS=726316;SAO=0;SSR=0;VC=SNV;VP=050000000004000000000100;WGT=0;dbSNPBuildID=134
chr1	726316	rs138442726	A	G	.	PASS	ASP;RSPOS=726316;SAO=0;SSR=0;VC=SNV;VP=050000000004000000000100;WGT=0;dbSNPBuildID=134
chr1	726318	rs141295072	G	A	.	PASS	ASP;RSPOS=726318;SAO=0;SSR=0;VC=SNV;VP=050000000004000000000100;WGT=0;dbSNPBuildID=134
chr1	726318	rs141295072	G	A	.	PASS	ASP;RSPOS=726318;SAO=0;SSR=0;VC=SNV;VP=050000000004000000000100;WGT=0;dbSNPBuildID=134
chr1	726329	rs78162012	G	T	.	PASS	CFL;GNO;RSPOS=726329;SAO=0;SSR=0;VC=SNV;VP=050000000008000100000100;WGT=0;dbSNPBuildID=131
chr1	726329	rs78162012	G	T	.	PASS	CFL;GNO;RSPOS=726329;SAO=0;SSR=0;VC=SNV;VP=050000000008000100000100;WGT=0;dbSNPBuildID=131
chr1	726339	rs77608476	G	A	.	PASS	ASP;GNO;RSPOS=726339;SAO=0;SSR=0;VC=SNV;VP=050000000004000100000100;WGT=0;dbSNPBuildID=131
chr1	726339	rs77608476	G	A	.	PASS	ASP;GNO;RSPOS=726339;SAO=0;SSR=0;VC=SNV;VP=050000000004000100000100;WGT=0;dbSNPBuildID=131
chr1	726341	rs192951399	A	T	.	PASS	RSPOS=726341;SAO=0;SSR=0;VC=SNV;VP=050000000000000000000100;WGT=0;dbSNPBuildID=135
chr1	726341	rs192951399	A	T	.	PASS	RSPOS=726341;SAO=0;SSR=0;VC=SNV;VP=050000000000000000000100;WGT=0;dbSNPBuildID=135
chr1	726449	rs145488171	T	C	.	PASS	ASP;KGPilot123;RSPOS=726449;SAO=0;SSR=0;VC=SNV;VP=050000000004000010000100;WGT=0;dbSNPBuildID=134
chr1	726449	rs145488171	T	C	.	PASS	ASP;KGPilot123;RSPOS=726449;SAO=0;SSR=0;VC=SNV;VP=050000000004000010000100;WGT=0;dbSNPBuildID=134
chr1	726481	rs3131980	T	G	.	PASS	ASP;GMAF=0.147166361974406;GNO;RSPOS=726481;RV;SAO=0;SSR=0;VC=SNV;VP=050000000004000100000100;WGT=0;dbSNPBuildID=103
chr1	726481	rs3131980	T	G	.	PASS	ASP;GMAF=0.147166361974406;GNO;RSPOS=726481;RV;SAO=0;SSR=0;VC=SNV;VP=050000000004000100000100;WGT=0;dbSNPBuildID=103
chr1	726489	rs113872283	T	C	.	PASS	ASP;RSPOS=726489;SAO=0;SSR=0;VC=SNV;VP=050000000004000000000100;WGT=0;dbSNPBuildID=132
chr1	726489	rs113872283	T	C	.	PASS	ASP;RSPOS=726489;SAO=0;SSR=0;VC=SNV;VP=050000000004000000000100;WGT=0;dbSNPBuildID=132
chr1	726564	rs189514835	T	C	.	PASS	RSPOS=726564;SAO=0;SSR=0;VC=SNV;VP=050000000000000000000100;WGT=0;dbSNPBuildID=135
chr1	726564	rs189514835	T	C	.	PASS	RSPOS=726564;SAO=0;SSR=0;VC=SNV;VP=050000000000000000000100;WGT=0;dbSNPBuildID=135
chr1	726598	rs78063172	A	T	.	PASS	RSPOS=726598;SAO=0;SSR=0;VC=SNV;VP=050000000000000000000100;WGT=0;dbSNPBuildID=131
chr1	726598	rs78063172	A	T	.	PASS	RSPOS=726598;SAO=0;SSR=0;VC=SNV;VP=050000000000000000000100;WGT=0;dbSNPBuildID=131
chr1	726671	rs9730483	T	G	.	PASS	ASP;GNO;RSPOS=726671;SAO=0;SSR=0;VC=SNV;VP=050000000004000100000100;WGT=0;dbSNPBuildID=119
chr1	726671	rs9730483	T	G	.	PASS	ASP;GNO;RSPOS=726671;SAO=0;SSR=0;VC=SNV;VP=050000000004000100000100;WGT=0;dbSNPBuildID=119
chr1	726685	rs28666865	T	C	.	PASS	ASP;RSPOS=726685;SAO=0;SSR=0;VC=SNV;VP=050000000004000000000100;WGT=0;dbSNPBuildID=125
chr1	726685	rs28666865	T	C	.	PASS	ASP;RSPOS=726685;SAO=0;SSR=0;VC=SNV;VP=050000000004000000000100;WGT=0;dbSNPBuildID=125
chr1	726730	rs181373991	G	C	.	PASS	RSPOS=726730;SAO=0;SSR=0;VC=SNV;VP=050000000000000000000100;WGT=0;dbSNPBuildID=135
chr1	726730	rs181373991	G	C	.	PASS	RSPOS=726730;SAO=0;SSR=0;VC=SNV;VP=050000000000000000000100;WGT=0;dbSNPBuildID=135
chr1	726756	rs138807857	C	A	.	PASS	ASP;RSPOS=726756;SAO=0;SSR=0;VC=SNV;VP=050000000004000000000100;WGT=0;dbSNPBuildID=134
chr1	726756	rs138807857	C	A	.	PASS	ASP;RSPOS=726756;SAO=0;SSR=0;VC=SNV;VP=050000000004000000000100;WGT=0;dbSNPBuildID=134
chr1	726770	rs28715113	G	A	.	PASS	ASP;RSPOS=726770;SAO=0;SSR=0;VC=SNV;VP=050000000004000000000100;WGT=0;dbSNPBuildID=125
chr1	726770	rs28715113	G	A	.	PASS	ASP;RSPOS=726770;SAO=0;SSR=0;VC=SNV;VP=050000000004000000000100;WGT=0;dbSNPBuildID=125
chr1	726794	rs28454925	C	G	.	PASS	ASP;GMAF=0.0242230347349177;GNO;KGPilot123;RSPOS=726794;SAO=0;SSR=0;VC=SNV;VP=050000000004000110000100;WGT=0;dbSNPBuildID=125
chr1	726794	rs28454925	C	G	.	PASS	ASP;GMAF=0.0242230347349177;GNO;KGPilot123;RSPOS=726794;SAO=0;SSR=0;VC=SNV;VP=050000000004000110000100;WGT=0;dbSNPBuildID=125
chr1	726811	rs149339767	G	A	.	PASS	ASP;RSPOS=726811;SAO=0;SSR=0;VC=SNV;VP=050000000004000000000100;WGT=0;dbSNPBuildID=134
chr1	726811	rs149339767	G	A	.	PASS	ASP;RSPOS=726811;SAO=0;SSR=0;VC=SNV;VP=050000000004000000000100;WGT=0;dbSNPBuildID=134
chr1	726821	rs144688025	T	A	.	PASS	ASP;RSPOS=726821;SAO=0;SSR=0;VC=SNV;VP=050000000004000000000100;WGT=0;dbSNPBuildID=134
chr1	726821	rs144688025	T	A	.	PASS	ASP;RSPOS=726821;SAO=0;SSR=0;VC=SNV;VP=050000000004000000000100;WGT=0;dbSNPBuildID=134
chr1	726822	rs148053333	C	A	.	PASS	ASP;RSPOS=726822;SAO=0;SSR=0;VC=SNV;VP=050000000004000000000100;WGT=0;dbSNPBuildID=134
chr1	726822	rs148053333	C	A	.	PASS	ASP;RSPOS=726822;SAO=0;SSR=0;VC=SNV;VP=050000000004000000000100;WGT=0;dbSNPBuildID=134
chr1	726824	rs141805267	A	G	.	PASS	ASP;RSPOS=726824;SAO=0;SSR=0;VC=SNV;VP=050000000004000000000100;WGT=0;dbSNPBuildID=134
chr1	726824	rs141805267	A	G	.	PASS	ASP;RSPOS=726824;SAO=0;SSR=0;VC=SNV;VP=050000000004000000000100;WGT=0;dbSNPBuildID=134
chr1	726830	rs147190254	T	G	.	PASS	ASP;RSPOS=726830;SAO=0;SSR=0;VC=SNV;VP=050000000004000000000100;WGT=0;dbSNPBuildID=134
chr1	726830	rs147190254	T	G	.	PASS	ASP;RSPOS=726830;SAO=0;SSR=0;VC=SNV;VP=050000000004000000000100;WGT=0;dbSNPBuildID=134
chr1	726847	rs140554459	C	A	.	PASS	ASP;RSPOS=726847;SAO=0;SSR=0;VC=SNV;VP=050000000004000000000100;WGT=0;dbSNPBuildID=134
chr1	726847	rs140554459	C	A	.	PASS	ASP;RSPOS=726847;SAO=0;SSR=0;VC=SNV;VP=050000000004000000000100;WGT=0;dbSNPBuildID=134
chr1	726849	rs144410284	C	G	.	PASS	ASP;RSPOS=726849;SAO=0;SSR=0;VC=SNV;VP=050000000004000000000100;WGT=0;dbSNPBuildID=134
chr1	726849	rs144410284	C	G	.	PASS	ASP;RSPOS=726849;SAO=0;SSR=0;VC=SNV;VP=050000000004000000000100;WGT=0;dbSNPBuildID=134
chr1	726850	rs147367132	A	G	.	PASS	ASP;RSPOS=726850;SAO=0;SSR=0;VC=SNV;VP=050000000004000000000100;WGT=0;dbSNPBuildID=134
chr1	726850	rs147367132	A	G	.	PASS	ASP;RSPOS=726850;SAO=0;SSR=0;VC=SNV;VP=050000000004000000000100;WGT=0;dbSNPBuildID=134
chr1	726859	rs139100483	A	G	.	PASS	ASP;RSPOS=726859;SAO=0;SSR=0;VC=SNV;VP=050000000004000000000100;WGT=0;dbSNPBuildID=134
chr1	726859	rs139100483	A	G	.	PASS	ASP;RSPOS=726859;SAO=0;SSR=0;VC=SNV;VP=050000000004000000000100;WGT=0;dbSNPBuildID=134
chr1	726869	rs149870261	A	G	.	PASS	ASP;RSPOS=726869;SAO=0;SSR=0;VC=SNV;VP=050000000004000000000100;WGT=0;dbSNPBuildID=134
chr1	726869	rs149870261	A	G	.	PASS	ASP;RSPOS=726869;SAO=0;SSR=0;VC=SNV;VP=050000000004000000000100;WGT=0;dbSNPBuildID=134
chr1	726877	rs144908978	C	A	.	PASS	ASP;RSPOS=726877;SAO=0;SSR=0;VC=SNV;VP=050000000004000000000100;WGT=0;dbSNPBuildID=134
chr1	726877	rs144908978	C	A	.	PASS	ASP;RSPOS=726877;SAO=0;SSR=0;VC=SNV;VP=050000000004000000000100;WGT=0;dbSNPBuildID=134
chr1	726879	rs149003499	C	G	.	PASS	ASP;RSPOS=726879;SAO=0;SSR=0;VC=SNV;VP=050000000004000000000100;WGT=0;dbSNPBuildID=134
chr1	726879	rs149003499	C	G	.	PASS	ASP;RSPOS=726879;SAO=0;SSR=0;VC=SNV;VP=050000000004000000000100;WGT=0;dbSNPBuildID=134
chr1	726884	rs144555236	A	G	.	PASS	ASP;RSPOS=726884;SAO=0;SSR=0;VC=SNV;VP=050000000004000000000100;WGT=0;dbSNPBuildID=134
chr1	726884	rs144555236	A	G	.	PASS	ASP;RSPOS=726884;SAO=0;SSR=0;VC=SNV;VP=050000000004000000000100;WGT=0;dbSNPBuildID=134
chr1	726885	rs146607122	T	G	.	PASS	ASP;RSPOS=726885;SAO=0;SSR=0;VC=SNV;VP=050000000004000000000100;WGT=0;dbSNPBuildID=134
chr1	726885	rs146607122	T	G	.	PASS	ASP;RSPOS=726885;SAO=0;SSR=0;VC=SNV;VP=050000000004000000000100;WGT=0;dbSNPBuildID=134
chr1	726895	rs141325488	A	G	.	PASS	ASP;RSPOS=726895;SAO=0;SSR=0;VC=SNV;VP=050000000004000000000100;WGT=0;dbSNPBuildID=134
chr1	726895	rs141325488	A	G	.	PASS	ASP;RSPOS=726895;SAO=0;SSR=0;VC=SNV;VP=050000000004000000000100;WGT=0;dbSNPBuildID=134
chr1	726899	rs145113979	T	G	.	PASS	ASP;RSPOS=726899;SAO=0;SSR=0;VC=SNV;VP=050000000004000000000100;WGT=0;dbSNPBuildID=134
chr1	726899	rs145113979	T	G	.	PASS	ASP;RSPOS=726899;SAO=0;SSR=0;VC=SNV;VP=050000000004000000000100;WGT=0;dbSNPBuildID=134
chr1	726901	rs148316385	G	A	.	PASS	ASP;RSPOS=726901;SAO=0;SSR=0;VC=SNV;VP=050000000004000000000100;WGT=0;dbSNPBuildID=134
chr1	726901	rs148316385	G	A	.	PASS	ASP;RSPOS=726901;SAO=0;SSR=0;VC=SNV;VP=050000000004000000000100;WGT=0;dbSNPBuildID=134
chr1	726922	rs113477110	C	A	.	PASS	ASP;RSPOS=726922;SAO=0;SSR=0;VC=SNV;VP=050000000004000000000100;WGT=0;dbSNPBuildID=132
chr1	726922	rs113477110	C	A	.	PASS	ASP;RSPOS=726922;SAO=0;SSR=0;VC=SNV;VP=050000000004000000000100;WGT=0;dbSNPBuildID=132
chr1	726934	rs3115867	G	GC,GG	.	PASS	ASP;GNO;RSPOS=726934;RV;SAO=0;SLO;SSR=0;VC=SNV;VP=050100000004000100000100;WGT=0;dbSNPBuildID=103
chr1	726934	rs3115867	G	GC,GG	.	PASS	ASP;GNO;RSPOS=726934;RV;SAO=0;SLO;SSR=0;VC=SNV;VP=050100000004000100000100;WGT=0;dbSNPBuildID=103
chr1	726939	rs4520358	G	C	.	PASS	ASP;GNO;RSPOS=726939;SAO=0;SSR=0;VC=SNV;VP=050000000004000100000100;WGT=0;dbSNPBuildID=111
chr1	726939	rs4520358	G	C	.	PASS	ASP;GNO;RSPOS=726939;SAO=0;SSR=0;VC=SNV;VP=050000000004000100000100;WGT=0;dbSNPBuildID=111
chr1	726942	rs28503900	A	C	.	PASS	ASP;RSPOS=726942;SAO=0;SSR=0;VC=SNV;VP=050000000004000000000100;WGT=0;dbSNPBuildID=125
chr1	726942	rs28503900	A	C	.	PASS	ASP;RSPOS=726942;SAO=0;SSR=0;VC=SNV;VP=050000000004000000000100;WGT=0;dbSNPBuildID=125
chr1	726944	rs3131979	C	G	.	PASS	ASP;GNO;RSPOS=726944;RV;SAO=0;SLO;SSR=0;VC=SNV;VP=050100000004000100000100;WGT=0;dbSNPBuildID=103
chr1	726944	rs80349061	C	CGAATG	.	PASS	ASP;RSPOS=727001;SAO=0;SSR=0;VC=DIV;VP=050000000004000000000200;WGT=0;dbSNPBuildID=131
chr1	726944	rs3131979	C	G	.	PASS	ASP;GNO;RSPOS=726944;RV;SAO=0;SLO;SSR=0;VC=SNV;VP=050100000004000100000100;WGT=0;dbSNPBuildID=103
chr1	726944	rs80349061	C	CGAATG	.	PASS	ASP;RSPOS=727001;SAO=0;SSR=0;VC=DIV;VP=050000000004000000000200;WGT=0;dbSNPBuildID=131
chr1	726953	rs61769359	T	C	.	PASS	ASP;RSPOS=726953;SAO=0;SSR=0;VC=SNV;VP=050000000004000000000100;WGT=0;dbSNPBuildID=129
chr1	726953	rs61769359	T	C	.	PASS	ASP;RSPOS=726953;SAO=0;SSR=0;VC=SNV;VP=050000000004000000000100;WGT=0;dbSNPBuildID=129
chr1	726957	rs12075980	A	C	.	PASS	ASP;RSPOS=726957;SAO=0;SSR=0;VC=SNV;VP=050000000004000000000100;WGT=0;dbSNPBuildID=120
chr1	726957	rs12075980	A	C	.	PASS	ASP;RSPOS=726957;SAO=0;SSR=0;VC=SNV;VP=050000000004000000000100;WGT=0;dbSNPBuildID=120
chr1	726996	rs138173535	A	G	.	PASS	ASP;RSPOS=726996;SAO=0;SSR=0;VC=SNV;VP=050000000004000000000100;WGT=0;dbSNPBuildID=134
chr1	726996	rs138173535	A	G	.	PASS	ASP;RSPOS=726996;SAO=0;SSR=0;VC=SNV;VP=050000000004000000000100;WGT=0;dbSNPBuildID=134
chr1	726997	rs78241539	A	C	.	PASS	ASP;GNO;RSPOS=726997;SAO=0;SSR=0;VC=SNV;VP=050000000004000100000100;WGT=0;dbSNPBuildID=131
chr1	726997	rs78241539	A	C	.	PASS	ASP;GNO;RSPOS=726997;SAO=0;SSR=0;VC=SNV;VP=050000000004000100000100;WGT=0;dbSNPBuildID=131
chr1	726998	rs185267943	T	A	.	PASS	RSPOS=726998;SAO=0;SSR=0;VC=SNV;VP=050000000000000000000100;WGT=0;dbSNPBuildID=135
chr1	726998	rs185267943	T	A	.	PASS	RSPOS=726998;SAO=0;SSR=0;VC=SNV;VP=050000000000000000000100;WGT=0;dbSNPBuildID=135
chr1	726999	rs143727255	G	C	.	PASS	ASP;RSPOS=726999;SAO=0;SSR=0;VC=SNV;VP=050000000004000000000100;WGT=0;dbSNPBuildID=134
chr1	726999	rs143727255	G	C	.	PASS	ASP;RSPOS=726999;SAO=0;SSR=0;VC=SNV;VP=050000000004000000000100;WGT=0;dbSNPBuildID=134
chr1	727000	rs147206491	G	A	.	PASS	ASP;RSPOS=727000;SAO=0;SSR=0;VC=SNV;VP=050000000004000000000100;WGT=0;dbSNPBuildID=134
chr1	727000	rs147206491	G	A	.	PASS	ASP;RSPOS=727000;SAO=0;SSR=0;VC=SNV;VP=050000000004000000000100;WGT=0;dbSNPBuildID=134
chr1	727002	rs75075910	C	A	.	PASS	ASP;GNO;RSPOS=727002;SAO=0;SSR=0;VC=SNV;VP=050000000004000100000100;WGT=0;dbSNPBuildID=131
chr1	727002	rs75075910	C	A	.	PASS	ASP;GNO;RSPOS=727002;SAO=0;SSR=0;VC=SNV;VP=050000000004000100000100;WGT=0;dbSNPBuildID=131
chr1	727018	rs78317200	A	T	.	PASS	ASP;GNO;RSPOS=727018;SAO=0;SSR=0;VC=SNV;VP=050000000004000100000100;WGT=0;dbSNPBuildID=131
chr1	727018	rs78317200	A	T	.	PASS	ASP;GNO;RSPOS=727018;SAO=0;SSR=0;VC=SNV;VP=050000000004000100000100;WGT=0;dbSNPBuildID=131
chr1	727027	rs138935635	C	A	.	PASS	ASP;RSPOS=727027;SAO=0;SSR=0;VC=SNV;VP=050000000004000000000100;WGT=0;dbSNPBuildID=134
chr1	727027	rs138935635	C	A	.	PASS	ASP;RSPOS=727027;SAO=0;SSR=0;VC=SNV;VP=050000000004000000000100;WGT=0;dbSNPBuildID=134
chr1	727030	rs74557403	A	G	.	PASS	ASP;GNO;RSPOS=727030;SAO=0;SSR=0;VC=SNV;VP=050000000004000100000100;WGT=0;dbSNPBuildID=131
chr1	727030	rs74557403	A	G	.	PASS	ASP;GNO;RSPOS=727030;SAO=0;SSR=0;VC=SNV;VP=050000000004000100000100;WGT=0;dbSNPBuildID=131
chr1	727039	rs142785409	A	G	.	PASS	ASP;RSPOS=727039;SAO=0;SSR=0;VC=SNV;VP=050000000004000000000100;WGT=0;dbSNPBuildID=134
chr1	727039	rs142785409	A	G	.	PASS	ASP;RSPOS=727039;SAO=0;SSR=0;VC=SNV;VP=050000000004000000000100;WGT=0;dbSNPBuildID=134
chr1	727044	rs117714966	T	G	.	PASS	ASP;RSPOS=727044;SAO=0;SSR=0;VC=SNV;VP=050000000004000000000100;WGT=0;dbSNPBuildID=134
chr1	727044	rs117714966	T	G	.	PASS	ASP;RSPOS=727044;SAO=0;SSR=0;VC=SNV;VP=050000000004000000000100;WGT=0;dbSNPBuildID=134
chr1	727045	rs148422886	T	G	.	PASS	ASP;RSPOS=727045;SAO=0;SSR=0;VC=SNV;VP=050000000004000000000100;WGT=0;dbSNPBuildID=134
chr1	727045	rs148422886	T	G	.	PASS	ASP;RSPOS=727045;SAO=0;SSR=0;VC=SNV;VP=050000000004000000000100;WGT=0;dbSNPBuildID=134
chr1	727142	rs28641938	T	C	.	PASS	ASP;GMAF=0.0242230347349177;KGPilot123;RSPOS=727142;SAO=0;SSR=0;VC=SNV;VLD;VP=050000000004040010000100;WGT=0;dbSNPBuildID=125
chr1	727142	rs28641938	T	C	.	PASS	ASP;GMAF=0.0242230347349177;KGPilot123;RSPOS=727142;SAO=0;SSR=0;VC=SNV;VLD;VP=050000000004040010000100;WGT=0;dbSNPBuildID=125
chr1	727212	rs186100254	G	A	.	PASS	KGPilot123;RSPOS=727212;SAO=0;SSR=0;VC=SNV;VP=050000000000000010000100;WGT=0;dbSNPBuildID=135
chr1	727212	rs186100254	G	A	.	PASS	KGPilot123;RSPOS=727212;SAO=0;SSR=0;VC=SNV;VP=050000000000000010000100;WGT=0;dbSNPBuildID=135
chr1	727655	rs12565110	C	T	.	PASS	CFL;GMAF=0.0722120658135283;KGPilot123;RSPOS=727655;SAO=0;SSR=0;VC=SNV;VLD;VP=050000000008040010000100;WGT=0;dbSNPBuildID=120
chr1	727655	rs12565110	C	T	.	PASS	CFL;GMAF=0.0722120658135283;KGPilot123;RSPOS=727655;SAO=0;SSR=0;VC=SNV;VLD;VP=050000000008040010000100;WGT=0;dbSNPBuildID=120
chr1	727703	rs76098992	C	T	.	PASS	CFL;GNO;RSPOS=727703;SAO=0;SSR=0;VC=SNV;VP=050000000008000100000100;WGT=0;dbSNPBuildID=131
chr1	727703	rs76098992	C	T	.	PASS	CFL;GNO;RSPOS=727703;SAO=0;SSR=0;VC=SNV;VP=050000000008000100000100;WGT=0;dbSNPBuildID=131
chr1	727815	rs77874774	T	C	.	PASS	CFL;GNO;RSPOS=727815;SAO=0;SSR=0;VC=SNV;VLD;VP=050000000008040100000100;WGT=0;dbSNPBuildID=131
chr1	727815	rs77874774	T	C	.	PASS	CFL;GNO;RSPOS=727815;SAO=0;SSR=0;VC=SNV;VLD;VP=050000000008040100000100;WGT=0;dbSNPBuildID=131
chr1	727841	rs116587930	G	A	.	PASS	ASP;GMAF=0.0210237659963437;KGPilot123;RSPOS=727841;SAO=0;SSR=0;VC=SNV;VLD;VP=050000000004040010000100;WGT=0;dbSNPBuildID=132
chr1	727841	rs116587930	G	A	.	PASS	ASP;GMAF=0.0210237659963437;KGPilot123;RSPOS=727841;SAO=0;SSR=0;VC=SNV;VLD;VP=050000000004040010000100;WGT=0;dbSNPBuildID=132
chr1	727853	rs74436512	C	T	.	PASS	CFL;GNO;RSPOS=727853;SAO=0;SSR=0;VC=SNV;VLD;VP=050000000008040100000100;WGT=0;dbSNPBuildID=131
chr1	727853	rs74436512	C	T	.	PASS	CFL;GNO;RSPOS=727853;SAO=0;SSR=0;VC=SNV;VLD;VP=050000000008040100000100;WGT=0;dbSNPBuildID=131
chr1	727913	rs76984760	A	G	.	PASS	CFL;GNO;RSPOS=727913;SAO=0;SSR=0;VC=SNV;VLD;VP=050000000008040100000100;WGT=0;dbSNPBuildID=131
chr1	727913	rs76984760	A	G	.	PASS	CFL;GNO;RSPOS=727913;SAO=0;SSR=0;VC=SNV;VLD;VP=050000000008040100000100;WGT=0;dbSNPBuildID=131
chr1	727962	rs74514030	T	C	.	PASS	CFL;GMAF=0.125685557586837;GNO;RSPOS=727962;SAO=0;SSR=0;VC=SNV;VP=050000000008000100000100;WGT=0;dbSNPBuildID=131
chr1	727962	rs74514030	T	C	.	PASS	CFL;GMAF=0.125685557586837;GNO;RSPOS=727962;SAO=0;SSR=0;VC=SNV;VP=050000000008000100000100;WGT=0;dbSNPBuildID=131
chr1	728159	rs3131978	C	T	.	PASS	CFL;GMAF=0.0758683729433272;KGPilot123;RSPOS=728159;RV;SAO=0;SSR=0;VC=SNV;VLD;VP=050000000008040010000100;WGT=0;dbSNPBuildID=103
chr1	728159	rs3131978	C	T	.	PASS	CFL;GMAF=0.0758683729433272;KGPilot123;RSPOS=728159;RV;SAO=0;SSR=0;VC=SNV;VLD;VP=050000000008040010000100;WGT=0;dbSNPBuildID=103
chr1	728242	rs3131977	C	G	.	PASS	CFL;GMAF=0.086837294332724;GNO;KGPilot123;PH2;RSPOS=728242;RV;SAO=0;SSR=0;VC=SNV;VLD;VP=050000000008040112000100;WGT=0;dbSNPBuildID=103
chr1	728242	rs3131977	C	G	.	PASS	CFL;GMAF=0.086837294332724;GNO;KGPilot123;PH2;RSPOS=728242;RV;SAO=0;SSR=0;VC=SNV;VLD;VP=050000000008040112000100;WGT=0;dbSNPBuildID=103
chr1	728606	rs145605014	G	A	.	PASS	ASP;KGPilot123;RSPOS=728606;SAO=0;SSR=0;VC=SNV;VP=050000000004000010000100;WGT=0;dbSNPBuildID=134
chr1	728606	rs145605014	G	A	.	PASS	ASP;KGPilot123;RSPOS=728606;SAO=0;SSR=0;VC=SNV;VP=050000000004000010000100;WGT=0;dbSNPBuildID=134
chr1	728853	rs191103318	A	G	.	PASS	KGPilot123;RSPOS=728853;SAO=0;SSR=0;VC=SNV;VP=050000000000000010000100;WGT=0;dbSNPBuildID=135
chr1	728853	rs191103318	A	G	.	PASS	KGPilot123;RSPOS=728853;SAO=0;SSR=0;VC=SNV;VP=050000000000000010000100;WGT=0;dbSNPBuildID=135
chr1	728951	rs55744711	C	T	.	PASS	CFL;GMAF=0.0338208409506399;HD;KGPilot123;RSPOS=728951;SAO=0;SSR=0;VC=SNV;VLD;VP=050000000008040410000100;WGT=0;dbSNPBuildID=129
chr1	728951	rs55744711	C	T	.	PASS	CFL;GMAF=0.0338208409506399;HD;KGPilot123;RSPOS=728951;SAO=0;SSR=0;VC=SNV;VLD;VP=050000000008040410000100;WGT=0;dbSNPBuildID=129
chr1	729113	rs142583241	A	C	.	PASS	ASP;RSPOS=729113;SAO=0;SSR=0;VC=SNV;VP=050000000004000000000100;WGT=0;dbSNPBuildID=134
chr1	729113	rs142583241	A	C	.	PASS	ASP;RSPOS=729113;SAO=0;SSR=0;VC=SNV;VP=050000000004000000000100;WGT=0;dbSNPBuildID=134
chr1	729358	rs142251181	GA	G	.	PASS	ASP;KGPilot123;RSPOS=729359;SAO=0;SSR=0;VC=DIV;VP=050000000004000010000200;WGT=0;dbSNPBuildID=134
chr1	729358	rs142251181	GA	G	.	PASS	ASP;KGPilot123;RSPOS=729359;SAO=0;SSR=0;VC=DIV;VP=050000000004000010000200;WGT=0;dbSNPBuildID=134
chr1	729632	rs116720794	C	T	.	PASS	ASP;GMAF=0.0251371115173675;KGPilot123;RSPOS=729632;SAO=0;SSR=0;VC=SNV;VLD;VP=050000000004040010000100;WGT=0;dbSNPBuildID=132
chr1	729632	rs116720794	C	T	.	PASS	ASP;GMAF=0.0251371115173675;KGPilot123;RSPOS=729632;SAO=0;SSR=0;VC=SNV;VLD;VP=050000000004040010000100;WGT=0;dbSNPBuildID=132
chr1	729679	rs4951859	C	G	.	PASS	CFL;GMAF=0.332266910420475;GNO;KGPilot123;RSPOS=729679;SAO=0;SSR=0;VC=SNV;VLD;VP=050000000008040110000100;WGT=0;dbSNPBuildID=111
chr1	729679	rs4951859	C	G	.	PASS	CFL;GMAF=0.332266910420475;GNO;KGPilot123;RSPOS=729679;SAO=0;SSR=0;VC=SNV;VLD;VP=050000000008040110000100;WGT=0;dbSNPBuildID=111
chr1	729716	rs2977657	C	A	.	PASS	CFL;RSPOS=729716;RV;SAO=0;SSR=1;VC=SNV;VP=050000000008000000000140;WGT=0;dbSNPBuildID=101
chr1	729716	rs2977657	C	A	.	PASS	CFL;RSPOS=729716;RV;SAO=0;SSR=1;VC=SNV;VP=050000000008000000000140;WGT=0;dbSNPBuildID=101
chr1	729739	rs148932570	C	T	.	PASS	ASP;KGPilot123;RSPOS=729739;SAO=0;SSR=0;VC=SNV;VP=050000000004000010000100;WGT=0;dbSNPBuildID=134
chr1	729739	rs148932570	C	T	.	PASS	ASP;KGPilot123;RSPOS=729739;SAO=0;SSR=0;VC=SNV;VP=050000000004000010000100;WGT=0;dbSNPBuildID=134
chr1	729940	rs143646113	C	G	.	PASS	ASP;KGPilot123;RSPOS=729940;SAO=0;SSR=0;VC=SNV;VP=050000000004000010000100;WGT=0;dbSNPBuildID=134
chr1	729940	rs143646113	C	G	.	PASS	ASP;KGPilot123;RSPOS=729940;SAO=0;SSR=0;VC=SNV;VP=050000000004000010000100;WGT=0;dbSNPBuildID=134
chr1	729948	rs2977656	C	T	.	PASS	CFL;G5;GNO;HD;PH2;RSPOS=729948;RV;SAO=0;SLO;SSR=1;VC=SNV;VLD;VP=050100000008050502000140;WGT=0;dbSNPBuildID=101
chr1	729948	rs2977656	C	T	.	PASS	CFL;G5;GNO;HD;PH2;RSPOS=729948;RV;SAO=0;SLO;SSR=1;VC=SNV;VLD;VP=050100000008050502000140;WGT=0;dbSNPBuildID=101
chr1	729957	rs116982056	T	C	.	PASS	ASP;G5;G5A;GMAF=0.0105118829981718;KGPilot123;RSPOS=729957;SAO=0;SSR=0;VC=SNV;VLD;VP=050000000004070010000100;WGT=0;dbSNPBuildID=132
chr1	729957	rs116982056	T	C	.	PASS	ASP;G5;G5A;GMAF=0.0105118829981718;KGPilot123;RSPOS=729957;SAO=0;SSR=0;VC=SNV;VLD;VP=050000000004070010000100;WGT=0;dbSNPBuildID=132
chr1	730002	rs113566256	T	C	.	PASS	CFL;RSPOS=730002;SAO=0;SSR=0;VC=SNV;VP=050000000008000000000100;WGT=0;dbSNPBuildID=132
chr1	730002	rs113566256	T	C	.	PASS	CFL;RSPOS=730002;SAO=0;SSR=0;VC=SNV;VP=050000000008000000000100;WGT=0;dbSNPBuildID=132
chr1	730029	rs3131976	C	T	.	PASS	CFL;GNO;RSPOS=730029;RV;SAO=0;SSR=0;VC=SNV;VP=050000000008000100000100;WGT=0;dbSNPBuildID=103
chr1	730029	rs3131976	C	T	.	PASS	CFL;GNO;RSPOS=730029;RV;SAO=0;SSR=0;VC=SNV;VP=050000000008000100000100;WGT=0;dbSNPBuildID=103
chr1	730087	rs148120343	T	C	.	PASS	ASP;KGPilot123;RSPOS=730087;SAO=0;SSR=0;VC=SNV;VP=050000000004000010000100;WGT=0;dbSNPBuildID=134
chr1	730087	rs148120343	T	C	.	PASS	ASP;KGPilot123;RSPOS=730087;SAO=0;SSR=0;VC=SNV;VP=050000000004000010000100;WGT=0;dbSNPBuildID=134
chr1	730094	rs180671242	T	G	.	PASS	KGPilot123;RSPOS=730094;SAO=0;SSR=0;VC=SNV;VP=050000000000000010000100;WGT=0;dbSNPBuildID=135
chr1	730094	rs180671242	T	G	.	PASS	KGPilot123;RSPOS=730094;SAO=0;SSR=0;VC=SNV;VP=050000000000000010000100;WGT=0;dbSNPBuildID=135
chr1	730112	rs2977655	T	C	.	PASS	CFL;RSPOS=730112;RV;SAO=0;SSR=1;VC=SNV;VP=050000000008000000000140;WGT=0;dbSNPBuildID=101
chr1	730112	rs2977655	T	C	.	PASS	CFL;RSPOS=730112;RV;SAO=0;SSR=1;VC=SNV;VP=050000000008000000000140;WGT=0;dbSNPBuildID=101
chr1	730166	rs142852109	A	G	.	PASS	ASP;KGPilot123;RSPOS=730166;SAO=0;SSR=0;VC=SNV;VP=050000000004000010000100;WGT=0;dbSNPBuildID=134
chr1	730166	rs142852109	A	G	.	PASS	ASP;KGPilot123;RSPOS=730166;SAO=0;SSR=0;VC=SNV;VP=050000000004000010000100;WGT=0;dbSNPBuildID=134
chr1	730183	rs186456954	A	G	.	PASS	KGPilot123;RSPOS=730183;SAO=0;SSR=0;VC=SNV;VP=050000000000000010000100;WGT=0;dbSNPBuildID=135
chr1	730183	rs186456954	A	G	.	PASS	KGPilot123;RSPOS=730183;SAO=0;SSR=0;VC=SNV;VP=050000000000000010000100;WGT=0;dbSNPBuildID=135
chr1	730232	rs146255828	C	T	.	PASS	ASP;KGPilot123;RSPOS=730232;SAO=0;SSR=0;VC=SNV;VP=050000000004000010000100;WGT=0;dbSNPBuildID=134
chr1	730232	rs146255828	C	T	.	PASS	ASP;KGPilot123;RSPOS=730232;SAO=0;SSR=0;VC=SNV;VP=050000000004000010000100;WGT=0;dbSNPBuildID=134
chr1	730249	rs138036075	G	A	.	PASS	ASP;KGPilot123;RSPOS=730249;SAO=0;SSR=0;VC=SNV;VP=050000000004000010000100;WGT=0;dbSNPBuildID=134
chr1	730249	rs138036075	G	A	.	PASS	ASP;KGPilot123;RSPOS=730249;SAO=0;SSR=0;VC=SNV;VP=050000000004000010000100;WGT=0;dbSNPBuildID=134
chr1	730315	rs190987452	G	C	.	PASS	KGPilot123;RSPOS=730315;SAO=0;SSR=0;VC=SNV;VP=050000000000000010000100;WGT=0;dbSNPBuildID=135
chr1	730315	rs190987452	G	C	.	PASS	KGPilot123;RSPOS=730315;SAO=0;SSR=0;VC=SNV;VP=050000000000000010000100;WGT=0;dbSNPBuildID=135
chr1	730323	rs142513910	A	G	.	PASS	ASP;KGPilot123;RSPOS=730323;SAO=0;SSR=0;VC=SNV;VP=050000000004000010000100;WGT=0;dbSNPBuildID=134
chr1	730323	rs142513910	A	G	.	PASS	ASP;KGPilot123;RSPOS=730323;SAO=0;SSR=0;VC=SNV;VP=050000000004000010000100;WGT=0;dbSNPBuildID=134
chr1	730372	rs2977653	C	T	.	PASS	CFL;RSPOS=730372;RV;SAO=0;SSR=0;VC=SNV;VP=050000000008000000000100;WGT=0;dbSNPBuildID=101
chr1	730372	rs2977653	C	T	.	PASS	CFL;RSPOS=730372;RV;SAO=0;SSR=0;VC=SNV;VP=050000000008000000000100;WGT=0;dbSNPBuildID=101
chr1	730393	rs2977652	C	T	.	PASS	CFL;GNO;PH2;RSPOS=730393;RV;SAO=0;SSR=0;VC=SNV;VP=050000000008000102000100;WGT=0;dbSNPBuildID=101
chr1	730393	rs2977652	C	T	.	PASS	CFL;GNO;PH2;RSPOS=730393;RV;SAO=0;SSR=0;VC=SNV;VP=050000000008000102000100;WGT=0;dbSNPBuildID=101
chr1	730441	rs2977651	C	T	.	PASS	CFL;RSPOS=730441;RV;SAO=0;SSR=0;VC=SNV;VP=050000000008000000000100;WGT=0;dbSNPBuildID=101
chr1	730441	rs2977651	C	T	.	PASS	CFL;RSPOS=730441;RV;SAO=0;SSR=0;VC=SNV;VP=050000000008000000000100;WGT=0;dbSNPBuildID=101
chr1	731248	rs28657541	G	T	.	PASS	CFL;RSPOS=731248;SAO=0;SSR=0;VC=SNV;VP=050000000008000000000100;WGT=0;dbSNPBuildID=125
chr1	731248	rs28657541	G	T	.	PASS	CFL;RSPOS=731248;SAO=0;SSR=0;VC=SNV;VP=050000000008000000000100;WGT=0;dbSNPBuildID=125
chr1	731372	rs183191052	G	T	.	PASS	KGPilot123;RSPOS=731372;SAO=0;SSR=0;VC=SNV;VP=050000000000000010000100;WGT=0;dbSNPBuildID=135
chr1	731372	rs183191052	G	T	.	PASS	KGPilot123;RSPOS=731372;SAO=0;SSR=0;VC=SNV;VP=050000000000000010000100;WGT=0;dbSNPBuildID=135
chr1	731379	rs2977649	A	G	.	PASS	CFL;RSPOS=731379;RV;SAO=0;SSR=0;VC=SNV;VP=050000000008000000000100;WGT=0;dbSNPBuildID=101
chr1	731379	rs2977649	A	G	.	PASS	CFL;RSPOS=731379;RV;SAO=0;SSR=0;VC=SNV;VP=050000000008000000000100;WGT=0;dbSNPBuildID=101
chr1	731453	rs186002080	G	A	.	PASS	KGPilot123;RSPOS=731453;SAO=0;SSR=0;VC=SNV;VP=050000000000000010000100;WGT=0;dbSNPBuildID=135
chr1	731453	rs186002080	G	A	.	PASS	KGPilot123;RSPOS=731453;SAO=0;SSR=0;VC=SNV;VP=050000000000000010000100;WGT=0;dbSNPBuildID=135
chr1	731499	rs139600419	T	C	.	PASS	ASP;KGPilot123;RSPOS=731499;SAO=0;SSR=0;VC=SNV;VP=050000000004000010000100;WGT=0;dbSNPBuildID=134
chr1	731499	rs139600419	T	C	.	PASS	ASP;KGPilot123;RSPOS=731499;SAO=0;SSR=0;VC=SNV;VP=050000000004000010000100;WGT=0;dbSNPBuildID=134
chr1	731528	rs145141833	G	A	.	PASS	ASP;KGPilot123;RSPOS=731528;SAO=0;SSR=0;VC=SNV;VP=050000000004000010000100;WGT=0;dbSNPBuildID=134
chr1	731528	rs145141833	G	A	.	PASS	ASP;KGPilot123;RSPOS=731528;SAO=0;SSR=0;VC=SNV;VP=050000000004000010000100;WGT=0;dbSNPBuildID=134
chr1	731554	rs2977648	C	T	.	PASS	CFL;RSPOS=731554;RV;SAO=0;SSR=1;VC=SNV;VP=050000000008000000000140;WGT=0;dbSNPBuildID=101
chr1	731554	rs2977648	C	T	.	PASS	CFL;RSPOS=731554;RV;SAO=0;SSR=1;VC=SNV;VP=050000000008000000000140;WGT=0;dbSNPBuildID=101
chr1	731716	rs147576002	C	G	.	PASS	ASP;KGPilot123;RSPOS=731716;SAO=0;SSR=0;VC=SNV;VP=050000000004000010000100;WGT=0;dbSNPBuildID=134
chr1	731716	rs147576002	C	G	.	PASS	ASP;KGPilot123;RSPOS=731716;SAO=0;SSR=0;VC=SNV;VP=050000000004000010000100;WGT=0;dbSNPBuildID=134
chr1	731717	rs191317422	A	G	.	PASS	KGPilot123;RSPOS=731717;SAO=0;SSR=0;VC=SNV;VP=050000000000000010000100;WGT=0;dbSNPBuildID=135
chr1	731717	rs191317422	A	G	.	PASS	KGPilot123;RSPOS=731717;SAO=0;SSR=0;VC=SNV;VP=050000000000000010000100;WGT=0;dbSNPBuildID=135
chr1	731718	rs142557973	T	C	.	PASS	ASP;KGPilot123;RSPOS=731718;SAO=0;SSR=0;VC=SNV;VP=050000000004000010000100;WGT=0;dbSNPBuildID=134
chr1	731718	rs142557973	T	C	.	PASS	ASP;KGPilot123;RSPOS=731718;SAO=0;SSR=0;VC=SNV;VP=050000000004000010000100;WGT=0;dbSNPBuildID=134
chr1	732120	rs114572157	T	C	.	PASS	ASP;G5;G5A;GMAF=0.0283363802559415;KGPilot123;RSPOS=732120;SAO=0;SSR=0;VC=SNV;VLD;VP=050000000004070010000100;WGT=0;dbSNPBuildID=132
chr1	732120	rs114572157	T	C	.	PASS	ASP;G5;G5A;GMAF=0.0283363802559415;KGPilot123;RSPOS=732120;SAO=0;SSR=0;VC=SNV;VLD;VP=050000000004070010000100;WGT=0;dbSNPBuildID=132
chr1	732164	rs138208096	T	G	.	PASS	ASP;KGPilot123;RSPOS=732164;SAO=0;SSR=0;VC=SNV;VP=050000000004000010000100;WGT=0;dbSNPBuildID=134
chr1	732164	rs138208096	T	G	.	PASS	ASP;KGPilot123;RSPOS=732164;SAO=0;SSR=0;VC=SNV;VP=050000000004000010000100;WGT=0;dbSNPBuildID=134
chr1	732698	rs183323318	T	A	.	PASS	KGPilot123;RSPOS=732698;SAO=0;SSR=0;VC=SNV;VP=050000000000000010000100;WGT=0;dbSNPBuildID=135
chr1	732698	rs183323318	T	A	.	PASS	KGPilot123;RSPOS=732698;SAO=0;SSR=0;VC=SNV;VP=050000000000000010000100;WGT=0;dbSNPBuildID=135
chr1	732707	rs2427940	G	A	.	PASS	CFL;GNO;KGPilot123;RSPOS=732707;RV;SAO=0;SLO;SSR=0;VC=SNV;VP=050100000008000110000100;WGT=0;dbSNPBuildID=100
chr1	732707	rs2427940	G	A	.	PASS	CFL;GNO;KGPilot123;RSPOS=732707;RV;SAO=0;SLO;SSR=0;VC=SNV;VP=050100000008000110000100;WGT=0;dbSNPBuildID=100
chr1	732720	rs192719866	T	G	.	PASS	KGPilot123;RSPOS=732720;SAO=0;SSR=0;VC=SNV;VP=050000000000000010000100;WGT=0;dbSNPBuildID=135
chr1	732720	rs192719866	T	G	.	PASS	KGPilot123;RSPOS=732720;SAO=0;SSR=0;VC=SNV;VP=050000000000000010000100;WGT=0;dbSNPBuildID=135
chr1	732746	rs142578063	T	C	.	PASS	ASP;KGPilot123;RSPOS=732746;SAO=0;SSR=0;VC=SNV;VP=050000000004000010000100;WGT=0;dbSNPBuildID=134
chr1	732746	rs142578063	T	C	.	PASS	ASP;KGPilot123;RSPOS=732746;SAO=0;SSR=0;VC=SNV;VP=050000000004000010000100;WGT=0;dbSNPBuildID=134
chr1	732801	rs144022023	A	G	.	PASS	ASP;KGPilot123;RSPOS=732801;SAO=0;SSR=0;VC=SNV;VP=050000000004000010000100;WGT=0;dbSNPBuildID=134
chr1	732801	rs144022023	A	G	.	PASS	ASP;KGPilot123;RSPOS=732801;SAO=0;SSR=0;VC=SNV;VP=050000000004000010000100;WGT=0;dbSNPBuildID=134
chr1	732809	rs12131618	T	C	.	PASS	CFL;GMAF=0.0411334552102377;KGPilot123;RSPOS=732809;SAO=0;SSR=0;VC=SNV;VLD;VP=050000000008040010000100;WGT=0;dbSNPBuildID=120
chr1	732809	rs12131618	T	C	.	PASS	CFL;GMAF=0.0411334552102377;KGPilot123;RSPOS=732809;SAO=0;SSR=0;VC=SNV;VLD;VP=050000000008040010000100;WGT=0;dbSNPBuildID=120
chr1	732851	rs1977875	G	A	.	PASS	CFL;GNO;RSPOS=732851;RV;SAO=0;SLO;SSR=0;VC=SNV;VP=050100000008000100000100;WGT=0;dbSNPBuildID=92
chr1	732851	rs1977875	G	A	.	PASS	CFL;GNO;RSPOS=732851;RV;SAO=0;SLO;SSR=0;VC=SNV;VP=050100000008000100000100;WGT=0;dbSNPBuildID=92
chr1	732856	rs4040687	A	T	.	PASS	CFL;RSPOS=732856;SAO=0;SLO;SSR=0;VC=SNV;VP=050100000008000000000100;WGT=0;dbSNPBuildID=108
chr1	732856	rs4040687	A	T	.	PASS	CFL;RSPOS=732856;SAO=0;SLO;SSR=0;VC=SNV;VP=050100000008000000000100;WGT=0;dbSNPBuildID=108
chr1	732857	rs4040688	TGAA	T	.	PASS	CFL;RSPOS=732860;SAO=0;SLO;SSR=0;VC=DIV;VP=050100000008000000000200;WGT=0;dbSNPBuildID=108
chr1	732857	rs4040688	TGAA	T	.	PASS	CFL;RSPOS=732860;SAO=0;SLO;SSR=0;VC=DIV;VP=050100000008000000000200;WGT=0;dbSNPBuildID=108
chr1	732882	rs182075886	C	G	.	PASS	KGPilot123;RSPOS=732882;SAO=0;SSR=0;VC=SNV;VP=050000000000000010000100;WGT=0;dbSNPBuildID=135
chr1	732882	rs182075886	C	G	.	PASS	KGPilot123;RSPOS=732882;SAO=0;SSR=0;VC=SNV;VP=050000000000000010000100;WGT=0;dbSNPBuildID=135
chr1	732939	rs2977646	G	C	.	PASS	CFL;RSPOS=732939;RV;SAO=0;SSR=0;VC=SNV;VP=050000000008000000000100;WGT=0;dbSNPBuildID=101
chr1	732939	rs2977646	G	C	.	PASS	CFL;RSPOS=732939;RV;SAO=0;SSR=0;VC=SNV;VP=050000000008000000000100;WGT=0;dbSNPBuildID=101
chr1	732970	rs2977645	C	T	.	PASS	CFL;RSPOS=732970;RV;SAO=0;SSR=0;VC=SNV;VP=050000000008000000000100;WGT=0;dbSNPBuildID=101
chr1	732970	rs2977645	C	T	.	PASS	CFL;RSPOS=732970;RV;SAO=0;SSR=0;VC=SNV;VP=050000000008000000000100;WGT=0;dbSNPBuildID=101
chr1	733013	rs4951860	T	C	.	PASS	CFL;GMAF=0.00731261425959781;GNO;KGPilot123;RSPOS=733013;SAO=0;SSR=0;VC=SNV;VP=050000000008000110000100;WGT=0;dbSNPBuildID=111
chr1	733013	rs4951860	T	C	.	PASS	CFL;GMAF=0.00731261425959781;GNO;KGPilot123;RSPOS=733013;SAO=0;SSR=0;VC=SNV;VP=050000000008000110000100;WGT=0;dbSNPBuildID=111
chr1	733014	rs2427939	C	G	.	PASS	CFL;RSPOS=733014;RV;SAO=0;SSR=0;VC=SNV;VP=050000000008000000000100;WGT=0;dbSNPBuildID=100
chr1	733014	rs2427939	C	G	.	PASS	CFL;RSPOS=733014;RV;SAO=0;SSR=0;VC=SNV;VP=050000000008000000000100;WGT=0;dbSNPBuildID=100
chr1	733789	rs113829859	T	C	.	PASS	CFL;RSPOS=733789;SAO=0;SSR=0;VC=SNV;VP=050000000008000000000100;WGT=0;dbSNPBuildID=132
chr1	733789	rs113829859	T	C	.	PASS	CFL;RSPOS=733789;SAO=0;SSR=0;VC=SNV;VP=050000000008000000000100;WGT=0;dbSNPBuildID=132
chr1	733819	rs187923271	A	G	.	PASS	KGPilot123;RSPOS=733819;SAO=0;SSR=0;VC=SNV;VP=050000000000000010000100;WGT=0;dbSNPBuildID=135
chr1	733819	rs187923271	A	G	.	PASS	KGPilot123;RSPOS=733819;SAO=0;SSR=0;VC=SNV;VP=050000000000000010000100;WGT=0;dbSNPBuildID=135
chr1	733998	rs61770164	C	T	.	PASS	CFL;GMAF=0.136197440585009;KGPilot123;RSPOS=733998;SAO=0;SSR=0;VC=SNV;VLD;VP=050000000008040010000100;WGT=0;dbSNPBuildID=129
chr1	733998	rs61770164	C	T	.	PASS	CFL;GMAF=0.136197440585009;KGPilot123;RSPOS=733998;SAO=0;SSR=0;VC=SNV;VLD;VP=050000000008040010000100;WGT=0;dbSNPBuildID=129
chr1	734042	rs61770165	G	A	.	PASS	CFL;GMAF=0.0795246800731261;GNO;KGPilot123;RSPOS=734042;SAO=0;SSR=0;VC=SNV;VP=050000000008000110000100;WGT=0;dbSNPBuildID=129
chr1	734042	rs61770165	G	A	.	PASS	CFL;GMAF=0.0795246800731261;GNO;KGPilot123;RSPOS=734042;SAO=0;SSR=0;VC=SNV;VP=050000000008000110000100;WGT=0;dbSNPBuildID=129
chr1	734162	rs145810134	G	A	.	PASS	ASP;KGPilot123;RSPOS=734162;SAO=0;SSR=0;VC=SNV;VP=050000000004000010000100;WGT=0;dbSNPBuildID=134
chr1	734162	rs145810134	G	A	.	PASS	ASP;KGPilot123;RSPOS=734162;SAO=0;SSR=0;VC=SNV;VP=050000000004000010000100;WGT=0;dbSNPBuildID=134
chr1	734289	rs2427932	G	A	.	PASS	CFL;GMAF=0.0342778793418647;RSPOS=734289;RV;SAO=0;SSR=0;VC=SNV;VLD;VP=050000000008040000000100;WGT=0;dbSNPBuildID=100
chr1	734289	rs2427932	G	A	.	PASS	CFL;GMAF=0.0342778793418647;RSPOS=734289;RV;SAO=0;SSR=0;VC=SNV;VLD;VP=050000000008040000000100;WGT=0;dbSNPBuildID=100
chr1	734320	rs192488184	C	T	.	PASS	KGPilot123;RSPOS=734320;SAO=0;SSR=0;VC=SNV;VP=050000000000000010000100;WGT=0;dbSNPBuildID=135
chr1	734320	rs192488184	C	T	.	PASS	KGPilot123;RSPOS=734320;SAO=0;SSR=0;VC=SNV;VP=050000000000000010000100;WGT=0;dbSNPBuildID=135
chr1	734332	rs112204126	A	G	.	PASS	CFL;GNO;RSPOS=734332;SAO=0;SSR=0;VC=SNV;VP=050000000008000100000100;WGT=0;dbSNPBuildID=132
chr1	734332	rs112204126	A	G	.	PASS	CFL;GNO;RSPOS=734332;SAO=0;SSR=0;VC=SNV;VP=050000000008000100000100;WGT=0;dbSNPBuildID=132
chr1	734338	rs184443961	G	C	.	PASS	KGPilot123;RSPOS=734338;SAO=0;SSR=0;VC=SNV;VP=050000000000000010000100;WGT=0;dbSNPBuildID=135
chr1	734338	rs184443961	G	C	.	PASS	KGPilot123;RSPOS=734338;SAO=0;SSR=0;VC=SNV;VP=050000000000000010000100;WGT=0;dbSNPBuildID=135
chr1	734340	rs146623218	G	A	.	PASS	ASP;KGPilot123;RSPOS=734340;SAO=0;SSR=0;VC=SNV;VP=050000000004000010000100;WGT=0;dbSNPBuildID=134
chr1	734340	rs146623218	G	A	.	PASS	ASP;KGPilot123;RSPOS=734340;SAO=0;SSR=0;VC=SNV;VP=050000000004000010000100;WGT=0;dbSNPBuildID=134
chr1	734349	rs141242758	T	C	.	PASS	ASP;KGPilot123;RSPOS=734349;SAO=0;SSR=0;VC=SNV;VP=050000000004000010000100;WGT=0;dbSNPBuildID=134
chr1	734349	rs141242758	T	C	.	PASS	ASP;KGPilot123;RSPOS=734349;SAO=0;SSR=0;VC=SNV;VP=050000000004000010000100;WGT=0;dbSNPBuildID=134
chr1	734360	rs190189568	C	T	.	PASS	KGPilot123;RSPOS=734360;SAO=0;SSR=0;VC=SNV;VP=050000000000000010000100;WGT=0;dbSNPBuildID=135
chr1	734360	rs190189568	C	T	.	PASS	KGPilot123;RSPOS=734360;SAO=0;SSR=0;VC=SNV;VP=050000000000000010000100;WGT=0;dbSNPBuildID=135
chr1	734383	rs144952147	G	A	.	PASS	ASP;KGPilot123;RSPOS=734383;SAO=0;SSR=0;VC=SNV;VP=050000000004000010000100;WGT=0;dbSNPBuildID=134
chr1	734383	rs144952147	G	A	.	PASS	ASP;KGPilot123;RSPOS=734383;SAO=0;SSR=0;VC=SNV;VP=050000000004000010000100;WGT=0;dbSNPBuildID=134
chr1	734422	rs192840627	G	A	.	PASS	KGPilot123;RSPOS=734422;SAO=0;SSR=0;VC=SNV;VP=050000000000000010000100;WGT=0;dbSNPBuildID=135
chr1	734422	rs192840627	G	A	.	PASS	KGPilot123;RSPOS=734422;SAO=0;SSR=0;VC=SNV;VP=050000000000000010000100;WGT=0;dbSNPBuildID=135
chr1	734458	rs184885526	C	G	.	PASS	KGPilot123;RSPOS=734458;SAO=0;SSR=0;VC=SNV;VP=050000000000000010000100;WGT=0;dbSNPBuildID=135
chr1	734458	rs184885526	C	G	.	PASS	KGPilot123;RSPOS=734458;SAO=0;SSR=0;VC=SNV;VP=050000000000000010000100;WGT=0;dbSNPBuildID=135
chr1	734462	rs12564807	G	A	.	PASS	CFL;GNO;HD;KGPilot123;PH2;RSPOS=734462;SAO=0;SLO;SSR=0;VC=SNV;VP=050100000008000512000100;WGT=0;dbSNPBuildID=120
chr1	734462	rs12564807	G	A	.	PASS	CFL;GNO;HD;KGPilot123;PH2;RSPOS=734462;SAO=0;SLO;SSR=0;VC=SNV;VP=050100000008000512000100;WGT=0;dbSNPBuildID=120
chr1	734491	rs7518433	T	C	.	PASS	CFL;GMAF=0.0941499085923218;GNO;KGPilot123;RSPOS=734491;SAO=0;SSR=0;VC=SNV;VP=050000000008000110000100;WGT=0;dbSNPBuildID=116
chr1	734491	rs7518433	T	C	.	PASS	CFL;GMAF=0.0941499085923218;GNO;KGPilot123;RSPOS=734491;SAO=0;SSR=0;VC=SNV;VP=050000000008000110000100;WGT=0;dbSNPBuildID=116
chr1	734566	rs139489325	G	A	.	PASS	ASP;RSPOS=734566;SAO=0;SSR=0;VC=SNV;VP=050000000004000000000100;WGT=0;dbSNPBuildID=134
chr1	734566	rs139489325	G	A	.	PASS	ASP;RSPOS=734566;SAO=0;SSR=0;VC=SNV;VP=050000000004000000000100;WGT=0;dbSNPBuildID=134
chr1	734620	rs114843608	A	G	.	PASS	ASP;GMAF=0.329067641681901;RSPOS=734620;SAO=0;SSR=0;VC=SNV;VLD;VP=050000000004040000000100;WGT=0;dbSNPBuildID=134
chr1	734620	rs114843608	A	G	.	PASS	ASP;GMAF=0.329067641681901;RSPOS=734620;SAO=0;SSR=0;VC=SNV;VLD;VP=050000000004040000000100;WGT=0;dbSNPBuildID=134
chr1	734624	rs78326856	A	C	.	PASS	CFL;GNO;RSPOS=734624;SAO=0;SSR=0;VC=SNV;VLD;VP=050000000008040100000100;WGT=0;dbSNPBuildID=131
chr1	734624	rs78326856	A	C	.	PASS	CFL;GNO;RSPOS=734624;SAO=0;SSR=0;VC=SNV;VLD;VP=050000000008040100000100;WGT=0;dbSNPBuildID=131
chr1	734951	rs61770166	A	G	.	PASS	CFL;RSPOS=734951;SAO=0;SSR=0;VC=SNV;VP=050000000008000000000100;WGT=0;dbSNPBuildID=129
chr1	734951	rs61770166	A	G	.	PASS	CFL;RSPOS=734951;SAO=0;SSR=0;VC=SNV;VP=050000000008000000000100;WGT=0;dbSNPBuildID=129
chr1	734988	rs2427929	A	G	.	PASS	CFL;RSPOS=734988;RV;SAO=0;SSR=0;VC=SNV;VP=050000000008000000000100;WGT=0;dbSNPBuildID=100
chr1	734988	rs2427929	A	G	.	PASS	CFL;RSPOS=734988;RV;SAO=0;SSR=0;VC=SNV;VP=050000000008000000000100;WGT=0;dbSNPBuildID=100
chr1	735068	rs2427928	A	G	.	PASS	CFL;GMAF=0.0429616087751371;GNO;KGPilot123;RSPOS=735068;RV;SAO=0;SSR=0;VC=SNV;VP=050000000008000110000100;WGT=0;dbSNPBuildID=100
chr1	735068	rs2427928	A	G	.	PASS	CFL;GMAF=0.0429616087751371;GNO;KGPilot123;RSPOS=735068;RV;SAO=0;SSR=0;VC=SNV;VP=050000000008000110000100;WGT=0;dbSNPBuildID=100
chr1	735072	rs2427927	C	G	.	PASS	CFL;GNO;RSPOS=735072;RV;SAO=0;SSR=0;VC=SNV;VP=050000000008000100000100;WGT=0;dbSNPBuildID=100
chr1	735072	rs2427927	C	G	.	PASS	CFL;GNO;RSPOS=735072;RV;SAO=0;SSR=0;VC=SNV;VP=050000000008000100000100;WGT=0;dbSNPBuildID=100
chr1	735122	rs181013327	T	C	.	PASS	KGPilot123;RSPOS=735122;SAO=0;SSR=0;VC=SNV;VP=050000000000000010000100;WGT=0;dbSNPBuildID=135
chr1	735122	rs181013327	T	C	.	PASS	KGPilot123;RSPOS=735122;SAO=0;SSR=0;VC=SNV;VP=050000000000000010000100;WGT=0;dbSNPBuildID=135
chr1	735636	rs147015757	A	G	.	PASS	ASP;KGPilot123;RSPOS=735636;SAO=0;SSR=0;VC=SNV;VP=050000000004000010000100;WGT=0;dbSNPBuildID=134
chr1	735636	rs147015757	A	G	.	PASS	ASP;KGPilot123;RSPOS=735636;SAO=0;SSR=0;VC=SNV;VP=050000000004000010000100;WGT=0;dbSNPBuildID=134
chr1	735682	rs138174321	G	C	.	PASS	ASP;KGPilot123;RSPOS=735682;SAO=0;SSR=0;VC=SNV;VP=050000000004000010000100;WGT=0;dbSNPBuildID=134
chr1	735682	rs138174321	G	C	.	PASS	ASP;KGPilot123;RSPOS=735682;SAO=0;SSR=0;VC=SNV;VP=050000000004000010000100;WGT=0;dbSNPBuildID=134
chr1	735899	rs185294652	G	C	.	PASS	KGPilot123;RSPOS=735899;SAO=0;SSR=0;VC=SNV;VP=050000000000000010000100;WGT=0;dbSNPBuildID=135
chr1	735899	rs185294652	G	C	.	PASS	KGPilot123;RSPOS=735899;SAO=0;SSR=0;VC=SNV;VP=050000000000000010000100;WGT=0;dbSNPBuildID=135
chr1	735911	rs12407111	A	G	.	PASS	CFL;RSPOS=735911;SAO=0;SSR=0;VC=SNV;VP=050000000008000000000100;WGT=0;dbSNPBuildID=120
chr1	735911	rs12407111	A	G	.	PASS	CFL;RSPOS=735911;SAO=0;SSR=0;VC=SNV;VP=050000000008000000000100;WGT=0;dbSNPBuildID=120
chr1	735985	rs12405651	G	A	.	PASS	CFL;KGPilot123;RSPOS=735985;SAO=0;SSR=0;VC=SNV;VP=050000000008000010000100;WGT=0;dbSNPBuildID=120
chr1	735985	rs12405651	G	A	.	PASS	CFL;KGPilot123;RSPOS=735985;SAO=0;SSR=0;VC=SNV;VP=050000000008000010000100;WGT=0;dbSNPBuildID=120
chr1	735994	rs12405652	G	A	.	PASS	CFL;RSPOS=735994;SAO=0;SSR=0;VC=SNV;VP=050000000008000000000100;WGT=0;dbSNPBuildID=120
chr1	735994	rs12405652	G	A	.	PASS	CFL;RSPOS=735994;SAO=0;SSR=0;VC=SNV;VP=050000000008000000000100;WGT=0;dbSNPBuildID=120
chr1	736186	rs147133636	G	A	.	PASS	ASP;KGPilot123;RSPOS=736186;SAO=0;SSR=0;VC=SNV;VP=050000000004000010000100;WGT=0;dbSNPBuildID=134
chr1	736186	rs147133636	G	A	.	PASS	ASP;KGPilot123;RSPOS=736186;SAO=0;SSR=0;VC=SNV;VP=050000000004000010000100;WGT=0;dbSNPBuildID=134
chr1	736238	rs140447496	C	A	.	PASS	ASP;KGPilot123;RSPOS=736238;SAO=0;SSR=0;VC=SNV;VP=050000000004000010000100;WGT=0;dbSNPBuildID=134
chr1	736238	rs140447496	C	A	.	PASS	ASP;KGPilot123;RSPOS=736238;SAO=0;SSR=0;VC=SNV;VP=050000000004000010000100;WGT=0;dbSNPBuildID=134
chr1	736249	rs141197910	A	T	.	PASS	ASP;KGPilot123;RSPOS=736249;SAO=0;SSR=0;VC=SNV;VP=050000000004000010000100;WGT=0;dbSNPBuildID=134
chr1	736249	rs141197910	A	T	.	PASS	ASP;KGPilot123;RSPOS=736249;SAO=0;SSR=0;VC=SNV;VP=050000000004000010000100;WGT=0;dbSNPBuildID=134
chr1	736283	rs115403623	A	T	.	PASS	ASP;GMAF=0.00274223034734918;KGPilot123;RSPOS=736283;SAO=0;SSR=0;VC=SNV;VLD;VP=050000000004040010000100;WGT=0;dbSNPBuildID=132
chr1	736283	rs115403623	A	T	.	PASS	ASP;GMAF=0.00274223034734918;KGPilot123;RSPOS=736283;SAO=0;SSR=0;VC=SNV;VLD;VP=050000000004040010000100;WGT=0;dbSNPBuildID=132
chr1	736289	rs79010578	T	A	.	PASS	CFL;G5;G5A;GMAF=0.126599634369287;GNO;KGPilot123;RSPOS=736289;SAO=0;SSR=0;VC=SNV;VP=050000000008030110000100;WGT=0;dbSNPBuildID=131
chr1	736289	rs79010578	T	A	.	PASS	CFL;G5;G5A;GMAF=0.126599634369287;GNO;KGPilot123;RSPOS=736289;SAO=0;SSR=0;VC=SNV;VP=050000000008030110000100;WGT=0;dbSNPBuildID=131
chr1	736295	rs114602330	A	T	.	PASS	ASP;GMAF=0.00411334552102377;KGPilot123;RSPOS=736295;SAO=0;SSR=0;VC=SNV;VLD;VP=050000000004040010000100;WGT=0;dbSNPBuildID=132
chr1	736295	rs114602330	A	T	.	PASS	ASP;GMAF=0.00411334552102377;KGPilot123;RSPOS=736295;SAO=0;SSR=0;VC=SNV;VLD;VP=050000000004040010000100;WGT=0;dbSNPBuildID=132
chr1	736309	rs189570545	T	C	.	PASS	KGPilot123;RSPOS=736309;SAO=0;SSR=0;VC=SNV;VP=050000000000000010000100;WGT=0;dbSNPBuildID=135
chr1	736309	rs189570545	T	C	.	PASS	KGPilot123;RSPOS=736309;SAO=0;SSR=0;VC=SNV;VP=050000000000000010000100;WGT=0;dbSNPBuildID=135
chr1	736376	rs150029223	T	G	.	PASS	ASP;KGPilot123;RSPOS=736376;SAO=0;SSR=0;VC=SNV;VP=050000000004000010000100;WGT=0;dbSNPBuildID=134
chr1	736376	rs150029223	T	G	.	PASS	ASP;KGPilot123;RSPOS=736376;SAO=0;SSR=0;VC=SNV;VP=050000000004000010000100;WGT=0;dbSNPBuildID=134
chr1	736416	rs2905052	G	A	.	PASS	CFL;RSPOS=736416;RV;SAO=0;SSR=0;VC=SNV;VP=050000000008000000000100;WGT=0;dbSNPBuildID=101
chr1	736416	rs2905052	G	A	.	PASS	CFL;RSPOS=736416;RV;SAO=0;SSR=0;VC=SNV;VP=050000000008000000000100;WGT=0;dbSNPBuildID=101
chr1	736521	rs71490526	GAT	GTC	.	PASS	CFL;GNO;RSPOS=736522;SAO=0;SLO;SSR=0;VC=MNV;VP=050100000008000100000800;WGT=0;dbSNPBuildID=130
chr1	736521	rs71490526	GAT	GTC	.	PASS	CFL;GNO;RSPOS=736522;SAO=0;SLO;SSR=0;VC=MNV;VP=050100000008000100000800;WGT=0;dbSNPBuildID=130
chr1	736522	rs4951928	A	T	.	PASS	CFL;GMAF=0.219835466179159;RSPOS=736522;SAO=0;SSR=0;VC=SNV;VLD;VP=050000000008040000000100;WGT=0;dbSNPBuildID=111
chr1	736522	rs4951928	A	T	.	PASS	CFL;GMAF=0.219835466179159;RSPOS=736522;SAO=0;SSR=0;VC=SNV;VLD;VP=050000000008040000000100;WGT=0;dbSNPBuildID=111
chr1	736523	rs3131974	T	C	.	PASS	CFL;GMAF=0.30073126142596;RSPOS=736523;RV;SAO=0;SSR=0;VC=SNV;VLD;VP=050000000008040000000100;WGT=0;dbSNPBuildID=103
chr1	736523	rs3131974	T	C	.	PASS	CFL;GMAF=0.30073126142596;RSPOS=736523;RV;SAO=0;SSR=0;VC=SNV;VLD;VP=050000000008040000000100;WGT=0;dbSNPBuildID=103
chr1	736556	rs4040689	TCA	T	.	PASS	CFL;RSPOS=736557;SAO=0;SLO;SSR=0;VC=DIV;VP=050100000008000000000200;WGT=0;dbSNPBuildID=108
chr1	736556	rs4040689	TCA	T	.	PASS	CFL;RSPOS=736557;SAO=0;SLO;SSR=0;VC=DIV;VP=050100000008000000000200;WGT=0;dbSNPBuildID=108
chr1	736626	rs4040690	A	C	.	PASS	CFL;GMAF=0.0383912248628885;RSPOS=736626;SAO=0;SLO;SSR=0;VC=SNV;VLD;VP=050100000008040000000100;WGT=0;dbSNPBuildID=108
chr1	736626	rs4040690	A	C	.	PASS	CFL;GMAF=0.0383912248628885;RSPOS=736626;SAO=0;SLO;SSR=0;VC=SNV;VLD;VP=050100000008040000000100;WGT=0;dbSNPBuildID=108
chr1	736675	rs4040691	A	T	.	PASS	CFL;RSPOS=736675;SAO=0;SLO;SSR=0;VC=SNV;VP=050100000008000000000100;WGT=0;dbSNPBuildID=108
chr1	736675	rs4040691	A	T	.	PASS	CFL;RSPOS=736675;SAO=0;SLO;SSR=0;VC=SNV;VP=050100000008000000000100;WGT=0;dbSNPBuildID=108
chr1	736689	rs181876450	T	C	.	PASS	KGPilot123;RSPOS=736689;SAO=0;SSR=0;VC=SNV;VP=050000000000000010000100;WGT=0;dbSNPBuildID=135
chr1	736689	rs181876450	T	C	.	PASS	KGPilot123;RSPOS=736689;SAO=0;SSR=0;VC=SNV;VP=050000000000000010000100;WGT=0;dbSNPBuildID=135
chr1	736736	rs10454457	A	G	.	PASS	CFL;GMAF=0.0242230347349177;KGPilot123;RSPOS=736736;SAO=0;SSR=0;VC=SNV;VLD;VP=050000000008040010000100;WGT=0;dbSNPBuildID=119
chr1	736736	rs10454457	A	G	.	PASS	CFL;GMAF=0.0242230347349177;KGPilot123;RSPOS=736736;SAO=0;SSR=0;VC=SNV;VLD;VP=050000000008040010000100;WGT=0;dbSNPBuildID=119
chr1	736740	rs4040692	G	A	.	PASS	CFL;RSPOS=736740;SAO=0;SLO;SSR=0;VC=SNV;VP=050100000008000000000100;WGT=0;dbSNPBuildID=108
chr1	736740	rs4040692	G	A	.	PASS	CFL;RSPOS=736740;SAO=0;SLO;SSR=0;VC=SNV;VP=050100000008000000000100;WGT=0;dbSNPBuildID=108
chr1	736745	rs4040693	C	T	.	PASS	CFL;GMAF=0.0612431444241316;KGPilot123;RSPOS=736745;SAO=0;SLO;SSR=0;VC=SNV;VLD;VP=050100000008040010000100;WGT=0;dbSNPBuildID=108
chr1	736745	rs4040693	C	T	.	PASS	CFL;GMAF=0.0612431444241316;KGPilot123;RSPOS=736745;SAO=0;SLO;SSR=0;VC=SNV;VLD;VP=050100000008040010000100;WGT=0;dbSNPBuildID=108
chr1	736840	rs143621287	T	A	.	PASS	ASP;KGPilot123;RSPOS=736840;SAO=0;SSR=0;VC=SNV;VP=050000000004000010000100;WGT=0;dbSNPBuildID=134
chr1	736840	rs143621287	T	A	.	PASS	ASP;KGPilot123;RSPOS=736840;SAO=0;SSR=0;VC=SNV;VP=050000000004000010000100;WGT=0;dbSNPBuildID=134
chr1	736863	rs4040694	C	G	.	PASS	CFL;RSPOS=736863;SAO=0;SLO;SSR=0;VC=SNV;VP=050100000008000000000100;WGT=0;dbSNPBuildID=108
chr1	736863	rs4040694	C	G	.	PASS	CFL;RSPOS=736863;SAO=0;SLO;SSR=0;VC=SNV;VP=050100000008000000000100;WGT=0;dbSNPBuildID=108
chr1	736871	rs191967846	T	C	.	PASS	KGPilot123;RSPOS=736871;SAO=0;SSR=0;VC=SNV;VP=050000000000000010000100;WGT=0;dbSNPBuildID=135
chr1	736871	rs191967846	T	C	.	PASS	KGPilot123;RSPOS=736871;SAO=0;SSR=0;VC=SNV;VP=050000000000000010000100;WGT=0;dbSNPBuildID=135
chr1	736897	rs2905051	T	C	.	PASS	CFL;RSPOS=736897;RV;SAO=0;SSR=0;VC=SNV;VP=050000000008000000000100;WGT=0;dbSNPBuildID=101
chr1	736897	rs2905051	T	C	.	PASS	CFL;RSPOS=736897;RV;SAO=0;SSR=0;VC=SNV;VP=050000000008000000000100;WGT=0;dbSNPBuildID=101
chr1	736905	rs4559438	T	A	.	PASS	CFL;RSPOS=736905;SAO=0;SSR=0;VC=SNV;VP=050000000008000000000100;WGT=0;dbSNPBuildID=111
chr1	736905	rs4559438	T	A	.	PASS	CFL;RSPOS=736905;SAO=0;SSR=0;VC=SNV;VP=050000000008000000000100;WGT=0;dbSNPBuildID=111
chr1	737047	rs11240768	C	T	.	PASS	CFL;GMAF=0.00274223034734918;RSPOS=737047;SAO=0;SSR=0;VC=SNV;VLD;VP=050000000008040000000100;WGT=0;dbSNPBuildID=120
chr1	737047	rs11240768	C	T	.	PASS	CFL;GMAF=0.00274223034734918;RSPOS=737047;SAO=0;SSR=0;VC=SNV;VLD;VP=050000000008040000000100;WGT=0;dbSNPBuildID=120
chr1	737048	rs4040695	G	A	.	PASS	CFL;RSPOS=737048;SAO=0;SLO;SSR=0;VC=SNV;VP=050100000008000000000100;WGT=0;dbSNPBuildID=108
chr1	737048	rs4040695	G	A	.	PASS	CFL;RSPOS=737048;SAO=0;SLO;SSR=0;VC=SNV;VP=050100000008000000000100;WGT=0;dbSNPBuildID=108
chr1	737059	rs4040696	A	G	.	PASS	CFL;GMAF=0.0219378427787934;KGPilot123;RSPOS=737059;SAO=0;SLO;SSR=0;VC=SNV;VLD;VP=050100000008040010000100;WGT=0;dbSNPBuildID=108
chr1	737059	rs4040696	A	G	.	PASS	CFL;GMAF=0.0219378427787934;KGPilot123;RSPOS=737059;SAO=0;SLO;SSR=0;VC=SNV;VLD;VP=050100000008040010000100;WGT=0;dbSNPBuildID=108
chr1	737082	rs2427926	G	C	.	PASS	CFL;GMAF=0.010054844606947;GNO;RSPOS=737082;RV;SAO=0;SLO;SSR=0;VC=SNV;VP=050100000008000100000100;WGT=0;dbSNPBuildID=100
chr1	737082	rs2427926	G	C	.	PASS	CFL;GMAF=0.010054844606947;GNO;RSPOS=737082;RV;SAO=0;SLO;SSR=0;VC=SNV;VP=050100000008000100000100;WGT=0;dbSNPBuildID=100
chr1	737083	rs114937396	A	G	.	PASS	ASP;GMAF=0.0141681901279707;KGPilot123;RSPOS=737083;SAO=0;SSR=0;VC=SNV;VLD;VP=050000000004040010000100;WGT=0;dbSNPBuildID=132
chr1	737083	rs114937396	A	G	.	PASS	ASP;GMAF=0.0141681901279707;KGPilot123;RSPOS=737083;SAO=0;SSR=0;VC=SNV;VLD;VP=050000000004040010000100;WGT=0;dbSNPBuildID=132
chr1	737085	rs10454458	C	T	.	PASS	CFL;GMAF=0.0223948811700183;KGPilot123;RSPOS=737085;SAO=0;SSR=0;VC=SNV;VLD;VP=050000000008040010000100;WGT=0;dbSNPBuildID=119
chr1	737085	rs10454458	C	T	.	PASS	CFL;GMAF=0.0223948811700183;KGPilot123;RSPOS=737085;SAO=0;SSR=0;VC=SNV;VLD;VP=050000000008040010000100;WGT=0;dbSNPBuildID=119
chr1	737119	rs4040698	C	T	.	PASS	CFL;RSPOS=737119;SAO=0;SLO;SSR=0;VC=SNV;VP=050100000008000000000100;WGT=0;dbSNPBuildID=108
chr1	737119	rs4040698	C	T	.	PASS	CFL;RSPOS=737119;SAO=0;SLO;SSR=0;VC=SNV;VP=050100000008000000000100;WGT=0;dbSNPBuildID=108
chr1	737125	rs151055642	T	A	.	PASS	ASP;KGPilot123;RSPOS=737125;SAO=0;SSR=0;VC=SNV;VP=050000000004000010000100;WGT=0;dbSNPBuildID=134
chr1	737125	rs151055642	T	A	.	PASS	ASP;KGPilot123;RSPOS=737125;SAO=0;SSR=0;VC=SNV;VP=050000000004000010000100;WGT=0;dbSNPBuildID=134
chr1	737130	rs4040699	C	A	.	PASS	CFL;GMAF=0.043418647166362;KGPilot123;RSPOS=737130;SAO=0;SLO;SSR=0;VC=SNV;VLD;VP=050100000008040010000100;WGT=0;dbSNPBuildID=108
chr1	737130	rs4040699	C	A	.	PASS	CFL;GMAF=0.043418647166362;KGPilot123;RSPOS=737130;SAO=0;SLO;SSR=0;VC=SNV;VLD;VP=050100000008040010000100;WGT=0;dbSNPBuildID=108
chr1	737165	rs2427925	G	A	.	PASS	CFL;GMAF=0.00548446069469835;RSPOS=737165;RV;SAO=0;SSR=0;VC=SNV;VLD;VP=050000000008040000000100;WGT=0;dbSNPBuildID=100
chr1	737165	rs2427925	G	A	.	PASS	CFL;GMAF=0.00548446069469835;RSPOS=737165;RV;SAO=0;SSR=0;VC=SNV;VLD;VP=050000000008040000000100;WGT=0;dbSNPBuildID=100
chr1	738214	rs145807359	C	T	.	PASS	ASP;KGPilot123;RSPOS=738214;SAO=0;SSR=0;VC=SNV;VP=050000000004000010000100;WGT=0;dbSNPBuildID=134
chr1	738214	rs145807359	C	T	.	PASS	ASP;KGPilot123;RSPOS=738214;SAO=0;SSR=0;VC=SNV;VP=050000000004000010000100;WGT=0;dbSNPBuildID=134
chr1	738223	rs138388092	T	C	.	PASS	ASP;KGPilot123;RSPOS=738223;SAO=0;SSR=0;VC=SNV;VP=050000000004000010000100;WGT=0;dbSNPBuildID=134
chr1	738223	rs138388092	T	C	.	PASS	ASP;KGPilot123;RSPOS=738223;SAO=0;SSR=0;VC=SNV;VP=050000000004000010000100;WGT=0;dbSNPBuildID=134
chr1	738410	rs183240359	C	T	.	PASS	KGPilot123;RSPOS=738410;SAO=0;SSR=0;VC=SNV;VP=050000000000000010000100;WGT=0;dbSNPBuildID=135
chr1	738410	rs183240359	C	T	.	PASS	KGPilot123;RSPOS=738410;SAO=0;SSR=0;VC=SNV;VP=050000000000000010000100;WGT=0;dbSNPBuildID=135
chr1	738463	rs149233195	T	C	.	PASS	ASP;KGPilot123;RSPOS=738463;SAO=0;SSR=0;VC=SNV;VP=050000000004000010000100;WGT=0;dbSNPBuildID=134
chr1	738463	rs149233195	T	C	.	PASS	ASP;KGPilot123;RSPOS=738463;SAO=0;SSR=0;VC=SNV;VP=050000000004000010000100;WGT=0;dbSNPBuildID=134
chr1	738530	rs2427918	G	A	.	PASS	CFL;RSPOS=738530;RV;SAO=0;SSR=0;VC=SNV;VP=050000000008000000000100;WGT=0;dbSNPBuildID=100
chr1	738530	rs2427918	G	A	.	PASS	CFL;RSPOS=738530;RV;SAO=0;SSR=0;VC=SNV;VP=050000000008000000000100;WGT=0;dbSNPBuildID=100
chr1	738539	rs147999235	T	C	.	PASS	ASP;KGPilot123;RSPOS=738539;SAO=0;SSR=0;VC=SNV;VP=050000000004000010000100;WGT=0;dbSNPBuildID=134
chr1	738539	rs147999235	T	C	.	PASS	ASP;KGPilot123;RSPOS=738539;SAO=0;SSR=0;VC=SNV;VP=050000000004000010000100;WGT=0;dbSNPBuildID=134
chr1	738857	rs186599507	T	C	.	PASS	KGPilot123;RSPOS=738857;SAO=0;SSR=0;VC=SNV;VP=050000000000000010000100;WGT=0;dbSNPBuildID=135
chr1	738857	rs186599507	T	C	.	PASS	KGPilot123;RSPOS=738857;SAO=0;SSR=0;VC=SNV;VP=050000000000000010000100;WGT=0;dbSNPBuildID=135
chr1	738917	rs2933476	T	A	.	PASS	CFL;GNO;RSPOS=738917;RV;SAO=0;SLO;SSR=1;VC=SNV;VP=050100000008000100000140;WGT=0;dbSNPBuildID=101
chr1	738917	rs2933476	T	A	.	PASS	CFL;GNO;RSPOS=738917;RV;SAO=0;SLO;SSR=1;VC=SNV;VP=050100000008000100000140;WGT=0;dbSNPBuildID=101
chr1	738965	rs2905050	G	A	.	PASS	CFL;GMAF=0.0214808043875686;RSPOS=738965;RV;SAO=0;SSR=1;VC=SNV;VLD;VP=050000000008040000000140;WGT=0;dbSNPBuildID=101
chr1	738965	rs2905050	G	A	.	PASS	CFL;GMAF=0.0214808043875686;RSPOS=738965;RV;SAO=0;SSR=1;VC=SNV;VLD;VP=050000000008040000000140;WGT=0;dbSNPBuildID=101
chr1	739010	rs2488515	T	C	.	PASS	CFL;GMAF=0.0036563071297989;GNO;PH2;RSPOS=739010;RV;SAO=0;SLO;SSR=1;VC=SNV;VLD;VP=050100000008040102000140;WGT=0;dbSNPBuildID=100
chr1	739010	rs2488515	T	C	.	PASS	CFL;GMAF=0.0036563071297989;GNO;PH2;RSPOS=739010;RV;SAO=0;SLO;SSR=1;VC=SNV;VLD;VP=050100000008040102000140;WGT=0;dbSNPBuildID=100
chr1	739021	rs191147853	T	C	.	PASS	KGPilot123;RSPOS=739021;SAO=0;SSR=0;VC=SNV;VP=050000000000000010000100;WGT=0;dbSNPBuildID=135
chr1	739021	rs191147853	T	C	.	PASS	KGPilot123;RSPOS=739021;SAO=0;SSR=0;VC=SNV;VP=050000000000000010000100;WGT=0;dbSNPBuildID=135
chr1	739059	rs182358513	T	C	.	PASS	KGPilot123;RSPOS=739059;SAO=0;SSR=0;VC=SNV;VP=050000000000000010000100;WGT=0;dbSNPBuildID=135
chr1	739059	rs182358513	T	C	.	PASS	KGPilot123;RSPOS=739059;SAO=0;SSR=0;VC=SNV;VP=050000000000000010000100;WGT=0;dbSNPBuildID=135
chr1	739117	rs140206562	G	A	.	PASS	ASP;KGPilot123;RSPOS=739117;SAO=0;SSR=0;VC=SNV;VP=050000000004000010000100;WGT=0;dbSNPBuildID=134
chr1	739117	rs140206562	G	A	.	PASS	ASP;KGPilot123;RSPOS=739117;SAO=0;SSR=0;VC=SNV;VP=050000000004000010000100;WGT=0;dbSNPBuildID=134
chr1	739132	rs186586106	A	C	.	PASS	KGPilot123;RSPOS=739132;SAO=0;SSR=0;VC=SNV;VP=050000000000000010000100;WGT=0;dbSNPBuildID=135
chr1	739132	rs186586106	A	C	.	PASS	KGPilot123;RSPOS=739132;SAO=0;SSR=0;VC=SNV;VP=050000000000000010000100;WGT=0;dbSNPBuildID=135
chr1	739142	rs2340527	T	A	.	PASS	CFL;RSPOS=739142;SAO=0;SLO;SSR=1;VC=SNV;VP=050100000008000000000140;WGT=0;dbSNPBuildID=100
chr1	739142	rs2340527	T	A	.	PASS	CFL;RSPOS=739142;SAO=0;SLO;SSR=1;VC=SNV;VP=050100000008000000000140;WGT=0;dbSNPBuildID=100
chr1	739210	rs141443091	A	G	.	PASS	ASP;KGPilot123;RSPOS=739210;SAO=0;SSR=0;VC=SNV;VP=050000000004000010000100;WGT=0;dbSNPBuildID=134
chr1	739210	rs141443091	A	G	.	PASS	ASP;KGPilot123;RSPOS=739210;SAO=0;SSR=0;VC=SNV;VP=050000000004000010000100;WGT=0;dbSNPBuildID=134
chr1	739345	rs112963579	A	G	.	PASS	CFL;GNO;RSPOS=739345;SAO=0;SSR=0;VC=SNV;VP=050000000008000100000100;WGT=0;dbSNPBuildID=132
chr1	739345	rs112963579	A	G	.	PASS	CFL;GNO;RSPOS=739345;SAO=0;SSR=0;VC=SNV;VP=050000000008000100000100;WGT=0;dbSNPBuildID=132
chr1	739395	rs183341463	G	A	.	PASS	KGPilot123;RSPOS=739395;SAO=0;SSR=0;VC=SNV;VP=050000000000000010000100;WGT=0;dbSNPBuildID=135
chr1	739395	rs183341463	G	A	.	PASS	KGPilot123;RSPOS=739395;SAO=0;SSR=0;VC=SNV;VP=050000000000000010000100;WGT=0;dbSNPBuildID=135
chr1	739426	rs3131973	A	G	.	PASS	CFL;GMAF=0.00685557586837294;KGPilot123;RSPOS=739426;RV;SAO=0;SSR=0;VC=SNV;VLD;VP=050000000008040010000100;WGT=0;dbSNPBuildID=103
chr1	739426	rs3131973	A	G	.	PASS	CFL;GMAF=0.00685557586837294;KGPilot123;RSPOS=739426;RV;SAO=0;SSR=0;VC=SNV;VLD;VP=050000000008040010000100;WGT=0;dbSNPBuildID=103
chr1	739508	rs139264486	A	C	.	PASS	ASP;KGPilot123;RSPOS=739508;SAO=0;SSR=0;VC=SNV;VP=050000000004000010000100;WGT=0;dbSNPBuildID=134
chr1	739508	rs139264486	A	C	.	PASS	ASP;KGPilot123;RSPOS=739508;SAO=0;SSR=0;VC=SNV;VP=050000000004000010000100;WGT=0;dbSNPBuildID=134
chr1	739528	rs3094317	G	A	.	PASS	CFL;GMAF=0.166819012797075;GNO;KGPilot123;RSPOS=739528;RV;SAO=0;SSR=0;VC=SNV;VLD;VP=050000000008040110000100;WGT=0;dbSNPBuildID=103
chr1	739528	rs3094317	G	A	.	PASS	CFL;GMAF=0.166819012797075;GNO;KGPilot123;RSPOS=739528;RV;SAO=0;SSR=0;VC=SNV;VLD;VP=050000000008040110000100;WGT=0;dbSNPBuildID=103
chr1	739565	rs11485757	G	C	.	PASS	CFL;GMAF=0.0612431444241316;GNO;KGPilot123;PH2;RSPOS=739565;SAO=0;SSR=0;VC=SNV;VP=050000000008000112000100;WGT=0;dbSNPBuildID=120
chr1	739565	rs11485757	G	C	.	PASS	CFL;GMAF=0.0612431444241316;GNO;KGPilot123;PH2;RSPOS=739565;SAO=0;SSR=0;VC=SNV;VP=050000000008000112000100;WGT=0;dbSNPBuildID=120
chr1	739608	rs145267859	T	C	.	PASS	ASP;KGPilot123;RSPOS=739608;SAO=0;SSR=0;VC=SNV;VP=050000000004000010000100;WGT=0;dbSNPBuildID=134
chr1	739608	rs145267859	T	C	.	PASS	ASP;KGPilot123;RSPOS=739608;SAO=0;SSR=0;VC=SNV;VP=050000000004000010000100;WGT=0;dbSNPBuildID=134
chr1	740284	rs188675537	C	T	.	PASS	KGPilot123;RSPOS=740284;SAO=0;SSR=0;VC=SNV;VP=050000000000000010000100;WGT=0;dbSNPBuildID=135
chr1	740284	rs188675537	C	T	.	PASS	KGPilot123;RSPOS=740284;SAO=0;SSR=0;VC=SNV;VP=050000000000000010000100;WGT=0;dbSNPBuildID=135
chr1	740285	rs193160839	G	A	.	PASS	KGPilot123;RSPOS=740285;SAO=0;SSR=0;VC=SNV;VP=050000000000000010000100;WGT=0;dbSNPBuildID=135
chr1	740285	rs193160839	G	A	.	PASS	KGPilot123;RSPOS=740285;SAO=0;SSR=0;VC=SNV;VP=050000000000000010000100;WGT=0;dbSNPBuildID=135
chr1	740388	rs146169252	G	C	.	PASS	ASP;KGPilot123;RSPOS=740388;SAO=0;SSR=0;VC=SNV;VP=050000000004000010000100;WGT=0;dbSNPBuildID=134
chr1	740388	rs146169252	G	C	.	PASS	ASP;KGPilot123;RSPOS=740388;SAO=0;SSR=0;VC=SNV;VP=050000000004000010000100;WGT=0;dbSNPBuildID=134
chr1	740416	rs116024440	A	G	.	PASS	ASP;G5;G5A;GMAF=0.0557586837294333;KGPilot123;RSPOS=740416;SAO=0;SSR=0;VC=SNV;VLD;VP=050000000004070010000100;WGT=0;dbSNPBuildID=132
chr1	740416	rs116024440	A	G	.	PASS	ASP;G5;G5A;GMAF=0.0557586837294333;KGPilot123;RSPOS=740416;SAO=0;SSR=0;VC=SNV;VLD;VP=050000000004070010000100;WGT=0;dbSNPBuildID=132
chr1	740578	rs7521650	G	C	.	PASS	CFL;GMAF=0.0319926873857404;RSPOS=740578;SAO=0;SSR=0;VC=SNV;VLD;VP=050000000008040000000100;WGT=0;dbSNPBuildID=116
chr1	740578	rs7521650	G	C	.	PASS	CFL;GMAF=0.0319926873857404;RSPOS=740578;SAO=0;SSR=0;VC=SNV;VLD;VP=050000000008040000000100;WGT=0;dbSNPBuildID=116
chr1	740632	rs2427911	A	T	.	PASS	CFL;RSPOS=740632;RV;SAO=0;SSR=0;VC=SNV;VP=050000000008000000000100;WGT=0;dbSNPBuildID=100
chr1	740632	rs2427911	A	T	.	PASS	CFL;RSPOS=740632;RV;SAO=0;SSR=0;VC=SNV;VP=050000000008000000000100;WGT=0;dbSNPBuildID=100
chr1	740665	rs2427910	G	T	.	PASS	CFL;RSPOS=740665;RV;SAO=0;SSR=0;VC=SNV;VP=050000000008000000000100;WGT=0;dbSNPBuildID=100
chr1	740665	rs2427910	G	T	.	PASS	CFL;RSPOS=740665;RV;SAO=0;SSR=0;VC=SNV;VP=050000000008000000000100;WGT=0;dbSNPBuildID=100
chr1	740703	rs2905049	A	T	.	PASS	CFL;RSPOS=740703;RV;SAO=0;SSR=1;VC=SNV;VP=050000000008000000000140;WGT=0;dbSNPBuildID=101
chr1	740703	rs2905049	A	T	.	PASS	CFL;RSPOS=740703;RV;SAO=0;SSR=1;VC=SNV;VP=050000000008000000000140;WGT=0;dbSNPBuildID=101
chr1	740735	rs185122167	A	G	.	PASS	KGPilot123;RSPOS=740735;SAO=0;SSR=0;VC=SNV;VP=050000000000000010000100;WGT=0;dbSNPBuildID=135
chr1	740735	rs185122167	A	G	.	PASS	KGPilot123;RSPOS=740735;SAO=0;SSR=0;VC=SNV;VP=050000000000000010000100;WGT=0;dbSNPBuildID=135
chr1	740769	rs2340528	T	C	.	PASS	CFL;GNO;RSPOS=740769;SAO=0;SLO;SSR=0;VC=SNV;VP=050100000008000100000100;WGT=0;dbSNPBuildID=100
chr1	740769	rs2340528	T	C	.	PASS	CFL;GNO;RSPOS=740769;SAO=0;SLO;SSR=0;VC=SNV;VP=050100000008000100000100;WGT=0;dbSNPBuildID=100
chr1	740775	rs2977639	C	T	.	PASS	CFL;GNO;RSPOS=740775;RV;SAO=0;SLO;SSR=0;VC=SNV;VP=050100000008000100000100;WGT=0;dbSNPBuildID=101
chr1	740775	rs2977639	C	T	.	PASS	CFL;GNO;RSPOS=740775;RV;SAO=0;SLO;SSR=0;VC=SNV;VP=050100000008000100000100;WGT=0;dbSNPBuildID=101
chr1	740777	rs2977638	C	T	.	PASS	CFL;GNO;RSPOS=740777;RV;SAO=0;SLO;SSR=0;VC=SNV;VP=050100000008000100000100;WGT=0;dbSNPBuildID=101
chr1	740777	rs2977638	C	T	.	PASS	CFL;GNO;RSPOS=740777;RV;SAO=0;SLO;SSR=0;VC=SNV;VP=050100000008000100000100;WGT=0;dbSNPBuildID=101
chr1	740852	rs71219301	T	C	.	PASS	CFL;GNO;RSPOS=740852;SAO=0;SLO;SSR=0;VC=SNV;VP=050100000008000100000100;WGT=0;dbSNPBuildID=130
chr1	740852	rs71219301	T	C	.	PASS	CFL;GNO;RSPOS=740852;SAO=0;SLO;SSR=0;VC=SNV;VP=050100000008000100000100;WGT=0;dbSNPBuildID=130
chr1	740857	rs12082473	G	A	.	PASS	CFL;G5;GMAF=0.0562157221206581;GNO;HD;KGPilot123;PH2;RSPOS=740857;SAO=0;SSR=0;VC=SNV;VLD;VP=050000000008050512000100;WGT=0;dbSNPBuildID=120
chr1	740857	rs12082473	G	A	.	PASS	CFL;G5;GMAF=0.0562157221206581;GNO;HD;KGPilot123;PH2;RSPOS=740857;SAO=0;SSR=0;VC=SNV;VLD;VP=050000000008050512000100;WGT=0;dbSNPBuildID=120
chr1	741058	rs2798500	A	T	.	PASS	CFL;GNO;RSPOS=741058;RV;SAO=0;SLO;SSR=0;VC=SNV;VP=050100000008000100000100;WGT=0;dbSNPBuildID=100
chr1	741058	rs2798500	A	T	.	PASS	CFL;GNO;RSPOS=741058;RV;SAO=0;SLO;SSR=0;VC=SNV;VP=050100000008000100000100;WGT=0;dbSNPBuildID=100
chr1	741397	rs142453219	A	G	.	PASS	ASP;KGPilot123;RSPOS=741397;SAO=0;SSR=0;VC=SNV;VP=050000000004000010000100;WGT=0;dbSNPBuildID=134
chr1	741397	rs142453219	A	G	.	PASS	ASP;KGPilot123;RSPOS=741397;SAO=0;SSR=0;VC=SNV;VP=050000000004000010000100;WGT=0;dbSNPBuildID=134
chr1	741475	rs2519061	A	G	.	PASS	CFL;GNO;RSPOS=741475;RV;SAO=0;SLO;SSR=1;VC=SNV;VP=050100000008000100000140;WGT=0;dbSNPBuildID=100
chr1	741475	rs2519061	A	G	.	PASS	CFL;GNO;RSPOS=741475;RV;SAO=0;SLO;SSR=1;VC=SNV;VP=050100000008000100000140;WGT=0;dbSNPBuildID=100
chr1	741481	rs146135810	T	C	.	PASS	ASP;KGPilot123;RSPOS=741481;SAO=0;SSR=0;VC=SNV;VP=050000000004000010000100;WGT=0;dbSNPBuildID=134
chr1	741481	rs146135810	T	C	.	PASS	ASP;KGPilot123;RSPOS=741481;SAO=0;SSR=0;VC=SNV;VP=050000000004000010000100;WGT=0;dbSNPBuildID=134
chr1	741579	rs61770168	T	C	.	PASS	CFL;GMAF=0.10146252285192;KGPilot123;RSPOS=741579;SAO=0;SSR=0;VC=SNV;VLD;VP=050000000008040010000100;WGT=0;dbSNPBuildID=129
chr1	741579	rs61770168	T	C	.	PASS	CFL;GMAF=0.10146252285192;KGPilot123;RSPOS=741579;SAO=0;SSR=0;VC=SNV;VLD;VP=050000000008040010000100;WGT=0;dbSNPBuildID=129
chr1	741601	rs3901629	A	G	.	PASS	CFL;RSPOS=741601;RV;SAO=0;SLO;SSR=1;VC=SNV;VP=050100000008000000000140;WGT=0;dbSNPBuildID=108
chr1	741601	rs3901629	A	G	.	PASS	CFL;RSPOS=741601;RV;SAO=0;SLO;SSR=1;VC=SNV;VP=050100000008000000000140;WGT=0;dbSNPBuildID=108
chr1	741650	rs2427909	A	C	.	PASS	CFL;GNO;RSPOS=741650;RV;SAO=0;SLO;SSR=0;VC=SNV;VP=050100000008000100000100;WGT=0;dbSNPBuildID=100
chr1	741650	rs2427909	A	C	.	PASS	CFL;GNO;RSPOS=741650;RV;SAO=0;SLO;SSR=0;VC=SNV;VP=050100000008000100000100;WGT=0;dbSNPBuildID=100
chr1	741744	rs2519060	G	A	.	PASS	RSPOS=741744;RV;SAO=0;SSR=0;VC=SNV;VP=050000000000000000000100;WGT=0;dbSNPBuildID=100
chr1	741744	rs2519060	G	A	.	PASS	RSPOS=741744;RV;SAO=0;SSR=0;VC=SNV;VP=050000000000000000000100;WGT=0;dbSNPBuildID=100
chr1	741811	rs2427908	G	A	.	PASS	CFL;RSPOS=741811;RV;SAO=0;SSR=0;VC=SNV;VP=050000000008000000000100;WGT=0;dbSNPBuildID=100
chr1	741811	rs2427908	G	A	.	PASS	CFL;RSPOS=741811;RV;SAO=0;SSR=0;VC=SNV;VP=050000000008000000000100;WGT=0;dbSNPBuildID=100
chr1	741821	rs2519059	G	A	.	PASS	CFL;RSPOS=741821;RV;SAO=0;SSR=0;VC=SNV;VP=050000000008000000000100;WGT=0;dbSNPBuildID=100
chr1	741821	rs2519059	G	A	.	PASS	CFL;RSPOS=741821;RV;SAO=0;SSR=0;VC=SNV;VP=050000000008000000000100;WGT=0;dbSNPBuildID=100
chr1	741833	rs148581628	C	T	.	PASS	ASP;KGPilot123;RSPOS=741833;SAO=0;SSR=0;VC=SNV;VP=050000000004000010000100;WGT=0;dbSNPBuildID=134
chr1	741833	rs148581628	C	T	.	PASS	ASP;KGPilot123;RSPOS=741833;SAO=0;SSR=0;VC=SNV;VP=050000000004000010000100;WGT=0;dbSNPBuildID=134
chr1	741841	rs142821459	A	G	.	PASS	ASP;KGPilot123;RSPOS=741841;SAO=0;SSR=0;VC=SNV;VP=050000000004000010000100;WGT=0;dbSNPBuildID=134
chr1	741841	rs142821459	A	G	.	PASS	ASP;KGPilot123;RSPOS=741841;SAO=0;SSR=0;VC=SNV;VP=050000000004000010000100;WGT=0;dbSNPBuildID=134
chr1	741850	rs150613421	C	T	.	PASS	ASP;KGPilot123;RSPOS=741850;SAO=0;SSR=0;VC=SNV;VP=050000000004000010000100;WGT=0;dbSNPBuildID=134
chr1	741850	rs150613421	C	T	.	PASS	ASP;KGPilot123;RSPOS=741850;SAO=0;SSR=0;VC=SNV;VP=050000000004000010000100;WGT=0;dbSNPBuildID=134
chr1	741990	rs139817959	C	T	.	PASS	ASP;KGPilot123;RSPOS=741990;SAO=0;SSR=0;VC=SNV;VP=050000000004000010000100;WGT=0;dbSNPBuildID=134
chr1	741990	rs139817959	C	T	.	PASS	ASP;KGPilot123;RSPOS=741990;SAO=0;SSR=0;VC=SNV;VP=050000000004000010000100;WGT=0;dbSNPBuildID=134
chr1	742213	rs190022695	A	G	.	PASS	KGPilot123;RSPOS=742213;SAO=0;SSR=0;VC=SNV;VP=050000000000000010000100;WGT=0;dbSNPBuildID=135
chr1	742213	rs190022695	A	G	.	PASS	KGPilot123;RSPOS=742213;SAO=0;SSR=0;VC=SNV;VP=050000000000000010000100;WGT=0;dbSNPBuildID=135
chr1	742220	rs60070474	T	C	.	PASS	CFL;GMAF=0.000914076782449726;RSPOS=742220;SAO=0;SSR=0;VC=SNV;VLD;VP=050000000008040000000100;WGT=0;dbSNPBuildID=129
chr1	742220	rs60070474	T	C	.	PASS	CFL;GMAF=0.000914076782449726;RSPOS=742220;SAO=0;SSR=0;VC=SNV;VLD;VP=050000000008040000000100;WGT=0;dbSNPBuildID=129
chr1	742353	rs2427907	A	C	.	PASS	CFL;GNO;RSPOS=742353;RV;SAO=0;SSR=0;VC=SNV;VP=050000000008000100000100;WGT=0;dbSNPBuildID=100
chr1	742353	rs2427907	A	C	.	PASS	CFL;GNO;RSPOS=742353;RV;SAO=0;SSR=0;VC=SNV;VP=050000000008000100000100;WGT=0;dbSNPBuildID=100
chr1	742370	rs2427906	G	A	.	PASS	CFL;GNO;RSPOS=742370;RV;SAO=0;SSR=0;VC=SNV;VP=050000000008000100000100;WGT=0;dbSNPBuildID=100
chr1	742370	rs2427906	G	A	.	PASS	CFL;GNO;RSPOS=742370;RV;SAO=0;SSR=0;VC=SNV;VP=050000000008000100000100;WGT=0;dbSNPBuildID=100
chr1	742825	rs191696195	A	G	.	PASS	KGPilot123;RSPOS=742825;SAO=0;SSR=0;VC=SNV;VP=050000000000000010000100;WGT=0;dbSNPBuildID=135
chr1	742825	rs191696195	A	G	.	PASS	KGPilot123;RSPOS=742825;SAO=0;SSR=0;VC=SNV;VP=050000000000000010000100;WGT=0;dbSNPBuildID=135
chr1	742833	rs183915797	C	T	.	PASS	KGPilot123;RSPOS=742833;SAO=0;SSR=0;VC=SNV;VP=050000000000000010000100;WGT=0;dbSNPBuildID=135
chr1	742833	rs183915797	C	T	.	PASS	KGPilot123;RSPOS=742833;SAO=0;SSR=0;VC=SNV;VP=050000000000000010000100;WGT=0;dbSNPBuildID=135
chr1	743021	rs3964475	T	C	.	PASS	CFL;GMAF=0.090036563071298;GNO;RSPOS=743021;SAO=0;SLO;SSR=0;VC=SNV;VP=050100000008000100000100;WGT=0;dbSNPBuildID=108
chr1	743021	rs3964475	T	C	.	PASS	CFL;GMAF=0.090036563071298;GNO;RSPOS=743021;SAO=0;SLO;SSR=0;VC=SNV;VP=050100000008000100000100;WGT=0;dbSNPBuildID=108
chr1	743188	rs2427905	G	A	.	PASS	CFL;RSPOS=743188;RV;SAO=0;SSR=0;VC=SNV;VP=050000000008000000000100;WGT=0;dbSNPBuildID=100
chr1	743188	rs2427905	G	A	.	PASS	CFL;RSPOS=743188;RV;SAO=0;SSR=0;VC=SNV;VP=050000000008000000000100;WGT=0;dbSNPBuildID=100
chr1	743506	rs2427903	A	G	.	PASS	CFL;GNO;RSPOS=743506;RV;SAO=0;SLO;SSR=0;VC=SNV;VP=050100000008000100000100;WGT=0;dbSNPBuildID=100
chr1	743506	rs2427903	A	G	.	PASS	CFL;GNO;RSPOS=743506;RV;SAO=0;SLO;SSR=0;VC=SNV;VP=050100000008000100000100;WGT=0;dbSNPBuildID=100
chr1	743573	rs2427902	A	G	.	PASS	CFL;RSPOS=743573;RV;SAO=0;SSR=0;VC=SNV;VP=050000000008000000000100;WGT=0;dbSNPBuildID=100
chr1	743573	rs2427902	A	G	.	PASS	CFL;RSPOS=743573;RV;SAO=0;SSR=0;VC=SNV;VP=050000000008000000000100;WGT=0;dbSNPBuildID=100
chr1	743607	rs144695038	C	T	.	PASS	ASP;KGPilot123;RSPOS=743607;SAO=0;SSR=0;VC=SNV;VP=050000000004000010000100;WGT=0;dbSNPBuildID=134
chr1	743607	rs144695038	C	T	.	PASS	ASP;KGPilot123;RSPOS=743607;SAO=0;SSR=0;VC=SNV;VP=050000000004000010000100;WGT=0;dbSNPBuildID=134
chr1	743637	rs138563743	G	C	.	PASS	ASP;KGPilot123;RSPOS=743637;SAO=0;SSR=0;VC=SNV;VP=050000000004000010000100;WGT=0;dbSNPBuildID=134
chr1	743637	rs138563743	G	C	.	PASS	ASP;KGPilot123;RSPOS=743637;SAO=0;SSR=0;VC=SNV;VP=050000000004000010000100;WGT=0;dbSNPBuildID=134
chr1	743651	rs188343481	T	C	.	PASS	KGPilot123;RSPOS=743651;SAO=0;SSR=0;VC=SNV;VP=050000000000000010000100;WGT=0;dbSNPBuildID=135
chr1	743651	rs188343481	T	C	.	PASS	KGPilot123;RSPOS=743651;SAO=0;SSR=0;VC=SNV;VP=050000000000000010000100;WGT=0;dbSNPBuildID=135
chr1	744076	rs142181107	A	C	.	PASS	ASP;KGPilot123;RSPOS=744076;SAO=0;SSR=0;VC=SNV;VP=050000000004000010000100;WGT=0;dbSNPBuildID=134
chr1	744076	rs142181107	A	C	.	PASS	ASP;KGPilot123;RSPOS=744076;SAO=0;SSR=0;VC=SNV;VP=050000000004000010000100;WGT=0;dbSNPBuildID=134
chr1	744679	rs2905048	C	G	.	PASS	CFL;RSPOS=744679;RV;SAO=0;SSR=0;VC=SNV;VP=050000000008000000000100;WGT=0;dbSNPBuildID=101
chr1	744679	rs2905048	C	G	.	PASS	CFL;RSPOS=744679;RV;SAO=0;SSR=0;VC=SNV;VP=050000000008000000000100;WGT=0;dbSNPBuildID=101
chr1	744680	rs2977636	G	T	.	PASS	CFL;RSPOS=744680;RV;SAO=0;SSR=0;VC=SNV;VP=050000000008000000000100;WGT=0;dbSNPBuildID=101
chr1	744680	rs2977636	G	T	.	PASS	CFL;RSPOS=744680;RV;SAO=0;SSR=0;VC=SNV;VP=050000000008000000000100;WGT=0;dbSNPBuildID=101
chr1	744691	rs2427901	C	T	.	PASS	CFL;RSPOS=744691;RV;SAO=0;SSR=0;VC=SNV;VP=050000000008000000000100;WGT=0;dbSNPBuildID=100
chr1	744691	rs2427901	C	T	.	PASS	CFL;RSPOS=744691;RV;SAO=0;SSR=0;VC=SNV;VP=050000000008000000000100;WGT=0;dbSNPBuildID=100
chr1	744742	rs2427900	C	T	.	PASS	CFL;RSPOS=744742;RV;SAO=0;SSR=0;VC=SNV;VP=050000000008000000000100;WGT=0;dbSNPBuildID=100
chr1	744742	rs2427900	C	T	.	PASS	CFL;RSPOS=744742;RV;SAO=0;SSR=0;VC=SNV;VP=050000000008000000000100;WGT=0;dbSNPBuildID=100
chr1	744762	rs2427899	G	A	.	PASS	CFL;RSPOS=744762;RV;SAO=0;SSR=0;VC=SNV;VP=050000000008000000000100;WGT=0;dbSNPBuildID=100
chr1	744762	rs2427899	G	A	.	PASS	CFL;RSPOS=744762;RV;SAO=0;SSR=0;VC=SNV;VP=050000000008000000000100;WGT=0;dbSNPBuildID=100
chr1	745021	rs138351431	G	T	.	PASS	ASP;KGPilot123;RSPOS=745021;SAO=0;SSR=0;VC=SNV;VP=050000000004000010000100;WGT=0;dbSNPBuildID=134
chr1	745021	rs138351431	G	T	.	PASS	ASP;KGPilot123;RSPOS=745021;SAO=0;SSR=0;VC=SNV;VP=050000000004000010000100;WGT=0;dbSNPBuildID=134
chr1	745113	rs2977633	C	G,T	.	PASS	CFL;GMAF=0.0648994515539305;RSPOS=745113;RV;SAO=0;SSR=0;VC=SNV;VLD;VP=050000000008040000000100;WGT=0;dbSNPBuildID=101
chr1	745113	rs2977633	C	G,T	.	PASS	CFL;GMAF=0.0648994515539305;RSPOS=745113;RV;SAO=0;SSR=0;VC=SNV;VLD;VP=050000000008040000000100;WGT=0;dbSNPBuildID=101
chr1	745370	rs146246821	TA	T	.	PASS	CFL;RSPOS=745371;SAO=0;SSR=0;VC=DIV;VP=050000000008000000000200;WGT=0;dbSNPBuildID=134
chr1	745370	rs146246821	TA	T	.	PASS	CFL;RSPOS=745371;SAO=0;SSR=0;VC=DIV;VP=050000000008000000000200;WGT=0;dbSNPBuildID=134
chr1	745840	rs180759578	T	A	.	PASS	KGPilot123;RSPOS=745840;SAO=0;SSR=0;VC=SNV;VP=050000000000000010000100;WGT=0;dbSNPBuildID=135
chr1	745840	rs180759578	T	A	.	PASS	KGPilot123;RSPOS=745840;SAO=0;SSR=0;VC=SNV;VP=050000000000000010000100;WGT=0;dbSNPBuildID=135
chr1	746189	rs139221807	A	G	.	PASS	ASP;KGPilot123;RSPOS=746189;SAO=0;SSR=0;VC=SNV;VP=050000000004000010000100;WGT=0;dbSNPBuildID=134
chr1	746189	rs139221807	A	G	.	PASS	ASP;KGPilot123;RSPOS=746189;SAO=0;SSR=0;VC=SNV;VP=050000000004000010000100;WGT=0;dbSNPBuildID=134
chr1	746214	rs4040663	A	AAAC	.	PASS	CFL;RSPOS=746215;SAO=0;SLO;SSR=0;VC=DIV;VP=050100000008000000000200;WGT=0;dbSNPBuildID=108
chr1	746214	rs4040663	A	AAAC	.	PASS	CFL;RSPOS=746215;SAO=0;SLO;SSR=0;VC=DIV;VP=050100000008000000000200;WGT=0;dbSNPBuildID=108
chr1	746350	rs2722511	A	G	.	PASS	CFL;GMAF=0.0603290676416819;KGPilot123;RSPOS=746350;RV;SAO=0;SLO;SSR=0;VC=SNV;VLD;VP=050100000008040010000100;WGT=0;dbSNPBuildID=100
chr1	746350	rs2722511	A	G	.	PASS	CFL;GMAF=0.0603290676416819;KGPilot123;RSPOS=746350;RV;SAO=0;SLO;SSR=0;VC=SNV;VLD;VP=050100000008040010000100;WGT=0;dbSNPBuildID=100
chr1	746368	rs3925106	C	A	.	PASS	CFL;GNO;RSPOS=746368;RV;SAO=0;SLO;SSR=0;VC=SNV;VP=050100000008000100000100;WGT=0;dbSNPBuildID=108
chr1	746368	rs3925106	C	A	.	PASS	CFL;GNO;RSPOS=746368;RV;SAO=0;SLO;SSR=0;VC=SNV;VP=050100000008000100000100;WGT=0;dbSNPBuildID=108
chr1	746394	rs3925105	G	A	.	PASS	CFL;GNO;RSPOS=746394;RV;SAO=0;SLO;SSR=0;VC=SNV;VP=050100000008000100000100;WGT=0;dbSNPBuildID=108
chr1	746394	rs3925105	G	A	.	PASS	CFL;GNO;RSPOS=746394;RV;SAO=0;SLO;SSR=0;VC=SNV;VP=050100000008000100000100;WGT=0;dbSNPBuildID=108
chr1	746400	rs4040664	C	T	.	PASS	CFL;GMAF=0.0159963436928702;RSPOS=746400;SAO=0;SLO;SSR=0;VC=SNV;VLD;VP=050100000008040000000100;WGT=0;dbSNPBuildID=108
chr1	746400	rs4040664	C	T	.	PASS	CFL;GMAF=0.0159963436928702;RSPOS=746400;SAO=0;SLO;SSR=0;VC=SNV;VLD;VP=050100000008040000000100;WGT=0;dbSNPBuildID=108
chr1	746423	rs2722510	T	C	.	PASS	CFL;GMAF=0.0648994515539305;GNO;RSPOS=746423;RV;SAO=0;SLO;SSR=0;VC=SNV;VP=050100000008000100000100;WGT=0;dbSNPBuildID=100
chr1	746423	rs2722510	T	C	.	PASS	CFL;GMAF=0.0648994515539305;GNO;RSPOS=746423;RV;SAO=0;SLO;SSR=0;VC=SNV;VP=050100000008000100000100;WGT=0;dbSNPBuildID=100
chr1	746446	rs2722509	C	G	.	PASS	CFL;GNO;PH2;RSPOS=746446;RV;SAO=0;SLO;SSR=0;VC=SNV;VP=050100000008000102000100;WGT=0;dbSNPBuildID=100
chr1	746446	rs2722509	C	G	.	PASS	CFL;GNO;PH2;RSPOS=746446;RV;SAO=0;SLO;SSR=0;VC=SNV;VP=050100000008000102000100;WGT=0;dbSNPBuildID=100
chr1	746522	rs28616077	A	G	.	PASS	CFL;RSPOS=746522;SAO=0;SSR=0;VC=SNV;VP=050000000008000000000100;WGT=0;dbSNPBuildID=125
chr1	746522	rs28616077	A	G	.	PASS	CFL;RSPOS=746522;SAO=0;SSR=0;VC=SNV;VP=050000000008000000000100;WGT=0;dbSNPBuildID=125
chr1	746663	rs28675867	A	T	.	PASS	CFL;RSPOS=746663;SAO=0;SSR=0;VC=SNV;VP=050000000008000000000100;WGT=0;dbSNPBuildID=125
chr1	746663	rs28675867	A	T	.	PASS	CFL;RSPOS=746663;SAO=0;SSR=0;VC=SNV;VP=050000000008000000000100;WGT=0;dbSNPBuildID=125
chr1	746694	rs3901626	A	G	.	PASS	CFL;RSPOS=746694;RV;SAO=0;SLO;SSR=0;VC=SNV;VP=050100000008000000000100;WGT=0;dbSNPBuildID=108
chr1	746694	rs3901626	A	G	.	PASS	CFL;RSPOS=746694;RV;SAO=0;SLO;SSR=0;VC=SNV;VP=050100000008000000000100;WGT=0;dbSNPBuildID=108
chr1	746727	rs144595511	G	A	.	PASS	ASP;KGPilot123;RSPOS=746727;SAO=0;SSR=0;VC=SNV;VP=050000000004000010000100;WGT=0;dbSNPBuildID=134
chr1	746727	rs144595511	G	A	.	PASS	ASP;KGPilot123;RSPOS=746727;SAO=0;SSR=0;VC=SNV;VP=050000000004000010000100;WGT=0;dbSNPBuildID=134
chr1	746775	rs190225900	A	G	.	PASS	KGPilot123;RSPOS=746775;SAO=0;SSR=0;VC=SNV;VP=050000000000000010000100;WGT=0;dbSNPBuildID=135
chr1	746775	rs190225900	A	G	.	PASS	KGPilot123;RSPOS=746775;SAO=0;SSR=0;VC=SNV;VP=050000000000000010000100;WGT=0;dbSNPBuildID=135
chr1	746864	rs182146809	G	A	.	PASS	KGPilot123;RSPOS=746864;SAO=0;SSR=0;VC=SNV;VP=050000000000000010000100;WGT=0;dbSNPBuildID=135
chr1	746864	rs182146809	G	A	.	PASS	KGPilot123;RSPOS=746864;SAO=0;SSR=0;VC=SNV;VP=050000000000000010000100;WGT=0;dbSNPBuildID=135
chr1	746892	rs146703036	G	A	.	PASS	ASP;KGPilot123;RSPOS=746892;SAO=0;SSR=0;VC=SNV;VP=050000000004000010000100;WGT=0;dbSNPBuildID=134
chr1	746892	rs146703036	G	A	.	PASS	ASP;KGPilot123;RSPOS=746892;SAO=0;SSR=0;VC=SNV;VP=050000000004000010000100;WGT=0;dbSNPBuildID=134
chr1	746897	rs140286345	C	T	.	PASS	ASP;KGPilot123;RSPOS=746897;SAO=0;SSR=0;VC=SNV;VP=050000000004000010000100;WGT=0;dbSNPBuildID=134
chr1	746897	rs140286345	C	T	.	PASS	ASP;KGPilot123;RSPOS=746897;SAO=0;SSR=0;VC=SNV;VP=050000000004000010000100;WGT=0;dbSNPBuildID=134
chr1	747079	rs2519047	G	A	.	PASS	CFL;GNO;RSPOS=747079;RV;SAO=0;SLO;SSR=0;VC=SNV;VP=050100000008000100000100;WGT=0;dbSNPBuildID=100
chr1	747079	rs2519047	G	A	.	PASS	CFL;GNO;RSPOS=747079;RV;SAO=0;SLO;SSR=0;VC=SNV;VP=050100000008000100000100;WGT=0;dbSNPBuildID=100
chr1	747080	rs3871675	A	T	.	PASS	CFL;RSPOS=747080;RV;SAO=0;SLO;SSR=0;VC=SNV;VP=050100000008000000000100;WGT=0;dbSNPBuildID=108
chr1	747080	rs3871675	A	T	.	PASS	CFL;RSPOS=747080;RV;SAO=0;SLO;SSR=0;VC=SNV;VP=050100000008000000000100;WGT=0;dbSNPBuildID=108
chr1	747516	rs2519046	T	C	.	PASS	CFL;RSPOS=747516;RV;SAO=0;SSR=0;VC=SNV;VP=050000000008000000000100;WGT=0;dbSNPBuildID=100
chr1	747516	rs2519046	T	C	.	PASS	CFL;RSPOS=747516;RV;SAO=0;SSR=0;VC=SNV;VP=050000000008000000000100;WGT=0;dbSNPBuildID=100
chr1	747575	rs2977631	A	G	.	PASS	CFL;GMAF=0.000914076782449726;RSPOS=747575;RV;SAO=0;SSR=0;VC=SNV;VLD;VP=050000000008040000000100;WGT=0;dbSNPBuildID=101
chr1	747575	rs2977631	A	G	.	PASS	CFL;GMAF=0.000914076782449726;RSPOS=747575;RV;SAO=0;SSR=0;VC=SNV;VLD;VP=050000000008040000000100;WGT=0;dbSNPBuildID=101
chr1	747593	rs2519045	C	G	.	PASS	CFL;RSPOS=747593;RV;SAO=0;SSR=0;VC=SNV;VP=050000000008000000000100;WGT=0;dbSNPBuildID=100
chr1	747593	rs2519045	C	G	.	PASS	CFL;RSPOS=747593;RV;SAO=0;SSR=0;VC=SNV;VP=050000000008000000000100;WGT=0;dbSNPBuildID=100
chr1	747617	rs186749896	G	A	.	PASS	KGPilot123;RSPOS=747617;SAO=0;SSR=0;VC=SNV;VP=050000000000000010000100;WGT=0;dbSNPBuildID=135
chr1	747617	rs186749896	G	A	.	PASS	KGPilot123;RSPOS=747617;SAO=0;SSR=0;VC=SNV;VP=050000000000000010000100;WGT=0;dbSNPBuildID=135
chr1	747660	rs190222867	C	T	.	PASS	KGPilot123;RSPOS=747660;SAO=0;SSR=0;VC=SNV;VP=050000000000000010000100;WGT=0;dbSNPBuildID=135
chr1	747660	rs190222867	C	T	.	PASS	KGPilot123;RSPOS=747660;SAO=0;SSR=0;VC=SNV;VP=050000000000000010000100;WGT=0;dbSNPBuildID=135
chr1	747764	rs139314670	T	C	.	PASS	ASP;KGPilot123;RSPOS=747764;SAO=0;SSR=0;VC=SNV;VP=050000000004000010000100;WGT=0;dbSNPBuildID=134
chr1	747764	rs139314670	T	C	.	PASS	ASP;KGPilot123;RSPOS=747764;SAO=0;SSR=0;VC=SNV;VP=050000000004000010000100;WGT=0;dbSNPBuildID=134
chr1	747794	rs2427895	G	C	.	PASS	CFL;GMAF=0.00685557586837294;RSPOS=747794;RV;SAO=0;SSR=0;VC=SNV;VLD;VP=050000000008040000000100;WGT=0;dbSNPBuildID=100
chr1	747794	rs2427895	G	C	.	PASS	CFL;GMAF=0.00685557586837294;RSPOS=747794;RV;SAO=0;SSR=0;VC=SNV;VLD;VP=050000000008040000000100;WGT=0;dbSNPBuildID=100
chr1	747871	rs181148237	T	G	.	PASS	KGPilot123;RSPOS=747871;SAO=0;SSR=0;VC=SNV;VP=050000000000000010000100;WGT=0;dbSNPBuildID=135
chr1	747871	rs181148237	T	G	.	PASS	KGPilot123;RSPOS=747871;SAO=0;SSR=0;VC=SNV;VP=050000000000000010000100;WGT=0;dbSNPBuildID=135
chr1	747874	rs185340954	A	G	.	PASS	KGPilot123;RSPOS=747874;SAO=0;SSR=0;VC=SNV;VP=050000000000000010000100;WGT=0;dbSNPBuildID=135
chr1	747874	rs185340954	A	G	.	PASS	KGPilot123;RSPOS=747874;SAO=0;SSR=0;VC=SNV;VP=050000000000000010000100;WGT=0;dbSNPBuildID=135
chr1	747966	rs189811062	G	A	.	PASS	KGPilot123;RSPOS=747966;SAO=0;SSR=0;VC=SNV;VP=050000000000000010000100;WGT=0;dbSNPBuildID=135
chr1	747966	rs189811062	G	A	.	PASS	KGPilot123;RSPOS=747966;SAO=0;SSR=0;VC=SNV;VP=050000000000000010000100;WGT=0;dbSNPBuildID=135
chr1	748061	rs147452334	T	A	.	PASS	ASP;KGPilot123;RSPOS=748061;SAO=0;SSR=0;VC=SNV;VP=050000000004000010000100;WGT=0;dbSNPBuildID=134
chr1	748061	rs147452334	T	A	.	PASS	ASP;KGPilot123;RSPOS=748061;SAO=0;SSR=0;VC=SNV;VP=050000000004000010000100;WGT=0;dbSNPBuildID=134
chr1	748141	rs2427893	G	A	.	PASS	CFL;GNO;KGPilot123;RSPOS=748141;RV;SAO=0;SSR=0;VC=SNV;VP=050000000008000110000100;WGT=0;dbSNPBuildID=100
chr1	748141	rs2427893	G	A	.	PASS	CFL;GNO;KGPilot123;RSPOS=748141;RV;SAO=0;SSR=0;VC=SNV;VP=050000000008000110000100;WGT=0;dbSNPBuildID=100
chr1	748279	rs12184331	A	T	.	PASS	CFL;GMAF=0.136654478976234;RSPOS=748279;SAO=0;SSR=0;VC=SNV;VLD;VP=050000000008040000000100;WGT=0;dbSNPBuildID=120
chr1	748279	rs12184331	A	T	.	PASS	CFL;GMAF=0.136654478976234;RSPOS=748279;SAO=0;SSR=0;VC=SNV;VLD;VP=050000000008040000000100;WGT=0;dbSNPBuildID=120
chr1	748332	rs182373484	T	C	.	PASS	KGPilot123;RSPOS=748332;SAO=0;SSR=0;VC=SNV;VP=050000000000000010000100;WGT=0;dbSNPBuildID=135
chr1	748332	rs182373484	T	C	.	PASS	KGPilot123;RSPOS=748332;SAO=0;SSR=0;VC=SNV;VP=050000000000000010000100;WGT=0;dbSNPBuildID=135
chr1	748366	rs189209997	T	G	.	PASS	KGPilot123;RSPOS=748366;SAO=0;SSR=0;VC=SNV;VP=050000000000000010000100;WGT=0;dbSNPBuildID=135
chr1	748366	rs189209997	T	G	.	PASS	KGPilot123;RSPOS=748366;SAO=0;SSR=0;VC=SNV;VP=050000000000000010000100;WGT=0;dbSNPBuildID=135
chr1	748384	rs191947334	G	A	.	PASS	KGPilot123;RSPOS=748384;SAO=0;SSR=0;VC=SNV;VP=050000000000000010000100;WGT=0;dbSNPBuildID=135
chr1	748384	rs191947334	G	A	.	PASS	KGPilot123;RSPOS=748384;SAO=0;SSR=0;VC=SNV;VP=050000000000000010000100;WGT=0;dbSNPBuildID=135
chr1	748445	rs183774475	T	C	.	PASS	KGPilot123;RSPOS=748445;SAO=0;SSR=0;VC=SNV;VP=050000000000000010000100;WGT=0;dbSNPBuildID=135
chr1	748445	rs183774475	T	C	.	PASS	KGPilot123;RSPOS=748445;SAO=0;SSR=0;VC=SNV;VP=050000000000000010000100;WGT=0;dbSNPBuildID=135
chr1	748446	rs188307914	G	A	.	PASS	KGPilot123;RSPOS=748446;SAO=0;SSR=0;VC=SNV;VP=050000000000000010000100;WGT=0;dbSNPBuildID=135
chr1	748446	rs188307914	G	A	.	PASS	KGPilot123;RSPOS=748446;SAO=0;SSR=0;VC=SNV;VP=050000000000000010000100;WGT=0;dbSNPBuildID=135
chr1	748462	rs192014339	G	C	.	PASS	KGPilot123;RSPOS=748462;SAO=0;SSR=0;VC=SNV;VP=050000000000000010000100;WGT=0;dbSNPBuildID=135
chr1	748462	rs192014339	G	C	.	PASS	KGPilot123;RSPOS=748462;SAO=0;SSR=0;VC=SNV;VP=050000000000000010000100;WGT=0;dbSNPBuildID=135
chr1	748487	rs184255501	T	C	.	PASS	KGPilot123;RSPOS=748487;SAO=0;SSR=0;VC=SNV;VP=050000000000000010000100;WGT=0;dbSNPBuildID=135
chr1	748487	rs184255501	T	C	.	PASS	KGPilot123;RSPOS=748487;SAO=0;SSR=0;VC=SNV;VP=050000000000000010000100;WGT=0;dbSNPBuildID=135
chr1	748524	rs144265613	C	T	.	PASS	ASP;KGPilot123;RSPOS=748524;SAO=0;SSR=0;VC=SNV;VP=050000000004000010000100;WGT=0;dbSNPBuildID=134
chr1	748524	rs144265613	C	T	.	PASS	ASP;KGPilot123;RSPOS=748524;SAO=0;SSR=0;VC=SNV;VP=050000000004000010000100;WGT=0;dbSNPBuildID=134
chr1	748878	rs143214544	G	T	.	PASS	ASP;KGPilot123;RSPOS=748878;SAO=0;SSR=0;VC=SNV;VP=050000000004000010000100;WGT=0;dbSNPBuildID=134
chr1	748878	rs143214544	G	T	.	PASS	ASP;KGPilot123;RSPOS=748878;SAO=0;SSR=0;VC=SNV;VP=050000000004000010000100;WGT=0;dbSNPBuildID=134
chr1	749592	rs4606254	G	A	.	PASS	CFL;GMAF=0.100091407678245;KGPilot123;RSPOS=749592;SAO=0;SSR=0;VC=SNV;VLD;VP=050000000008040010000100;WGT=0;dbSNPBuildID=111
chr1	749592	rs4606254	G	A	.	PASS	CFL;GMAF=0.100091407678245;KGPilot123;RSPOS=749592;SAO=0;SSR=0;VC=SNV;VLD;VP=050000000008040010000100;WGT=0;dbSNPBuildID=111
chr1	749641	rs4350141	C	G	.	PASS	CFL;GMAF=0.00457038391224863;RSPOS=749641;SAO=0;SSR=0;VC=SNV;VLD;VP=050000000008040000000100;WGT=0;dbSNPBuildID=111
chr1	749641	rs4350141	C	G	.	PASS	CFL;GMAF=0.00457038391224863;RSPOS=749641;SAO=0;SSR=0;VC=SNV;VLD;VP=050000000008040000000100;WGT=0;dbSNPBuildID=111
chr1	749644	rs75909375	T	C	.	PASS	CFL;GMAF=0.339579524680073;GNO;RSPOS=749644;SAO=0;SSR=0;VC=SNV;VP=050000000008000100000100;WGT=0;dbSNPBuildID=131
chr1	749644	rs75909375	T	C	.	PASS	CFL;GMAF=0.339579524680073;GNO;RSPOS=749644;SAO=0;SSR=0;VC=SNV;VP=050000000008000100000100;WGT=0;dbSNPBuildID=131
chr1	749683	rs143334543	C	G	.	PASS	ASP;KGPilot123;RSPOS=749683;SAO=0;SSR=0;VC=SNV;VP=050000000004000010000100;WGT=0;dbSNPBuildID=134
chr1	749683	rs143334543	C	G	.	PASS	ASP;KGPilot123;RSPOS=749683;SAO=0;SSR=0;VC=SNV;VP=050000000004000010000100;WGT=0;dbSNPBuildID=134
chr1	749689	rs75448039	T	G	.	PASS	CFL;GMAF=0.236745886654479;GNO;RSPOS=749689;SAO=0;SSR=0;VC=SNV;VP=050000000008000100000100;WGT=0;dbSNPBuildID=131
chr1	749689	rs75448039	T	G	.	PASS	CFL;GMAF=0.236745886654479;GNO;RSPOS=749689;SAO=0;SSR=0;VC=SNV;VP=050000000008000100000100;WGT=0;dbSNPBuildID=131
chr1	749743	rs4387126	G	A	.	PASS	CFL;RSPOS=749743;SAO=0;SSR=0;VC=SNV;VP=050000000008000000000100;WGT=0;dbSNPBuildID=111
chr1	749743	rs4387126	G	A	.	PASS	CFL;RSPOS=749743;SAO=0;SSR=0;VC=SNV;VP=050000000008000000000100;WGT=0;dbSNPBuildID=111
chr1	749758	rs4399101	C	T	.	PASS	CFL;RSPOS=749758;SAO=0;SSR=0;VC=SNV;VP=050000000008000000000100;WGT=0;dbSNPBuildID=111
chr1	749758	rs4399101	C	T	.	PASS	CFL;RSPOS=749758;SAO=0;SSR=0;VC=SNV;VP=050000000008000000000100;WGT=0;dbSNPBuildID=111
chr1	749760	rs12045157	C	G	.	PASS	CFL;GMAF=0.263254113345521;RSPOS=749760;SAO=0;SSR=0;VC=SNV;VLD;VP=050000000008040000000100;WGT=0;dbSNPBuildID=120
chr1	749760	rs12045157	C	G	.	PASS	CFL;GMAF=0.263254113345521;RSPOS=749760;SAO=0;SSR=0;VC=SNV;VLD;VP=050000000008040000000100;WGT=0;dbSNPBuildID=120
chr1	749856	rs12409679	C	T	.	PASS	CFL;GMAF=0.289305301645338;RSPOS=749856;SAO=0;SSR=0;VC=SNV;VLD;VP=050000000008040000000100;WGT=0;dbSNPBuildID=120
chr1	749856	rs12409679	C	T	.	PASS	CFL;GMAF=0.289305301645338;RSPOS=749856;SAO=0;SSR=0;VC=SNV;VLD;VP=050000000008040000000100;WGT=0;dbSNPBuildID=120
chr1	749963	rs56197012	T	TAA	.	PASS	CFL;RSPOS=749971;SAO=0;SSR=0;VC=DIV;VP=050000000008000000000200;WGT=0;dbSNPBuildID=129
chr1	749963	rs56197012	T	TAA	.	PASS	CFL;RSPOS=749971;SAO=0;SSR=0;VC=DIV;VP=050000000008000000000200;WGT=0;dbSNPBuildID=129
chr1	749989	rs12409693	C	T	.	PASS	CFL;GMAF=0.445155393053016;GNO;RSPOS=749989;SAO=0;SSR=0;VC=SNV;VP=050000000008000100000100;WGT=0;dbSNPBuildID=120
chr1	749989	rs12409693	C	T	.	PASS	CFL;GMAF=0.445155393053016;GNO;RSPOS=749989;SAO=0;SSR=0;VC=SNV;VP=050000000008000100000100;WGT=0;dbSNPBuildID=120
chr1	749997	rs12410209	A	G	.	PASS	CFL;GMAF=0.382998171846435;GNO;RSPOS=749997;SAO=0;SSR=0;VC=SNV;VP=050000000008000100000100;WGT=0;dbSNPBuildID=120
chr1	749997	rs12410209	A	G	.	PASS	CFL;GMAF=0.382998171846435;GNO;RSPOS=749997;SAO=0;SSR=0;VC=SNV;VP=050000000008000100000100;WGT=0;dbSNPBuildID=120
chr1	749999	rs12184339	A	G	.	PASS	CFL;RSPOS=749999;SAO=0;SSR=0;VC=SNV;VP=050000000008000000000100;WGT=0;dbSNPBuildID=120
chr1	749999	rs12184339	A	G	.	PASS	CFL;RSPOS=749999;SAO=0;SSR=0;VC=SNV;VP=050000000008000000000100;WGT=0;dbSNPBuildID=120
chr1	750013	rs12409695	C	T	.	PASS	CFL;GMAF=0.141681901279708;GNO;KGPilot123;RSPOS=750013;SAO=0;SSR=0;VC=SNV;VP=050000000008000110000100;WGT=0;dbSNPBuildID=120
chr1	750013	rs12409695	C	T	.	PASS	CFL;GMAF=0.141681901279708;GNO;KGPilot123;RSPOS=750013;SAO=0;SSR=0;VC=SNV;VP=050000000008000110000100;WGT=0;dbSNPBuildID=120
chr1	750053	rs11240770	A	C	.	PASS	CFL;GMAF=0.0255941499085923;GNO;PH2;RSPOS=750053;SAO=0;SLO;SSR=0;VC=SNV;VP=050100000008000102000100;WGT=0;dbSNPBuildID=120
chr1	750053	rs11240770	A	C	.	PASS	CFL;GMAF=0.0255941499085923;GNO;PH2;RSPOS=750053;SAO=0;SLO;SSR=0;VC=SNV;VP=050100000008000102000100;WGT=0;dbSNPBuildID=120
chr1	750055	rs11240771	T	C	.	PASS	CFL;GMAF=0.264625228519196;GNO;KGPilot123;PH2;RSPOS=750055;SAO=0;SLO;SSR=0;VC=SNV;VLD;VP=050100000008040112000100;WGT=0;dbSNPBuildID=120
chr1	750055	rs11240771	T	C	.	PASS	CFL;GMAF=0.264625228519196;GNO;KGPilot123;PH2;RSPOS=750055;SAO=0;SLO;SSR=0;VC=SNV;VLD;VP=050100000008040112000100;WGT=0;dbSNPBuildID=120
chr1	750059	rs191465276	T	C	.	PASS	KGPilot123;RSPOS=750059;SAO=0;SSR=0;VC=SNV;VP=050000000000000010000100;WGT=0;dbSNPBuildID=135
chr1	750059	rs191465276	T	C	.	PASS	KGPilot123;RSPOS=750059;SAO=0;SSR=0;VC=SNV;VP=050000000000000010000100;WGT=0;dbSNPBuildID=135
chr1	750062	rs56181105	A	AG	.	PASS	CFL;RSPOS=750064;SAO=0;SSR=0;VC=DIV;VP=050000000008000000000200;WGT=0;dbSNPBuildID=129
chr1	750062	rs56181105	A	AG	.	PASS	CFL;RSPOS=750064;SAO=0;SSR=0;VC=DIV;VP=050000000008000000000200;WGT=0;dbSNPBuildID=129
chr1	750084	rs184314894	G	A	.	PASS	KGPilot123;RSPOS=750084;SAO=0;SSR=0;VC=SNV;VP=050000000000000010000100;WGT=0;dbSNPBuildID=135
chr1	750084	rs184314894	G	A	.	PASS	KGPilot123;RSPOS=750084;SAO=0;SSR=0;VC=SNV;VP=050000000000000010000100;WGT=0;dbSNPBuildID=135
chr1	750113	rs12184340	A	T	.	PASS	CFL;GMAF=0.0521023765996344;RSPOS=750113;SAO=0;SSR=0;VC=SNV;VLD;VP=050000000008040000000100;WGT=0;dbSNPBuildID=120
chr1	750113	rs12184340	A	T	.	PASS	CFL;GMAF=0.0521023765996344;RSPOS=750113;SAO=0;SSR=0;VC=SNV;VLD;VP=050000000008040000000100;WGT=0;dbSNPBuildID=120
chr1	750117	rs12184341	A	T	.	PASS	CFL;RSPOS=750117;SAO=0;SSR=0;VC=SNV;VP=050000000008000000000100;WGT=0;dbSNPBuildID=120
chr1	750117	rs12184341	A	T	.	PASS	CFL;RSPOS=750117;SAO=0;SSR=0;VC=SNV;VP=050000000008000000000100;WGT=0;dbSNPBuildID=120
chr1	750138	rs61770171	G	A	.	PASS	CFL;GMAF=0.186014625228519;RSPOS=750138;SAO=0;SSR=0;VC=SNV;VLD;VP=050000000008040000000100;WGT=0;dbSNPBuildID=129
chr1	750138	rs61770171	G	A	.	PASS	CFL;GMAF=0.186014625228519;RSPOS=750138;SAO=0;SSR=0;VC=SNV;VLD;VP=050000000008040000000100;WGT=0;dbSNPBuildID=129
chr1	750230	rs190826124	G	C	.	PASS	KGPilot123;RSPOS=750230;SAO=0;SSR=0;VC=SNV;VP=050000000000000010000100;WGT=0;dbSNPBuildID=135
chr1	750230	rs190826124	G	C	.	PASS	KGPilot123;RSPOS=750230;SAO=0;SSR=0;VC=SNV;VP=050000000000000010000100;WGT=0;dbSNPBuildID=135
chr1	750675	rs182014371	G	A	.	PASS	KGPilot123;RSPOS=750675;SAO=0;SSR=0;VC=SNV;VP=050000000000000010000100;WGT=0;dbSNPBuildID=135
chr1	750675	rs182014371	G	A	.	PASS	KGPilot123;RSPOS=750675;SAO=0;SSR=0;VC=SNV;VP=050000000000000010000100;WGT=0;dbSNPBuildID=135
chr1	751456	rs141709959	T	C	.	PASS	ASP;KGPilot123;RSPOS=751456;SAO=0;SSR=0;VC=SNV;VP=050000000004000010000100;WGT=0;dbSNPBuildID=134
chr1	751456	rs141709959	T	C	.	PASS	ASP;KGPilot123;RSPOS=751456;SAO=0;SSR=0;VC=SNV;VP=050000000004000010000100;WGT=0;dbSNPBuildID=134
chr1	751485	rs147115274	T	A	.	PASS	ASP;KGPilot123;RSPOS=751485;SAO=0;SSR=0;VC=SNV;VP=050000000004000010000100;WGT=0;dbSNPBuildID=134
chr1	751485	rs147115274	T	A	.	PASS	ASP;KGPilot123;RSPOS=751485;SAO=0;SSR=0;VC=SNV;VP=050000000004000010000100;WGT=0;dbSNPBuildID=134
chr1	751574	rs185434174	G	C	.	PASS	KGPilot123;RSPOS=751574;SAO=0;SSR=0;VC=SNV;VP=050000000000000010000100;WGT=0;dbSNPBuildID=135
chr1	751574	rs185434174	G	C	.	PASS	KGPilot123;RSPOS=751574;SAO=0;SSR=0;VC=SNV;VP=050000000000000010000100;WGT=0;dbSNPBuildID=135
chr1	751599	rs189007665	T	C	.	PASS	KGPilot123;RSPOS=751599;SAO=0;SSR=0;VC=SNV;VP=050000000000000010000100;WGT=0;dbSNPBuildID=135
chr1	751599	rs189007665	T	C	.	PASS	KGPilot123;RSPOS=751599;SAO=0;SSR=0;VC=SNV;VP=050000000000000010000100;WGT=0;dbSNPBuildID=135
chr1	751622	rs77445489	G	T	.	PASS	CFL;GMAF=0.00502742230347349;GNO;KGPilot123;RSPOS=751622;SAO=0;SSR=0;VC=SNV;VLD;VP=050000000008040110000100;WGT=0;dbSNPBuildID=131
chr1	751622	rs77445489	G	T	.	PASS	CFL;GMAF=0.00502742230347349;GNO;KGPilot123;RSPOS=751622;SAO=0;SSR=0;VC=SNV;VLD;VP=050000000008040110000100;WGT=0;dbSNPBuildID=131
chr1	751756	rs143225517	T	C	.	PASS	ASP;KGPilot123;RSPOS=751756;SAO=0;SSR=0;VC=SNV;VP=050000000004000010000100;WGT=0;dbSNPBuildID=134
chr1	751756	rs143225517	T	C	.	PASS	ASP;KGPilot123;RSPOS=751756;SAO=0;SSR=0;VC=SNV;VP=050000000004000010000100;WGT=0;dbSNPBuildID=134
chr1	752134	rs181763755	C	A	.	PASS	RSPOS=752134;SAO=0;SSR=0;VC=SNV;VP=050000000000000000000100;WGT=0;dbSNPBuildID=135
chr1	752134	rs181763755	C	A	.	PASS	RSPOS=752134;SAO=0;SSR=0;VC=SNV;VP=050000000000000000000100;WGT=0;dbSNPBuildID=135
chr1	752242	rs12090487	T	A	.	PASS	CFL;GMAF=0.0658135283363803;KGPilot123;RSPOS=752242;SAO=0;SSR=0;VC=SNV;VLD;VP=050000000008040010000100;WGT=0;dbSNPBuildID=120
chr1	752242	rs12090487	T	A	.	PASS	CFL;GMAF=0.0658135283363803;KGPilot123;RSPOS=752242;SAO=0;SSR=0;VC=SNV;VLD;VP=050000000008040010000100;WGT=0;dbSNPBuildID=120
chr1	752270	rs181450891	T	A	.	PASS	KGPilot123;RSPOS=752270;SAO=0;SSR=0;VC=SNV;VP=050000000000000010000100;WGT=0;dbSNPBuildID=135
chr1	752270	rs181450891	T	A	.	PASS	KGPilot123;RSPOS=752270;SAO=0;SSR=0;VC=SNV;VP=050000000000000010000100;WGT=0;dbSNPBuildID=135
chr1	752347	rs2977625	C	A	.	PASS	CFL;RSPOS=752347;RV;SAO=0;SSR=0;VC=SNV;VP=050000000008000000000100;WGT=0;dbSNPBuildID=101
chr1	752347	rs2977625	C	A	.	PASS	CFL;RSPOS=752347;RV;SAO=0;SSR=0;VC=SNV;VP=050000000008000000000100;WGT=0;dbSNPBuildID=101
chr1	752434	rs2977624	C	G	.	PASS	CFL;RSPOS=752434;RV;SAO=0;SSR=0;VC=SNV;VP=050000000008000000000100;WGT=0;dbSNPBuildID=101
chr1	752434	rs2977624	C	G	.	PASS	CFL;RSPOS=752434;RV;SAO=0;SSR=0;VC=SNV;VP=050000000008000000000100;WGT=0;dbSNPBuildID=101
chr1	752461	rs2977623	C	G	.	PASS	CFL;RSPOS=752461;RV;SAO=0;SSR=0;VC=SNV;VP=050000000008000000000100;WGT=0;dbSNPBuildID=101
chr1	752461	rs2977623	C	G	.	PASS	CFL;RSPOS=752461;RV;SAO=0;SSR=0;VC=SNV;VP=050000000008000000000100;WGT=0;dbSNPBuildID=101
chr1	752478	rs146277091	G	A	.	PASS	ASP;KGPilot123;RSPOS=752478;SAO=0;SSR=0;VC=SNV;VP=050000000004000010000100;WGT=0;dbSNPBuildID=134
chr1	752478	rs146277091	G	A	.	PASS	ASP;KGPilot123;RSPOS=752478;SAO=0;SSR=0;VC=SNV;VP=050000000004000010000100;WGT=0;dbSNPBuildID=134
chr1	752505	rs139192524	A	G	.	PASS	ASP;KGPilot123;RSPOS=752505;SAO=0;SSR=0;VC=SNV;VP=050000000004000010000100;WGT=0;dbSNPBuildID=134
chr1	752505	rs139192524	A	G	.	PASS	ASP;KGPilot123;RSPOS=752505;SAO=0;SSR=0;VC=SNV;VP=050000000004000010000100;WGT=0;dbSNPBuildID=134
chr1	752566	rs3094315	G	A	.	PASS	CFL;G5;GCF;GMAF=0.252742230347349;GNO;HD;KGPilot123;PH2;RSPOS=752566;RV;SAO=0;SLO;SSR=0;VC=SNV;VLD;VP=050100000008050512000101;WGT=0;dbSNPBuildID=103
chr1	752566	rs3094315	G	A	.	PASS	CFL;G5;GCF;GMAF=0.252742230347349;GNO;HD;KGPilot123;PH2;RSPOS=752566;RV;SAO=0;SLO;SSR=0;VC=SNV;VLD;VP=050100000008050512000101;WGT=0;dbSNPBuildID=103
chr1	752617	rs149886465	C	A	.	PASS	ASP;KGPilot123;RSPOS=752617;SAO=0;SSR=0;VC=SNV;VP=050000000004000010000100;WGT=0;dbSNPBuildID=134
chr1	752617	rs149886465	C	A	.	PASS	ASP;KGPilot123;RSPOS=752617;SAO=0;SSR=0;VC=SNV;VP=050000000004000010000100;WGT=0;dbSNPBuildID=134
chr1	752721	rs3131972	A	G	.	PASS	G5;G5A;GMAF=0.320840950639854;GNO;HD;KGPilot123;PH2;RSPOS=752721;RV;SAO=0;SLO;SSR=0;VC=SNV;VLD;VP=050100000000070512000100;WGT=0;dbSNPBuildID=103
chr1	752721	rs3131972	A	G	.	PASS	G5;G5A;GMAF=0.320840950639854;GNO;HD;KGPilot123;PH2;RSPOS=752721;RV;SAO=0;SLO;SSR=0;VC=SNV;VLD;VP=050100000000070512000100;WGT=0;dbSNPBuildID=103
chr1	752752	rs143872709	C	T	.	PASS	ASP;KGPilot123;RSPOS=752752;SAO=0;SSR=0;VC=SNV;VP=050000000004000010000100;WGT=0;dbSNPBuildID=134
chr1	752752	rs143872709	C	T	.	PASS	ASP;KGPilot123;RSPOS=752752;SAO=0;SSR=0;VC=SNV;VP=050000000004000010000100;WGT=0;dbSNPBuildID=134
chr1	752796	rs148649543	C	T	.	PASS	ASP;KGPilot123;RSPOS=752796;SAO=0;SSR=0;VC=SNV;VP=050000000004000010000100;WGT=0;dbSNPBuildID=134
chr1	752796	rs148649543	C	T	.	PASS	ASP;KGPilot123;RSPOS=752796;SAO=0;SSR=0;VC=SNV;VP=050000000004000010000100;WGT=0;dbSNPBuildID=134
chr1	752894	rs3131971	T	C	.	PASS	CFL;GMAF=0.261425959780622;GNO;KGPilot123;RSPOS=752894;RV;SAO=0;SLO;SSR=0;VC=SNV;VP=050100000008000110000100;WGT=0;dbSNPBuildID=103
chr1	752894	rs3131971	T	C	.	PASS	CFL;GMAF=0.261425959780622;GNO;KGPilot123;RSPOS=752894;RV;SAO=0;SLO;SSR=0;VC=SNV;VP=050100000008000110000100;WGT=0;dbSNPBuildID=103
chr1	753269	rs61770172	C	G	.	PASS	CFL;GMAF=0.013254113345521;GNO;HD;RSPOS=753269;SAO=0;SLO;SSR=0;VC=SNV;VP=050100000008000500000100;WGT=0;dbSNPBuildID=129
chr1	753269	rs61770172	C	G	.	PASS	CFL;GMAF=0.013254113345521;GNO;HD;RSPOS=753269;SAO=0;SLO;SSR=0;VC=SNV;VP=050100000008000500000100;WGT=0;dbSNPBuildID=129
chr1	753405	rs61770173	C	A	.	PASS	CFL;G5;G5A;GMAF=0.226691042047532;GNO;KGPilot123;RSPOS=753405;SAO=0;SSR=0;VC=SNV;VP=050000000008030110000100;WGT=0;dbSNPBuildID=129
chr1	753405	rs61770173	C	A	.	PASS	CFL;G5;G5A;GMAF=0.226691042047532;GNO;KGPilot123;RSPOS=753405;SAO=0;SSR=0;VC=SNV;VP=050000000008030110000100;WGT=0;dbSNPBuildID=129
chr1	753425	rs3131970	T	C	.	PASS	CFL;GMAF=0.260511882998172;GNO;RSPOS=753425;RV;SAO=0;SSR=0;VC=SNV;VP=050000000008000100000100;WGT=0;dbSNPBuildID=103
chr1	753425	rs3131970	T	C	.	PASS	CFL;GMAF=0.260511882998172;GNO;RSPOS=753425;RV;SAO=0;SSR=0;VC=SNV;VP=050000000008000100000100;WGT=0;dbSNPBuildID=103
chr1	753474	rs2073814	C	G	.	PASS	CFL;GMAF=0.369744058500914;GNO;KGPilot123;RSPOS=753474;RV;SAO=0;SLO;SSR=0;VC=SNV;VP=050100000008000110000100;WGT=0;dbSNPBuildID=96
chr1	753474	rs2073814	C	G	.	PASS	CFL;GMAF=0.369744058500914;GNO;KGPilot123;RSPOS=753474;RV;SAO=0;SLO;SSR=0;VC=SNV;VP=050100000008000110000100;WGT=0;dbSNPBuildID=96
chr1	753538	rs185491820	G	A	.	PASS	KGPilot123;RSPOS=753538;SAO=0;SSR=0;VC=SNV;VP=050000000000000010000100;WGT=0;dbSNPBuildID=135
chr1	753538	rs185491820	G	A	.	PASS	KGPilot123;RSPOS=753538;SAO=0;SSR=0;VC=SNV;VP=050000000000000010000100;WGT=0;dbSNPBuildID=135
chr1	753541	rs2073813	G	A	.	PASS	CFL;G5;G5A;GMAF=0.292961608775137;GNO;HD;KGPilot123;PH2;RSPOS=753541;RV;SAO=0;SLO;SSR=0;VC=SNV;VLD;VP=050100000008070512000100;WGT=0;dbSNPBuildID=96
chr1	753541	rs2073813	G	A	.	PASS	CFL;G5;G5A;GMAF=0.292961608775137;GNO;HD;KGPilot123;PH2;RSPOS=753541;RV;SAO=0;SLO;SSR=0;VC=SNV;VLD;VP=050100000008070512000100;WGT=0;dbSNPBuildID=96
chr1	753569	rs2977622	C	T	.	PASS	CFL;RSPOS=753569;RV;SAO=0;SSR=0;VC=SNV;VP=050000000008000000000100;WGT=0;dbSNPBuildID=101
chr1	753569	rs2977622	C	T	.	PASS	CFL;RSPOS=753569;RV;SAO=0;SSR=0;VC=SNV;VP=050000000008000000000100;WGT=0;dbSNPBuildID=101
chr1	753689	rs190056548	G	A	.	PASS	KGPilot123;RSPOS=753689;SAO=0;SSR=0;VC=SNV;VP=050000000000000010000100;WGT=0;dbSNPBuildID=135
chr1	753689	rs190056548	G	A	.	PASS	KGPilot123;RSPOS=753689;SAO=0;SSR=0;VC=SNV;VP=050000000000000010000100;WGT=0;dbSNPBuildID=135
chr1	753699	rs181067175	C	T	.	PASS	KGPilot123;RSPOS=753699;SAO=0;SSR=0;VC=SNV;VP=050000000000000010000100;WGT=0;dbSNPBuildID=135
chr1	753699	rs181067175	C	T	.	PASS	KGPilot123;RSPOS=753699;SAO=0;SSR=0;VC=SNV;VP=050000000000000010000100;WGT=0;dbSNPBuildID=135
chr1	753845	rs59507194	CT	C,CCT	.	PASS	RSPOS=753846;SAO=0;SSR=0;VC=DIV;VP=050000000000000000000200;WGT=0;dbSNPBuildID=129
chr1	753845	rs59507194	CT	C,CCT	.	PASS	RSPOS=753846;SAO=0;SSR=0;VC=DIV;VP=050000000000000000000200;WGT=0;dbSNPBuildID=129
chr1	753849	rs58324164	G	T	.	PASS	G5;G5A;GMAF=0.0959780621572212;GNO;KGPilot123;RSPOS=753849;SAO=0;SSR=0;VC=SNV;VP=050000000000030110000100;WGT=0;dbSNPBuildID=129
chr1	753849	rs58324164	G	T	.	PASS	G5;G5A;GMAF=0.0959780621572212;GNO;KGPilot123;RSPOS=753849;SAO=0;SSR=0;VC=SNV;VP=050000000000030110000100;WGT=0;dbSNPBuildID=129
chr1	753865	rs72888821	G	C	.	PASS	GMAF=0.0516453382084095;GNO;KGPilot123;RSPOS=753865;SAO=0;SLO;SSR=0;VC=SNV;VP=050100000000000110000100;WGT=0;dbSNPBuildID=130
chr1	753865	rs72888821	G	C	.	PASS	GMAF=0.0516453382084095;GNO;KGPilot123;RSPOS=753865;SAO=0;SLO;SSR=0;VC=SNV;VP=050100000000000110000100;WGT=0;dbSNPBuildID=130
chr1	753976	rs61768165	G	A	.	PASS	GMAF=0.0507312614259598;KGPilot123;RSPOS=753976;SAO=0;SSR=0;VC=SNV;VLD;VP=050000000000040010000100;WGT=0;dbSNPBuildID=129
chr1	753976	rs61768165	G	A	.	PASS	GMAF=0.0507312614259598;KGPilot123;RSPOS=753976;SAO=0;SSR=0;VC=SNV;VLD;VP=050000000000040010000100;WGT=0;dbSNPBuildID=129
chr1	754063	rs12184312	G	T	.	PASS	GMAF=0.0246800731261426;KGPilot123;RSPOS=754063;SAO=0;SSR=0;VC=SNV;VLD;VP=050000000000040010000100;WGT=0;dbSNPBuildID=120
chr1	754063	rs12184312	G	T	.	PASS	GMAF=0.0246800731261426;KGPilot123;RSPOS=754063;SAO=0;SSR=0;VC=SNV;VLD;VP=050000000000040010000100;WGT=0;dbSNPBuildID=120
chr1	754105	rs12184325	C	T	.	PASS	GMAF=0.0246800731261426;KGPilot123;RSPOS=754105;SAO=0;SSR=0;VC=SNV;VLD;VP=050000000000040010000100;WGT=0;dbSNPBuildID=120
chr1	754105	rs12184325	C	T	.	PASS	GMAF=0.0246800731261426;KGPilot123;RSPOS=754105;SAO=0;SSR=0;VC=SNV;VLD;VP=050000000000040010000100;WGT=0;dbSNPBuildID=120
chr1	754121	rs12184335	T	G	.	PASS	RSPOS=754121;SAO=0;SSR=0;VC=SNV;VP=050000000000000000000100;WGT=0;dbSNPBuildID=120
chr1	754121	rs12184335	T	G	.	PASS	RSPOS=754121;SAO=0;SSR=0;VC=SNV;VP=050000000000000000000100;WGT=0;dbSNPBuildID=120
chr1	754163	rs12184336	T	C	.	PASS	RSPOS=754163;SAO=0;SSR=0;VC=SNV;VP=050000000000000000000100;WGT=0;dbSNPBuildID=120
chr1	754163	rs12184336	T	C	.	PASS	RSPOS=754163;SAO=0;SSR=0;VC=SNV;VP=050000000000000000000100;WGT=0;dbSNPBuildID=120
chr1	754175	rs185858250	G	A	.	PASS	KGPilot123;RSPOS=754175;SAO=0;SSR=0;VC=SNV;VP=050000000000000010000100;WGT=0;dbSNPBuildID=135
chr1	754175	rs185858250	G	A	.	PASS	KGPilot123;RSPOS=754175;SAO=0;SSR=0;VC=SNV;VP=050000000000000010000100;WGT=0;dbSNPBuildID=135
chr1	754182	rs3131969	A	G	.	PASS	G5;G5A;GMAF=0.306215722120658;GNO;HD;KGPilot123;PH2;RSPOS=754182;RV;SAO=0;SLO;SSR=0;VC=SNV;VLD;VP=050100000000070512000100;WGT=0;dbSNPBuildID=103
chr1	754182	rs3131969	A	G	.	PASS	G5;G5A;GMAF=0.306215722120658;GNO;HD;KGPilot123;PH2;RSPOS=754182;RV;SAO=0;SLO;SSR=0;VC=SNV;VLD;VP=050100000000070512000100;WGT=0;dbSNPBuildID=103
chr1	754192	rs3131968	A	G	.	PASS	G5;G5A;GMAF=0.306672760511883;GNO;HD;KGPilot123;PH2;RSPOS=754192;RV;SAO=0;SLO;SSR=0;VC=SNV;VLD;VP=050100000000070512000100;WGT=0;dbSNPBuildID=103
chr1	754192	rs3131968	A	G	.	PASS	G5;G5A;GMAF=0.306672760511883;GNO;HD;KGPilot123;PH2;RSPOS=754192;RV;SAO=0;SLO;SSR=0;VC=SNV;VLD;VP=050100000000070512000100;WGT=0;dbSNPBuildID=103
chr1	754198	rs192434564	A	G	.	PASS	KGPilot123;RSPOS=754198;SAO=0;SSR=0;VC=SNV;VP=050000000000000010000100;WGT=0;dbSNPBuildID=135
chr1	754198	rs192434564	A	G	.	PASS	KGPilot123;RSPOS=754198;SAO=0;SSR=0;VC=SNV;VP=050000000000000010000100;WGT=0;dbSNPBuildID=135
chr1	754211	rs12184313	G	A	.	PASS	G5;G5A;GMAF=0.0246800731261426;KGPilot123;RSPOS=754211;SAO=0;SSR=0;VC=SNV;VLD;VP=050000000000070010000100;WGT=0;dbSNPBuildID=120
chr1	754211	rs12184313	G	A	.	PASS	G5;G5A;GMAF=0.0246800731261426;KGPilot123;RSPOS=754211;SAO=0;SSR=0;VC=SNV;VLD;VP=050000000000070010000100;WGT=0;dbSNPBuildID=120
chr1	754247	rs183940249	G	A	.	PASS	KGPilot123;RSPOS=754247;SAO=0;SSR=0;VC=SNV;VP=050000000000000010000100;WGT=0;dbSNPBuildID=135
chr1	754247	rs183940249	G	A	.	PASS	KGPilot123;RSPOS=754247;SAO=0;SSR=0;VC=SNV;VP=050000000000000010000100;WGT=0;dbSNPBuildID=135
chr1	754334	rs3131967	T	C	.	PASS	G5;G5A;GMAF=0.31672760511883;GNO;HD;KGPilot123;PH2;RSPOS=754334;RV;SAO=0;SLO;SSR=0;VC=SNV;VLD;VP=050100000000070512000100;WGT=0;dbSNPBuildID=103
chr1	754334	rs3131967	T	C	.	PASS	G5;G5A;GMAF=0.31672760511883;GNO;HD;KGPilot123;PH2;RSPOS=754334;RV;SAO=0;SLO;SSR=0;VC=SNV;VLD;VP=050100000000070512000100;WGT=0;dbSNPBuildID=103
chr1	754396	rs115791529	T	C	.	PASS	ASP;GMAF=0.00548446069469835;KGPilot123;RSPOS=754396;SAO=0;SSR=0;VC=SNV;VLD;VP=050000000004040010000100;WGT=0;dbSNPBuildID=132
chr1	754396	rs115791529	T	C	.	PASS	ASP;GMAF=0.00548446069469835;KGPilot123;RSPOS=754396;SAO=0;SSR=0;VC=SNV;VLD;VP=050000000004040010000100;WGT=0;dbSNPBuildID=132
chr1	754429	rs114339855	T	G	.	PASS	ASP;G5;GMAF=0.0150822669104205;KGPilot123;RSPOS=754429;SAO=0;SSR=0;VC=SNV;VLD;VP=050000000004050010000100;WGT=0;dbSNPBuildID=132
chr1	754429	rs114339855	T	G	.	PASS	ASP;G5;GMAF=0.0150822669104205;KGPilot123;RSPOS=754429;SAO=0;SSR=0;VC=SNV;VLD;VP=050000000004050010000100;WGT=0;dbSNPBuildID=132
chr1	754433	rs150578204	G	A	.	PASS	ASP;KGPilot123;RSPOS=754433;SAO=0;SSR=0;VC=SNV;VP=050000000004000010000100;WGT=0;dbSNPBuildID=134
chr1	754433	rs150578204	G	A	.	PASS	ASP;KGPilot123;RSPOS=754433;SAO=0;SSR=0;VC=SNV;VP=050000000004000010000100;WGT=0;dbSNPBuildID=134
chr1	754444	rs139464808	C	G	.	PASS	ASP;KGPilot123;RSPOS=754444;SAO=0;SSR=0;VC=SNV;VP=050000000004000010000100;WGT=0;dbSNPBuildID=134
chr1	754444	rs139464808	C	G	.	PASS	ASP;KGPilot123;RSPOS=754444;SAO=0;SSR=0;VC=SNV;VP=050000000004000010000100;WGT=0;dbSNPBuildID=134
chr1	754456	rs113620833	C	T	.	PASS	GNO;RSPOS=754456;SAO=0;SSR=0;VC=SNV;VP=050000000000000100000100;WGT=0;dbSNPBuildID=132
chr1	754456	rs113620833	C	T	.	PASS	GNO;RSPOS=754456;SAO=0;SSR=0;VC=SNV;VP=050000000000000100000100;WGT=0;dbSNPBuildID=132
chr1	754458	rs142682604	G	T	.	PASS	ASP;KGPilot123;RSPOS=754458;SAO=0;SSR=0;VC=SNV;VP=050000000004000010000100;WGT=0;dbSNPBuildID=134
chr1	754458	rs142682604	G	T	.	PASS	ASP;KGPilot123;RSPOS=754458;SAO=0;SSR=0;VC=SNV;VP=050000000004000010000100;WGT=0;dbSNPBuildID=134
chr1	754463	rs187780696	G	A	.	PASS	KGPilot123;RSPOS=754463;SAO=0;SSR=0;VC=SNV;VP=050000000000000010000100;WGT=0;dbSNPBuildID=135
chr1	754463	rs187780696	G	A	.	PASS	KGPilot123;RSPOS=754463;SAO=0;SSR=0;VC=SNV;VP=050000000000000010000100;WGT=0;dbSNPBuildID=135
chr1	754503	rs3115859	G	A	.	PASS	G5;G5A;GMAF=0.312157221206581;GNO;KGPilot123;RSPOS=754503;RV;SAO=0;SLO;SSR=0;VC=SNV;VLD;VP=050100000000070110000100;WGT=0;dbSNPBuildID=103
chr1	754503	rs3115859	G	A	.	PASS	G5;G5A;GMAF=0.312157221206581;GNO;KGPilot123;RSPOS=754503;RV;SAO=0;SLO;SSR=0;VC=SNV;VLD;VP=050100000000070110000100;WGT=0;dbSNPBuildID=103
chr1	754510	rs190647965	G	A	.	PASS	KGPilot123;RSPOS=754510;SAO=0;SSR=0;VC=SNV;VP=050000000000000010000100;WGT=0;dbSNPBuildID=135
chr1	754510	rs190647965	G	A	.	PASS	KGPilot123;RSPOS=754510;SAO=0;SSR=0;VC=SNV;VP=050000000000000010000100;WGT=0;dbSNPBuildID=135
chr1	754580	rs182886994	G	A	.	PASS	KGPilot123;RSPOS=754580;SAO=0;SSR=0;VC=SNV;VP=050000000000000010000100;WGT=0;dbSNPBuildID=135
chr1	754580	rs182886994	G	A	.	PASS	KGPilot123;RSPOS=754580;SAO=0;SSR=0;VC=SNV;VP=050000000000000010000100;WGT=0;dbSNPBuildID=135
chr1	754629	rs10454459	A	G	.	PASS	GMAF=0.0242230347349177;KGPilot123;RSPOS=754629;SAO=0;SSR=0;VC=SNV;VLD;VP=050000000000040010000100;WGT=0;dbSNPBuildID=119
chr1	754629	rs10454459	A	G	.	PASS	GMAF=0.0242230347349177;KGPilot123;RSPOS=754629;SAO=0;SSR=0;VC=SNV;VLD;VP=050000000000040010000100;WGT=0;dbSNPBuildID=119
chr1	754671	rs10454460	A	G	.	PASS	RSPOS=754671;SAO=0;SSR=0;VC=SNV;VP=050000000000000000000100;WGT=0;dbSNPBuildID=119
chr1	754671	rs10454460	A	G	.	PASS	RSPOS=754671;SAO=0;SSR=0;VC=SNV;VP=050000000000000000000100;WGT=0;dbSNPBuildID=119
chr1	754733	rs6688221	C	T	.	PASS	RSPOS=754733;SAO=0;SSR=0;VC=SNV;VP=050000000000000000000100;WGT=0;dbSNPBuildID=116
chr1	754733	rs6688221	C	T	.	PASS	RSPOS=754733;SAO=0;SSR=0;VC=SNV;VP=050000000000000000000100;WGT=0;dbSNPBuildID=116
chr1	754744	rs187321488	G	A	.	PASS	KGPilot123;RSPOS=754744;SAO=0;SSR=0;VC=SNV;VP=050000000000000010000100;WGT=0;dbSNPBuildID=135
chr1	754744	rs187321488	G	A	.	PASS	KGPilot123;RSPOS=754744;SAO=0;SSR=0;VC=SNV;VP=050000000000000010000100;WGT=0;dbSNPBuildID=135
chr1	754745	rs6688224	C	T	.	PASS	GNO;PH2;RSPOS=754745;SAO=0;SSR=1;VC=SNV;VP=050000000000000102000140;WGT=0;dbSNPBuildID=116
chr1	754745	rs6688224	C	T	.	PASS	GNO;PH2;RSPOS=754745;SAO=0;SSR=1;VC=SNV;VP=050000000000000102000140;WGT=0;dbSNPBuildID=116
chr1	754758	rs145604921	C	G	.	PASS	ASP;KGPilot123;RSPOS=754758;SAO=0;SSR=0;VC=SNV;VP=050000000004000010000100;WGT=0;dbSNPBuildID=134
chr1	754758	rs145604921	C	G	.	PASS	ASP;KGPilot123;RSPOS=754758;SAO=0;SSR=0;VC=SNV;VP=050000000004000010000100;WGT=0;dbSNPBuildID=134
chr1	754776	rs192700513	T	C	.	PASS	KGPilot123;RSPOS=754776;SAO=0;SSR=0;VC=SNV;VP=050000000000000010000100;WGT=0;dbSNPBuildID=135
chr1	754776	rs192700513	T	C	.	PASS	KGPilot123;RSPOS=754776;SAO=0;SSR=0;VC=SNV;VP=050000000000000010000100;WGT=0;dbSNPBuildID=135
chr1	754861	rs10454461	T	G	.	PASS	RSPOS=754861;SAO=0;SSR=1;VC=SNV;VP=050000000000000000000140;WGT=0;dbSNPBuildID=119
chr1	754861	rs10454461	T	G	.	PASS	RSPOS=754861;SAO=0;SSR=1;VC=SNV;VP=050000000000000000000140;WGT=0;dbSNPBuildID=119
chr1	754894	rs184597775	G	A	.	PASS	KGPilot123;RSPOS=754894;SAO=0;SSR=0;VC=SNV;VP=050000000000000010000100;WGT=0;dbSNPBuildID=135
chr1	754894	rs184597775	G	A	.	PASS	KGPilot123;RSPOS=754894;SAO=0;SSR=0;VC=SNV;VP=050000000000000010000100;WGT=0;dbSNPBuildID=135
chr1	754937	rs111491913	C	G	.	PASS	GNO;RSPOS=754937;SAO=0;SSR=0;VC=SNV;VP=050000000000000100000100;WGT=0;dbSNPBuildID=132
chr1	754937	rs111491913	C	G	.	PASS	GNO;RSPOS=754937;SAO=0;SSR=0;VC=SNV;VP=050000000000000100000100;WGT=0;dbSNPBuildID=132
chr1	754954	rs10454454	G	A	.	PASS	GMAF=0.023308957952468;KGPilot123;RSPOS=754954;SAO=0;SSR=0;VC=SNV;VLD;VP=050000000000040010000100;WGT=0;dbSNPBuildID=119
chr1	754954	rs10454454	G	A	.	PASS	GMAF=0.023308957952468;KGPilot123;RSPOS=754954;SAO=0;SSR=0;VC=SNV;VLD;VP=050000000000040010000100;WGT=0;dbSNPBuildID=119
[truncated: 1,107,370 more chars]
