# Supplementary material for: ADS-HCSpark: A scalable HaplotypeCaller leveraging adaptive data segmentation to accelerate variant calling on Spark
Source: BMC Bioinformatics. 2019 Feb 14;20:76. doi: 10.1186/s12859-019-2665-0 (PMC6376756; doi:10.1186/s12859-019-2665-0)
Supplement: Supplementary file 1 — ADS-HCSpark’s source code. This is a compressed file and needs to be decompressed first. It contains all the code for this software. (ZIP 1793 kb) [file 12859_2019_2665_MOESM1_ESM.zip › ADS-HCSpark/pom.xml]

<?xml version="1.0" encoding="UTF-8"?>
<project xmlns="http://maven.apache.org/POM/4.0.0"
         xmlns:xsi="http://www.w3.org/2001/XMLSchema-instance"
         xsi:schemaLocation="http://maven.apache.org/POM/4.0.0 http://maven.apache.org/xsd/maven-4.0.0.xsd">
    <modelVersion>4.0.0</modelVersion>

    <parent>
        <groupId>org.broadinstitute.gatk</groupId>
        <artifactId>gatk-aggregator</artifactId>
        <version>3.8</version>
    </parent>

    <groupId>org.scut.ccnl</groupId>
    <artifactId>sparkhc</artifactId>
    <version>1.0-SNAPSHOT</version>


    <repositories>
        <repository>
            <id>java.net</id>
            <url>http://repo.maven.apache.org/maven2</url>
        </repository>
        <!--<repository>
            <id>nexus</id>
            <name>nexus Repository</name>
            <url>http://cu03:8081/repository/maven-releases/</url>
            <releases>
                <updatePolicy>always</updatePolicy>&lt;!&ndash; never,always,interval n &ndash;&gt;
                <enabled>true</enabled>
                <checksumPolicy>warn</checksumPolicy>&lt;!&ndash; fail,ignore &ndash;&gt;
            </releases>
            <snapshots>
                <enabled>false</enabled>
            </snapshots>
            <layout>default</layout>
        </repository>-->
    </repositories>


    <dependencies>

        <dependency>
            <groupId>org.apache.spark</groupId>
            <artifactId>spark-core_2.10</artifactId>
            <version>2.2.0</version>
            <!--<scope>provided</scope>-->
            <!--<exclusions>
                <exclusion>
                    <groupId>com.esotericsoftware.kryo</groupId>
                    <artifactId>kryo</artifactId>
                </exclusion>
                <exclusion>
                    <groupId>asm</groupId>
                    <artifactId>asm</artifactId>
                </exclusion>
                <exclusion>
                    <groupId>org.apache.avro</groupId>
                    <artifactId>avro-mapred</artifactId>
                </exclusion>
                <exclusion>
                    <groupId>org.slf4j</groupId>
                    <artifactId>slf4j-api</artifactId>
                </exclusion>
            </exclusions>-->
            <!--<scope>provided</scope>-->
        </dependency>
        <dependency>
            <groupId>org.seqdoop</groupId>
            <artifactId>hadoop-bam</artifactId>
            <version>7.9.0</version>
            <exclusions>
                <exclusion>
                    <groupId>com.github.samtools</groupId>
                    <artifactId>htsjdk</artifactId>
                </exclusion>
            </exclusions>
        </dependency>

        <dependency>
            <groupId>com.esotericsoftware</groupId>
            <artifactId>kryo</artifactId>
            <version>3.0.3</version>
        </dependency>
        <dependency>
            <groupId>de.javakaffee</groupId>
            <artifactId>kryo-serializers</artifactId>
            <version>0.41</version>
            <exclusions>
                <exclusion>
                    <groupId>com.esotericsoftware.kryo</groupId>
                    <artifactId>kryo</artifactId>
                </exclusion>
            </exclusions>
        </dependency>

        <!-- dbsnp -->
        <dependency>
            <groupId>mysql</groupId>
            <artifactId>mysql-connector-java</artifactId>
            <version>5.1.39</version>
        </dependency>
        <dependency>
            <groupId>org.mybatis</groupId>
            <artifactId>mybatis</artifactId>
            <version>3.4.1</version>
        </dependency>

        <dependency>
            <groupId>org.apache.hbase</groupId>
            <artifactId>hbase-client</artifactId>
            <version>1.2.0</version>
            <scope>provided</scope>
        </dependency>

        <dependency>
            <groupId>org.hbase</groupId>
            <artifactId>asynchbase</artifactId>
            <version>1.8.0</version>
        </dependency>
        <dependency>
            <groupId>com.google.protobuf</groupId>
            <artifactId>protobuf-java</artifactId>
            <version>2.5.0</version>
        </dependency>

        <dependency>
            <groupId>org.apache.hbase</groupId>
            <artifactId>hbase-common</artifactId>
            <version>1.2.0</version>
            <scope>provided</scope>
        </dependency>
        <dependency>
            <groupId>org.apache.hbase</groupId>
            <artifactId>hbase-server</artifactId>
            <version>1.2.0</version>
            <scope>provided</scope>
        </dependency>

        <dependency>
            <groupId>org.apache.httpcomponents</groupId>
            <artifactId>httpclient</artifactId>
            <version>4.5.2</version>
        </dependency>

        <dependency>
            <groupId>org.apache.kudu</groupId>
            <artifactId>kudu-client</artifactId>
            <version>0.10.0</version>
            <exclusions>
                <exclusion>
                    <groupId>org.slf4j</groupId>
                    <artifactId>slf4j-api</artifactId>
                </exclusion>
            </exclusions>
            <!--<scope>provided</scope>-->
        </dependency>
        <dependency>
            <groupId>org.apache.hive</groupId>
            <artifactId>hive-metastore</artifactId>
            <version>1.2.1</version>
            <!--<scope>provided</scope>-->
        </dependency>
        <dependency>
            <groupId>org.apache.hive</groupId>
            <artifactId>hive-jdbc</artifactId>
            <version>1.2.1</version>
        </dependency>
        <!-- https://mvnrepository.com/artifact/org.apache.hive/hive-service -->
        <dependency>
            <groupId>org.apache.hive</groupId>
            <artifactId>hive-service</artifactId>
            <version>1.2.1</version>
        </dependency>


        <!-- gatk -->
        <!--<dependency>
            <groupId>org.broadinstitute.gatk</groupId>
            <artifactId>gatk-utils</artifactId>
            <version>3.8</version>
        </dependency>-->
        <dependency>
            <groupId>org.broadinstitute.gatk</groupId>
            <artifactId>gatk-tools-protected</artifactId>
            <version>3.8</version>
            <exclusions>
                <exclusion>
                    <groupId>org.broadinstitute.gatk</groupId>
                    <artifactId>gsalib</artifactId>
                </exclusion>
            </exclusions>
        </dependency>
        <dependency>
            <groupId>org.broadinstitute.gatk</groupId>
            <artifactId>gatk-tools-public</artifactId>
            <version>3.8</version>
        </dependency>


    </dependencies>

    <build>
        <plugins>
            <!-- 用jdk1.8编译 -->
            <plugin>
                <groupId>org.apache.maven.plugins</groupId>
                <artifactId>maven-compiler-plugin</artifactId>
                <version>2.3.2</version>
                <configuration>
                    <source>1.8</source>
                    <target>1.8</target>
                </configuration>
            </plugin>
            <plugin>
                <groupId>org.apache.maven.plugins</groupId>
                <artifactId>maven-shade-plugin</artifactId>
                <version>2.4.1</version>
                <executions>
                    <execution>
                        <phase>package</phase>
                        <goals>
                            <goal>shade</goal>
                        </goals>
                        <configuration>
                            <relocations>
                                <relocation>
                                    <pattern>com.google.protobuf</pattern>
                                    <shadedPattern>whatever.asynchbase.shaded.com.google.protobuf</shadedPattern>
                                </relocation>
                            </relocations>

                            <transformers>
                                <transformer implementation="org.apache.maven.plugins.shade.resource.ManifestResourceTransformer">
                                    <mainClass>org.scut.ccnl.genomics.SparkHC</mainClass>
                                </transformer>
                                <transformer implementation="org.apache.maven.plugins.shade.resource.ServicesResourceTransformer"/>
                            </transformers>
                            <filters>
                                <filter>
                                    <artifact>*:*</artifact>
                                    <excludes>
                                        <exclude>META-INF/*.SF</exclude>
                                        <exclude>META-INF/*.DSA</exclude>
                                        <exclude>META-INF/*.RSA</exclude>
                                    </excludes>
                                </filter>
                                <filter>
                                    <artifact>org.seqdoop:hadoop-bam</artifact>
                                    <excludes>
                                        <exlude>org/seqdoop/hadoop_bam/BAMRecordReader.class</exlude>
                                    </excludes>
                                </filter>
                                <filter>
                                    <artifact>com.github.samtools:htsjdk</artifact>
                                    <excludes>
                                        <exlude>htsjdk/tribble/util/ParsingUtils.class</exlude>
                                        <exlude>htsjdk/samtools/reference/AbstractFastaSequenceFile.class</exlude>
                                        <exlude>htsjdk/samtools/reference/FastaSequenceIndex.class</exlude>
                                        <exlude>htsjdk/samtools/reference/FastaSequenceIndexEntry.class</exlude>
                                        <exlude>htsjdk/samtools/reference/IndexedFastaSequenceFile.class</exlude>
                                    </excludes>
                                </filter>
                                <filter>
                                    <artifact>org.broadinstitute.gatk:gatk-utils</artifact>
                                    <excludes>
                                        <exlude>org/broadinstitute/gatk/utils/GenomeLocParser.class</exlude>
                                        <exlude>org/broadinstitute/gatk/utils/ActiveRegion.class</exlude>
                                        <exlude>org/broadinstitute/gatk/utils/pairhmm/VectorLoglessPairHMM.class</exlude>
                                        <exlude>org/broadinstitute/gatk/utils/refdata/RefMetaDataTracker.class</exlude>
                                        <exlude>org/broadinstitute/gatk/utils/MathUtils.class</exlude>
                                        <exlude>org/broadinstitute/gatk/utils/fasta/CachingIndexedFastaSequenceFile.class</exlude>
                                    </excludes>
                                </filter>
                                <filter>
                                    <artifact>org.broadinstitute.gatk:gatk-engine</artifact>
                                    <excludes>
                                        <exlude>org/broadinstitute/gatk/engine/datasources/providers/ShardDataProvider.class</exlude>
                                        <exlude>org/broadinstitute/gatk/engine/datasources/providers/LocusShardDataProvider.class</exlude>
                                        <exlude>org/broadinstitute/gatk/engine/datasources/providers/LocusReferenceView.class</exlude>
                                        <exlude>org/broadinstitute/gatk/engine/datasources/providers/ReferenceView.class</exlude>
                                        <exlude>org/broadinstitute/gatk/engine/datasources/providers/AllLocusView.class</exlude>
                                        <exlude>org/broadinstitute/gatk/engine/traversals/TraverseActiveRegions.class</exlude>
                                        <exlude>org/broadinstitute/gatk/engine/GATKVCFUtils.class</exlude>
                                        <exlude>org/broadinstitute/gatk/engine/io/stubs/VariantContextWriterStub.class</exlude>
                                        <exlude>org/broadinstitute/gatk/engine/iterators/ReadTransformingIterator.class</exlude>
                                        <exlude>org/broadinstitute/gatk/engine/iterators/MisencodedBaseQualityReadTransformer.class</exlude>
                                    </excludes>
                                </filter>
                                <filter>
                                    <artifact>org.broadinstitute.gatk:gatk-tools-protected</artifact>
                                    <excludes>
                                        <exlude>org/broadinstitute/gatk/tools/walkers/haplotypecaller/HaplotypeCaller.class</exlude>
                                        <exlude>org/broadinstitute/gatk/tools/walkers/haplotypecaller/HaplotypeCallerGenotypingEngine.class</exlude>
                                        <exlude>org/broadinstitute/gatk/tools/walkers/haplotypecaller/PairHMMLikelihoodCalculationEngine.class</exlude>
                                        <exlude>org/broadinstitute/gatk/tools/walkers/annotator/StrandBiasTest.class</exlude>
                                        <exlude>org/broadinstitute/gatk/tools/walkers/annotator/VariantAnnotatorEngine.class</exlude>
                                        <exlude>org/broadinstitute/gatk/tools/walkers/genotyper/afcalc/FixedAFCalculatorProvider.class</exlude>
                                        <exlude>org/broadinstitute/gatk/tools/walkers/genotyper/UnifiedGenotypingEngine.class</exlude>
                                        <exlude>org/broadinstitute/gatk/engine/arguments/GenotypeCalculationArgumentCollection.class</exlude>
                                    </excludes>
                                </filter>
                                <filter>
                                    <artifact>org.broadinstitute.gatk:gatk-tools-public</artifact>
                                    <excludes>
                                        <exlude>org/broadinstitute/gatk/tools/walkers/annotator/VariantOverlapAnnotator.class</exlude>
                                    </excludes>
                                </filter>
                            </filters>
                        </configuration>
                    </execution>
                </executions>
            </plugin>
        </plugins>

    </build>

</project>
