# Supplementary material for: ADS-HCSpark: A scalable HaplotypeCaller leveraging adaptive data segmentation to accelerate variant calling on Spark
Source: BMC Bioinformatics. 2019 Feb 14;20:76. doi: 10.1186/s12859-019-2665-0 (PMC6376756; doi:10.1186/s12859-019-2665-0)
Supplement: Supplementary file 1 — ADS-HCSpark’s source code. This is a compressed file and needs to be decompressed first. It contains all the code for this software. (ZIP 1793 kb) [file 12859_2019_2665_MOESM1_ESM.zip › ADS-HCSpark/sparkhc-new.iml]

<?xml version="1.0" encoding="UTF-8"?>
<module org.jetbrains.idea.maven.project.MavenProjectsManager.isMavenModule="true" type="JAVA_MODULE" version="4">
  <component name="NewModuleRootManager" LANGUAGE_LEVEL="JDK_1_8">
    <output url="file://$MODULE_DIR$/target/classes" />
    <output-test url="file://$MODULE_DIR$/target/test-classes" />
    <content url="file://$MODULE_DIR$">
      <sourceFolder url="file://$MODULE_DIR$/src/main/java" isTestSource="false" />
      <sourceFolder url="file://$MODULE_DIR$/src/main/resources" type="java-resource" />
      <sourceFolder url="file://$MODULE_DIR$/src/test/java" isTestSource="true" />
      <excludeFolder url="file://$MODULE_DIR$/target" />
    </content>
    <orderEntry type="inheritedJdk" />
    <orderEntry type="sourceFolder" forTests="false" />
    <orderEntry type="library" name="Maven: org.apache.spark:spark-core_2.10:2.2.0" level="project" />
    <orderEntry type="library" name="Maven: org.apache.avro:avro:1.7.7" level="project" />
    <orderEntry type="library" name="Maven: com.thoughtworks.paranamer:paranamer:2.3" level="project" />
    <orderEntry type="library" name="Maven: org.apache.commons:commons-compress:1.4.1" level="project" />
    <orderEntry type="library" name="Maven: org.tukaani:xz:1.0" level="project" />
    <orderEntry type="library" name="Maven: org.apache.avro:avro-mapred:hadoop2:1.7.7" level="project" />
    <orderEntry type="library" name="Maven: org.apache.avro:avro-ipc:1.7.7" level="project" />
    <orderEntry type="library" name="Maven: org.apache.avro:avro-ipc:tests:1.7.7" level="project" />
    <orderEntry type="library" name="Maven: com.twitter:chill_2.10:0.8.0" level="project" />
    <orderEntry type="library" name="Maven: com.esotericsoftware:kryo-shaded:3.0.3" level="project" />
    <orderEntry type="library" name="Maven: com.twitter:chill-java:0.8.0" level="project" />
    <orderEntry type="library" name="Maven: org.apache.xbean:xbean-asm5-shaded:4.4" level="project" />
    <orderEntry type="library" name="Maven: org.apache.hadoop:hadoop-client:2.6.5" level="project" />
    <orderEntry type="library" name="Maven: org.apache.hadoop:hadoop-mapreduce-client-app:2.6.5" level="project" />
    <orderEntry type="library" name="Maven: org.apache.hadoop:hadoop-mapreduce-client-common:2.6.5" level="project" />
    <orderEntry type="library" name="Maven: org.apache.hadoop:hadoop-yarn-client:2.6.5" level="project" />
    <orderEntry type="library" name="Maven: org.apache.hadoop:hadoop-yarn-server-common:2.6.5" level="project" />
    <orderEntry type="library" name="Maven: org.apache.hadoop:hadoop-mapreduce-client-shuffle:2.6.5" level="project" />
    <orderEntry type="library" name="Maven: org.apache.hadoop:hadoop-yarn-api:2.6.5" level="project" />
    <orderEntry type="library" name="Maven: org.apache.hadoop:hadoop-mapreduce-client-jobclient:2.6.5" level="project" />
    <orderEntry type="library" name="Maven: org.apache.hadoop:hadoop-annotations:2.6.5" level="project" />
    <orderEntry type="library" name="Maven: org.apache.spark:spark-launcher_2.10:2.2.0" level="project" />
    <orderEntry type="library" name="Maven: org.apache.spark:spark-network-common_2.10:2.2.0" level="project" />
    <orderEntry type="library" name="Maven: org.fusesource.leveldbjni:leveldbjni-all:1.8" level="project" />
    <orderEntry type="library" name="Maven: com.fasterxml.jackson.core:jackson-annotations:2.6.5" level="project" />
    <orderEntry type="library" name="Maven: org.apache.spark:spark-network-shuffle_2.10:2.2.0" level="project" />
    <orderEntry type="library" name="Maven: org.apache.spark:spark-unsafe_2.10:2.2.0" level="project" />
    <orderEntry type="library" name="Maven: net.java.dev.jets3t:jets3t:0.8.1" level="project" />
    <orderEntry type="library" name="Maven: com.jamesmurty.utils:java-xmlbuilder:0.4" level="project" />
    <orderEntry type="library" name="Maven: org.apache.curator:curator-recipes:2.6.0" level="project" />
    <orderEntry type="library" name="Maven: javax.servlet:javax.servlet-api:3.1.0" level="project" />
    <orderEntry type="library" name="Maven: org.apache.commons:commons-lang3:3.5" level="project" />
    <orderEntry type="library" name="Maven: org.apache.commons:commons-math3:3.5" level="project" />
    <orderEntry type="library" name="Maven: com.google.code.findbugs:jsr305:1.3.9" level="project" />
    <orderEntry type="library" name="Maven: org.slf4j:slf4j-api:1.6.1" level="project" />
    <orderEntry type="library" name="Maven: org.slf4j:jul-to-slf4j:1.7.16" level="project" />
    <orderEntry type="library" name="Maven: org.slf4j:jcl-over-slf4j:1.7.16" level="project" />
    <orderEntry type="library" name="Maven: log4j:log4j:1.2.15" level="project" />
    <orderEntry type="library" name="Maven: javax.mail:mail:1.4.4" level="project" />
    <orderEntry type="library" name="Maven: org.slf4j:slf4j-log4j12:1.7.5" level="project" />
    <orderEntry type="library" name="Maven: com.ning:compress-lzf:1.0.3" level="project" />
    <orderEntry type="library" name="Maven: org.xerial.snappy:snappy-java:1.1.2.6" level="project" />
    <orderEntry type="library" name="Maven: net.jpountz.lz4:lz4:1.3.0" level="project" />
    <orderEntry type="library" name="Maven: org.roaringbitmap:RoaringBitmap:0.5.11" level="project" />
    <orderEntry type="library" name="Maven: commons-net:commons-net:2.2" level="project" />
    <orderEntry type="library" name="Maven: org.scala-lang:scala-library:2.10.2" level="project" />
    <orderEntry type="library" name="Maven: org.json4s:json4s-jackson_2.10:3.2.11" level="project" />
    <orderEntry type="library" name="Maven: org.json4s:json4s-core_2.10:3.2.11" level="project" />
    <orderEntry type="library" name="Maven: org.json4s:json4s-ast_2.10:3.2.11" level="project" />
    <orderEntry type="library" name="Maven: org.scala-lang:scalap:2.10.0" level="project" />
    <orderEntry type="library" name="Maven: org.scala-lang:scala-compiler:2.10.2" level="project" />
    <orderEntry type="library" name="Maven: org.glassfish.jersey.core:jersey-client:2.22.2" level="project" />
    <orderEntry type="library" name="Maven: javax.ws.rs:javax.ws.rs-api:2.0.1" level="project" />
    <orderEntry type="library" name="Maven: org.glassfish.hk2:hk2-api:2.4.0-b34" level="project" />
    <orderEntry type="library" name="Maven: org.glassfish.hk2:hk2-utils:2.4.0-b34" level="project" />
    <orderEntry type="library" name="Maven: org.glassfish.hk2.external:aopalliance-repackaged:2.4.0-b34" level="project" />
    <orderEntry type="library" name="Maven: org.glassfish.hk2.external:javax.inject:2.4.0-b34" level="project" />
    <orderEntry type="library" name="Maven: org.glassfish.hk2:hk2-locator:2.4.0-b34" level="project" />
    <orderEntry type="library" name="Maven: org.javassist:javassist:3.18.1-GA" level="project" />
    <orderEntry type="library" name="Maven: org.glassfish.jersey.core:jersey-common:2.22.2" level="project" />
    <orderEntry type="library" name="Maven: javax.annotation:javax.annotation-api:1.2" level="project" />
    <orderEntry type="library" name="Maven: org.glassfish.jersey.bundles.repackaged:jersey-guava:2.22.2" level="project" />
    <orderEntry type="library" name="Maven: org.glassfish.hk2:osgi-resource-locator:1.0.1" level="project" />
    <orderEntry type="library" name="Maven: org.glassfish.jersey.core:jersey-server:2.22.2" level="project" />
    <orderEntry type="library" name="Maven: org.glassfish.jersey.media:jersey-media-jaxb:2.22.2" level="project" />
    <orderEntry type="library" name="Maven: javax.validation:validation-api:1.1.0.Final" level="project" />
    <orderEntry type="library" name="Maven: org.glassfish.jersey.containers:jersey-container-servlet:2.22.2" level="project" />
    <orderEntry type="library" name="Maven: org.glassfish.jersey.containers:jersey-container-servlet-core:2.22.2" level="project" />
    <orderEntry type="library" name="Maven: io.netty:netty-all:4.0.43.Final" level="project" />
    <orderEntry type="library" name="Maven: io.netty:netty:3.9.9.Final" level="project" />
    <orderEntry type="library" name="Maven: com.clearspring.analytics:stream:2.7.0" level="project" />
    <orderEntry type="library" name="Maven: io.dropwizard.metrics:metrics-core:3.1.2" level="project" />
    <orderEntry type="library" name="Maven: io.dropwizard.metrics:metrics-jvm:3.1.2" level="project" />
    <orderEntry type="library" name="Maven: io.dropwizard.metrics:metrics-json:3.1.2" level="project" />
    <orderEntry type="library" name="Maven: io.dropwizard.metrics:metrics-graphite:3.1.2" level="project" />
    <orderEntry type="library" name="Maven: com.fasterxml.jackson.core:jackson-databind:2.6.5" level="project" />
    <orderEntry type="library" name="Maven: com.fasterxml.jackson.core:jackson-core:2.6.5" level="project" />
    <orderEntry type="library" name="Maven: com.fasterxml.jackson.module:jackson-module-scala_2.10:2.6.5" level="project" />
    <orderEntry type="library" name="Maven: org.scala-lang:scala-reflect:2.10.6" level="project" />
    <orderEntry type="library" name="Maven: com.fasterxml.jackson.module:jackson-module-paranamer:2.6.5" level="project" />
    <orderEntry type="library" name="Maven: org.apache.ivy:ivy:2.4.0" level="project" />
    <orderEntry type="library" name="Maven: oro:oro:2.0.8" level="project" />
    <orderEntry type="library" name="Maven: net.razorvine:pyrolite:4.13" level="project" />
    <orderEntry type="library" name="Maven: net.sf.py4j:py4j:0.10.4" level="project" />
    <orderEntry type="library" name="Maven: org.apache.spark:spark-tags_2.10:2.2.0" level="project" />
    <orderEntry type="library" name="Maven: org.apache.commons:commons-crypto:1.0.0" level="project" />
    <orderEntry type="library" name="Maven: org.spark-project.spark:unused:1.0.0" level="project" />
    <orderEntry type="library" name="Maven: org.seqdoop:hadoop-bam:7.9.0" level="project" />
    <orderEntry type="library" name="Maven: com.github.jsr203hadoop:jsr203hadoop:1.0.3" level="project" />
    <orderEntry type="library" name="Maven: com.esotericsoftware:kryo:3.0.3" level="project" />
    <orderEntry type="library" name="Maven: com.esotericsoftware:reflectasm:1.10.1" level="project" />
    <orderEntry type="library" name="Maven: org.ow2.asm:asm:5.0.3" level="project" />
    <orderEntry type="library" name="Maven: com.esotericsoftware:minlog:1.3.0" level="project" />
    <orderEntry type="library" name="Maven: org.objenesis:objenesis:2.1" level="project" />
    <orderEntry type="library" name="Maven: de.javakaffee:kryo-serializers:0.41" level="project" />
    <orderEntry type="library" name="Maven: mysql:mysql-connector-java:5.1.39" level="project" />
    <orderEntry type="library" name="Maven: org.mybatis:mybatis:3.4.1" level="project" />
    <orderEntry type="library" scope="PROVIDED" name="Maven: org.apache.hbase:hbase-client:1.2.0" level="project" />
    <orderEntry type="library" scope="PROVIDED" name="Maven: org.apache.hbase:hbase-annotations:1.2.0" level="project" />
    <orderEntry type="library" scope="PROVIDED" name="Maven: org.apache.hbase:hbase-protocol:1.2.0" level="project" />
    <orderEntry type="library" name="Maven: commons-codec:commons-codec:1.9" level="project" />
    <orderEntry type="library" name="Maven: commons-io:commons-io:2.1" level="project" />
    <orderEntry type="library" name="Maven: commons-lang:commons-lang:2.5" level="project" />
    <orderEntry type="library" name="Maven: commons-logging:commons-logging:1.1.1" level="project" />
    <orderEntry type="library" name="Maven: com.google.guava:guava:12.0.1" level="project" />
    <orderEntry type="library" name="Maven: org.apache.zookeeper:zookeeper:3.4.6" level="project" />
    <orderEntry type="library" scope="PROVIDED" name="Maven: org.apache.htrace:htrace-core:3.1.0-incubating" level="project" />
    <orderEntry type="library" name="Maven: org.codehaus.jackson:jackson-mapper-asl:1.9.13" level="project" />
    <orderEntry type="library" scope="PROVIDED" name="Maven: org.jruby.jcodings:jcodings:1.0.8" level="project" />
    <orderEntry type="library" scope="PROVIDED" name="Maven: org.jruby.joni:joni:2.1.2" level="project" />
    <orderEntry type="library" scope="PROVIDED" name="Maven: com.yammer.metrics:metrics-core:2.2.0" level="project" />
    <orderEntry type="library" name="Maven: org.apache.hadoop:hadoop-auth:2.5.1" level="project" />
    <orderEntry type="library" name="Maven: org.apache.directory.server:apacheds-kerberos-codec:2.0.0-M15" level="project" />
    <orderEntry type="library" name="Maven: org.apache.directory.server:apacheds-i18n:2.0.0-M15" level="project" />
    <orderEntry type="library" name="Maven: org.apache.directory.api:api-asn1-api:1.0.0-M20" level="project" />
    <orderEntry type="library" name="Maven: org.apache.directory.api:api-util:1.0.0-M20" level="project" />
    <orderEntry type="library" name="Maven: org.apache.hadoop:hadoop-common:2.5.1" level="project" />
    <orderEntry type="library" name="Maven: xmlenc:xmlenc:0.52" level="project" />
    <orderEntry type="library" name="Maven: commons-el:commons-el:1.0" level="project" />
    <orderEntry type="library" name="Maven: commons-configuration:commons-configuration:1.6" level="project" />
    <orderEntry type="library" name="Maven: commons-digester:commons-digester:1.8" level="project" />
    <orderEntry type="library" name="Maven: commons-beanutils:commons-beanutils:1.7.0" level="project" />
    <orderEntry type="library" name="Maven: com.jcraft:jsch:0.1.42" level="project" />
    <orderEntry type="library" name="Maven: org.apache.hadoop:hadoop-mapreduce-client-core:2.5.1" level="project" />
    <orderEntry type="library" name="Maven: org.apache.hadoop:hadoop-yarn-common:2.5.1" level="project" />
    <orderEntry type="library" name="Maven: javax.xml.bind:jaxb-api:2.2.2" level="project" />
    <orderEntry type="library" name="Maven: javax.xml.stream:stax-api:1.0-2" level="project" />
    <orderEntry type="library" scope="PROVIDED" name="Maven: com.github.stephenc.findbugs:findbugs-annotations:1.3.9-1" level="project" />
    <orderEntry type="library" scope="PROVIDED" name="Maven: junit:junit:4.12" level="project" />
    <orderEntry type="library" scope="PROVIDED" name="Maven: org.hamcrest:hamcrest-core:1.3" level="project" />
    <orderEntry type="library" name="Maven: org.hbase:asynchbase:1.8.0" level="project" />
    <orderEntry type="library" name="Maven: com.stumbleupon:async:1.4.0" level="project" />
    <orderEntry type="library" scope="RUNTIME" name="Maven: org.slf4j:log4j-over-slf4j:1.7.7" level="project" />
    <orderEntry type="library" name="Maven: com.google.protobuf:protobuf-java:2.5.0" level="project" />
    <orderEntry type="library" scope="PROVIDED" name="Maven: org.apache.hbase:hbase-common:1.2.0" level="project" />
    <orderEntry type="library" name="Maven: commons-collections:commons-collections:3.2.2" level="project" />
    <orderEntry type="library" name="Maven: org.mortbay.jetty:jetty-util:6.1.26" level="project" />
    <orderEntry type="library" scope="PROVIDED" name="Maven: org.apache.hbase:hbase-server:1.2.0" level="project" />
    <orderEntry type="library" scope="PROVIDED" name="Maven: org.apache.hbase:hbase-procedure:1.2.0" level="project" />
    <orderEntry type="library" scope="PROVIDED" name="Maven: org.apache.hbase:hbase-common:tests:1.2.0" level="project" />
    <orderEntry type="library" scope="PROVIDED" name="Maven: org.apache.hbase:hbase-prefix-tree:1.2.0" level="project" />
    <orderEntry type="library" name="Maven: commons-httpclient:commons-httpclient:3.1" level="project" />
    <orderEntry type="library" scope="PROVIDED" name="Maven: org.apache.hbase:hbase-hadoop-compat:1.2.0" level="project" />
    <orderEntry type="library" scope="PROVIDED" name="Maven: org.apache.hbase:hbase-hadoop2-compat:1.2.0" level="project" />
    <orderEntry type="library" name="Maven: com.sun.jersey:jersey-core:1.9" level="project" />
    <orderEntry type="library" name="Maven: com.sun.jersey:jersey-server:1.9" level="project" />
    <orderEntry type="library" name="Maven: asm:asm:3.1" level="project" />
    <orderEntry type="library" name="Maven: commons-cli:commons-cli:1.2" level="project" />
    <orderEntry type="library" name="Maven: org.apache.commons:commons-math:2.2" level="project" />
    <orderEntry type="library" name="Maven: org.mortbay.jetty:jetty:6.1.26" level="project" />
    <orderEntry type="library" scope="PROVIDED" name="Maven: org.mortbay.jetty:jetty-sslengine:6.1.26" level="project" />
    <orderEntry type="library" scope="PROVIDED" name="Maven: org.mortbay.jetty:jsp-2.1:6.1.14" level="project" />
    <orderEntry type="library" scope="PROVIDED" name="Maven: org.mortbay.jetty:jsp-api-2.1:6.1.14" level="project" />
    <orderEntry type="library" scope="PROVIDED" name="Maven: org.mortbay.jetty:servlet-api-2.5:6.1.14" level="project" />
    <orderEntry type="library" name="Maven: org.codehaus.jackson:jackson-core-asl:1.9.13" level="project" />
    <orderEntry type="library" scope="RUNTIME" name="Maven: org.codehaus.jackson:jackson-jaxrs:1.9.13" level="project" />
    <orderEntry type="library" scope="PROVIDED" name="Maven: tomcat:jasper-compiler:5.5.23" level="project" />
    <orderEntry type="library" name="Maven: tomcat:jasper-runtime:5.5.23" level="project" />
    <orderEntry type="library" scope="PROVIDED" name="Maven: org.jamon:jamon-runtime:2.4.1" level="project" />
    <orderEntry type="library" scope="PROVIDED" name="Maven: com.lmax:disruptor:3.3.0" level="project" />
    <orderEntry type="library" scope="PROVIDED" name="Maven: org.owasp.esapi:esapi:2.1.0" level="project" />
    <orderEntry type="library" name="Maven: commons-beanutils:commons-beanutils-core:1.7.0" level="project" />
    <orderEntry type="library" scope="PROVIDED" name="Maven: commons-fileupload:commons-fileupload:1.2" level="project" />
    <orderEntry type="library" scope="PROVIDED" name="Maven: xom:xom:1.2.5" level="project" />
    <orderEntry type="library" name="Maven: xml-apis:xml-apis:1.3.03" level="project" />
    <orderEntry type="library" scope="PROVIDED" name="Maven: xalan:xalan:2.7.0" level="project" />
    <orderEntry type="library" scope="PROVIDED" name="Maven: org.beanshell:bsh-core:2.0b4" level="project" />
    <orderEntry type="library" scope="PROVIDED" name="Maven: org.owasp.antisamy:antisamy:1.4.3" level="project" />
    <orderEntry type="library" scope="PROVIDED" name="Maven: org.apache.xmlgraphics:batik-css:1.7" level="project" />
    <orderEntry type="library" scope="PROVIDED" name="Maven: org.apache.xmlgraphics:batik-ext:1.7" level="project" />
    <orderEntry type="library" scope="PROVIDED" name="Maven: org.apache.xmlgraphics:batik-util:1.7" level="project" />
    <orderEntry type="library" scope="PROVIDED" name="Maven: xml-apis:xml-apis-ext:1.3.04" level="project" />
    <orderEntry type="library" scope="PROVIDED" name="Maven: net.sourceforge.nekohtml:nekohtml:1.9.12" level="project" />
    <orderEntry type="library" name="Maven: org.apache.hadoop:hadoop-hdfs:2.5.1" level="project" />
    <orderEntry type="library" name="Maven: commons-daemon:commons-daemon:1.0.13" level="project" />
    <orderEntry type="library" name="Maven: org.apache.httpcomponents:httpclient:4.5.2" level="project" />
    <orderEntry type="library" name="Maven: org.apache.httpcomponents:httpcore:4.4.4" level="project" />
    <orderEntry type="library" name="Maven: org.apache.kudu:kudu-client:0.10.0" level="project" />
    <orderEntry type="library" name="Maven: org.apache.kudu:interface-annotations:0.10.0" level="project" />
    <orderEntry type="library" name="Maven: org.apache.hive:hive-metastore:1.2.1" level="project" />
    <orderEntry type="library" name="Maven: org.apache.hive:hive-serde:1.2.1" level="project" />
    <orderEntry type="library" name="Maven: net.sf.opencsv:opencsv:2.3" level="project" />
    <orderEntry type="library" name="Maven: com.twitter:parquet-hadoop-bundle:1.6.0" level="project" />
    <orderEntry type="library" name="Maven: org.apache.hive:hive-shims:1.2.1" level="project" />
    <orderEntry type="library" name="Maven: org.apache.hive.shims:hive-shims-common:1.2.1" level="project" />
    <orderEntry type="library" scope="RUNTIME" name="Maven: org.apache.hive.shims:hive-shims-0.20S:1.2.1" level="project" />
    <orderEntry type="library" scope="RUNTIME" name="Maven: org.apache.hive.shims:hive-shims-0.23:1.2.1" level="project" />
    <orderEntry type="library" scope="RUNTIME" name="Maven: org.apache.hadoop:hadoop-yarn-server-resourcemanager:2.6.0" level="project" />
    <orderEntry type="library" scope="RUNTIME" name="Maven: com.google.inject.extensions:guice-servlet:3.0" level="project" />
    <orderEntry type="library" scope="RUNTIME" name="Maven: com.sun.jersey:jersey-json:1.9" level="project" />
    <orderEntry type="library" scope="RUNTIME" name="Maven: com.sun.xml.bind:jaxb-impl:2.2.3-1" level="project" />
    <orderEntry type="library" scope="RUNTIME" name="Maven: org.codehaus.jackson:jackson-xc:1.8.3" level="project" />
    <orderEntry type="library" scope="RUNTIME" name="Maven: com.sun.jersey.contribs:jersey-guice:1.9" level="project" />
    <orderEntry type="library" scope="RUNTIME" name="Maven: org.codehaus.jettison:jettison:1.1" level="project" />
    <orderEntry type="library" scope="RUNTIME" name="Maven: com.sun.jersey:jersey-client:1.9" level="project" />
    <orderEntry type="library" scope="RUNTIME" name="Maven: org.apache.hadoop:hadoop-yarn-server-applicationhistoryservice:2.6.0" level="project" />
    <orderEntry type="library" scope="RUNTIME" name="Maven: org.apache.hadoop:hadoop-yarn-server-web-proxy:2.6.0" level="project" />
    <orderEntry type="library" scope="RUNTIME" name="Maven: org.apache.hive.shims:hive-shims-scheduler:1.2.1" level="project" />
    <orderEntry type="library" name="Maven: com.jolbox:bonecp:0.8.0.RELEASE" level="project" />
    <orderEntry type="library" name="Maven: org.apache.derby:derby:10.10.2.0" level="project" />
    <orderEntry type="library" name="Maven: org.datanucleus:datanucleus-api-jdo:3.2.6" level="project" />
    <orderEntry type="library" name="Maven: org.datanucleus:datanucleus-core:3.2.10" level="project" />
    <orderEntry type="library" name="Maven: org.datanucleus:datanucleus-rdbms:3.2.9" level="project" />
    <orderEntry type="library" name="Maven: commons-pool:commons-pool:1.5.4" level="project" />
    <orderEntry type="library" name="Maven: commons-dbcp:commons-dbcp:1.4" level="project" />
    <orderEntry type="library" name="Maven: javax.jdo:jdo-api:3.0.1" level="project" />
    <orderEntry type="library" name="Maven: javax.transaction:jta:1.1" level="project" />
    <orderEntry type="library" name="Maven: org.antlr:antlr-runtime:3.4" level="project" />
    <orderEntry type="library" name="Maven: org.antlr:stringtemplate:3.2.1" level="project" />
    <orderEntry type="library" name="Maven: antlr:antlr:2.7.7" level="project" />
    <orderEntry type="library" name="Maven: org.apache.thrift:libfb303:0.9.2" level="project" />
    <orderEntry type="library" name="Maven: org.apache.thrift:libthrift:0.9.2" level="project" />
    <orderEntry type="library" name="Maven: org.apache.hive:hive-jdbc:1.2.1" level="project" />
    <orderEntry type="library" name="Maven: org.apache.hive:hive-common:1.2.1" level="project" />
    <orderEntry type="library" name="Maven: joda-time:joda-time:2.5" level="project" />
    <orderEntry type="library" name="Maven: log4j:apache-log4j-extras:1.2.17" level="project" />
    <orderEntry type="library" name="Maven: org.apache.ant:ant:1.9.1" level="project" />
    <orderEntry type="library" name="Maven: org.apache.ant:ant-launcher:1.9.1" level="project" />
    <orderEntry type="library" name="Maven: org.json:json:20090211" level="project" />
    <orderEntry type="library" name="Maven: org.apache.curator:curator-framework:2.6.0" level="project" />
    <orderEntry type="library" name="Maven: org.apache.curator:curator-client:2.6.0" level="project" />
    <orderEntry type="library" name="Maven: org.apache.hive:hive-service:1.2.1" level="project" />
    <orderEntry type="library" name="Maven: org.apache.hive:hive-exec:1.2.1" level="project" />
    <orderEntry type="library" name="Maven: org.apache.hive:hive-ant:1.2.1" level="project" />
    <orderEntry type="library" name="Maven: org.apache.velocity:velocity:1.5" level="project" />
    <orderEntry type="library" name="Maven: org.antlr:ST4:4.0.4" level="project" />
    <orderEntry type="library" name="Maven: org.codehaus.groovy:groovy-all:2.1.6" level="project" />
    <orderEntry type="library" name="Maven: org.apache.calcite:calcite-core:1.2.0-incubating" level="project" />
    <orderEntry type="library" name="Maven: org.apache.calcite:calcite-linq4j:1.2.0-incubating" level="project" />
    <orderEntry type="library" name="Maven: net.hydromatic:eigenbase-properties:1.1.5" level="project" />
    <orderEntry type="library" name="Maven: org.codehaus.janino:janino:2.7.6" level="project" />
    <orderEntry type="library" name="Maven: org.codehaus.janino:commons-compiler:2.7.6" level="project" />
    <orderEntry type="library" name="Maven: org.pentaho:pentaho-aggdesigner-algorithm:5.1.5-jhyde" level="project" />
    <orderEntry type="library" name="Maven: org.apache.calcite:calcite-avatica:1.2.0-incubating" level="project" />
    <orderEntry type="library" name="Maven: stax:stax-api:1.0.1" level="project" />
    <orderEntry type="library" name="Maven: jline:jline:2.12" level="project" />
    <orderEntry type="library" name="Maven: net.sf.jpam:jpam:1.1" level="project" />
    <orderEntry type="library" name="Maven: org.eclipse.jetty.aggregate:jetty-all:7.6.0.v20120127" level="project" />
    <orderEntry type="library" name="Maven: javax.servlet:servlet-api:2.5" level="project" />
    <orderEntry type="library" name="Maven: org.apache.geronimo.specs:geronimo-jta_1.1_spec:1.1.1" level="project" />
    <orderEntry type="library" name="Maven: javax.activation:activation:1.1" level="project" />
    <orderEntry type="library" name="Maven: org.apache.geronimo.specs:geronimo-jaspic_1.0_spec:1.0" level="project" />
    <orderEntry type="library" name="Maven: org.apache.geronimo.specs:geronimo-annotation_1.0_spec:1.1.1" level="project" />
    <orderEntry type="library" name="Maven: asm:asm-commons:3.1" level="project" />
    <orderEntry type="library" name="Maven: asm:asm-tree:3.1" level="project" />
    <orderEntry type="library" name="Maven: org.broadinstitute.gatk:gatk-tools-protected:3.8" level="project" />
    <orderEntry type="library" name="Maven: org.broadinstitute.gatk:gatk-engine:3.8" level="project" />
    <orderEntry type="library" name="Maven: org.broadinstitute.gatk:gatk-utils:3.8" level="project" />
    <orderEntry type="library" name="Maven: colt:colt:1.2.0" level="project" />
    <orderEntry type="library" name="Maven: concurrent:concurrent:1.3.4" level="project" />
    <orderEntry type="library" name="Maven: org.reflections:reflections:0.9.9-RC1" level="project" />
    <orderEntry type="library" name="Maven: dom4j:dom4j:1.6.1" level="project" />
    <orderEntry type="library" name="Maven: org.freemarker:freemarker:2.3.18" level="project" />
    <orderEntry type="library" name="Maven: net.java.dev.jna:jna:3.2.7" level="project" />
    <orderEntry type="library" name="Maven: us.levk:drmaa-gridengine:6.2u5" level="project" />
    <orderEntry type="library" name="Maven: us.levk:drmaa-common:1.0" level="project" />
    <orderEntry type="library" name="Maven: com.google.code.gson:gson:2.2.2" level="project" />
    <orderEntry type="library" name="Maven: com.google.code.cofoja:cofoja:1.2-20140817" level="project" />
    <orderEntry type="library" name="Maven: org.ow2.asm:asm-all:5.0.4" level="project" />
    <orderEntry type="library" name="Maven: org.simpleframework:simple-xml:2.0.4" level="project" />
    <orderEntry type="library" name="Maven: stax:stax:1.2.0" level="project" />
    <orderEntry type="library" name="Maven: net.sf.jgrapht:jgrapht:0.8.3" level="project" />
    <orderEntry type="library" name="Maven: gov.nist.math:jama:1.0.2" level="project" />
    <orderEntry type="library" name="Maven: it.unimi.dsi:fastutil:6.5.3" level="project" />
    <orderEntry type="library" name="Maven: com.github.broadinstitute:picard:2.10.2" level="project" />
    <orderEntry type="library" name="Maven: com.github.samtools:htsjdk:2.10.1" level="project" />
    <orderEntry type="library" name="Maven: gov.nih.nlm.ncbi:ngs-java:1.2.4" level="project" />
    <orderEntry type="library" name="Maven: org.broadinstitute.gatk:gatk-tools-public:3.8" level="project" />
    <orderEntry type="library" name="Maven: org.apache.commons:commons-jexl:2.1.1" level="project" />
    <orderEntry type="library" name="Maven: com.intel.gkl:gkl:0.5.2" level="project" />
    <orderEntry type="library" name="Maven: org.broadinstitute:gatk-native-bindings:0.0.3" level="project" />
    <orderEntry type="library" name="Maven: org.apache.logging.log4j:log4j-api:2.5" level="project" />
    <orderEntry type="library" name="Maven: org.apache.logging.log4j:log4j-core:2.5" level="project" />
    <orderEntry type="module-library">
      <library name="Maven: com.sun:tools:1.4.2">
        <CLASSES>
          <root url="jar://C:/Program Files/Java/jdk1.8.0_65/lib/tools.jar!/" />
        </CLASSES>
        <JAVADOC />
        <SOURCES />
      </library>
    </orderEntry>
    <orderEntry type="library" scope="TEST" name="Maven: org.testng:testng:6.8" level="project" />
    <orderEntry type="library" scope="TEST" name="Maven: org.beanshell:bsh:2.0b4" level="project" />
    <orderEntry type="library" scope="TEST" name="Maven: com.beust:jcommander:1.27" level="project" />
    <orderEntry type="library" scope="TEST" name="Maven: org.yaml:snakeyaml:1.6" level="project" />
    <orderEntry type="library" scope="TEST" name="Maven: org.uncommons:reportng:1.1.2" level="project" />
    <orderEntry type="library" scope="TEST" name="Maven: velocity:velocity:1.4" level="project" />
    <orderEntry type="library" scope="TEST" name="Maven: velocity:velocity-dep:1.4" level="project" />
    <orderEntry type="library" scope="TEST" name="Maven: com.google.inject:guice:3.0" level="project" />
    <orderEntry type="library" scope="RUNTIME" name="Maven: javax.inject:javax.inject:1" level="project" />
    <orderEntry type="library" scope="TEST" name="Maven: aopalliance:aopalliance:1.0" level="project" />
  </component>
</module>
