# Supplementary material for: ADS-HCSpark: A scalable HaplotypeCaller leveraging adaptive data segmentation to accelerate variant calling on Spark
Source: BMC Bioinformatics. 2019 Feb 14;20:76. doi: 10.1186/s12859-019-2665-0 (PMC6376756; doi:10.1186/s12859-019-2665-0)
Supplement: Supplementary file 1 — ADS-HCSpark’s source code. This is a compressed file and needs to be decompressed first. It contains all the code for this software. (ZIP 1793 kb) [file 12859_2019_2665_MOESM1_ESM.zip › ADS-HCSpark/src/main/java/htsjdk/samtools/seekablestream/SeekableHdfsStream.java]

package htsjdk.samtools.seekablestream;

import htsjdk.samtools.util.Log;

import java.io.IOException;
import java.nio.ByteBuffer;
import java.nio.channels.SeekableByteChannel;
import java.nio.file.Files;
import java.nio.file.Path;
import java.util.Collection;
import java.util.Collections;
import java.util.HashSet;
import java.util.function.Function;

/**
 * An implementation of {@link SeekableStream} for {@link Path}.
 */
public class SeekableHdfsStream extends SeekableStream {

    private final static Log LOG = Log.getInstance(SeekablePathStream.class);

    /**
     * Collection of all open instances.  SeekableHdfsStream objects are usually open and kept open for the
     * duration of a session.  This collection supports a method to close them all.
     */
    private static final Collection<SeekableHdfsStream> ALL_INSTANCES =
            Collections.synchronizedCollection(new HashSet<SeekableHdfsStream>());

    private final Path path;
    private SeekableByteChannel sbc;
    private final ByteBuffer oneByteBuf = ByteBuffer.allocate(1);

    public SeekableHdfsStream(final String path) throws IOException {
        this(path, null);
    }

    public SeekableHdfsStream(final String path, Function<SeekableByteChannel, SeekableByteChannel> wrapper) throws IOException {
        this.path = HdfsStreamFactory.getHadoopPath(path);
        if (null==wrapper) {
            this.sbc = HdfsStreamFactory.getChannel(this.path);
        } else {
//            this.sbc = wrapper.apply(Files.newByteChannel(path));
        }
        ALL_INSTANCES.add(this);
    }

    @Override
    public long length() {
        try {
            return sbc.size();
        } catch (IOException e) {
            LOG.error("Cannot find length of path: " + path, e);
            return 0; // consistent with java.io.File
        }
    }

    @Override
    public boolean eof() throws IOException {
        return length() == position();
    }

    @Override
    public void seek(final long position) throws IOException {
        sbc.position(position);
    }

    @Override
    public long position() throws IOException {
        return sbc.position();
    }

    @Override
    public long skip(long n) throws IOException {
        long initPos = position();
        sbc.position(initPos + n);
        return position() - initPos;
    }

    @Override
    public int read(final byte[] buffer, final int offset, final int length) throws IOException {
        if (length < 0) {
            throw new IndexOutOfBoundsException();
        }
        ByteBuffer buf = ByteBuffer.wrap(buffer, offset, length);
        int n = 0;
        while (n < length) {
            final int count = sbc.read(buf);
            if (count < 0) {
                if (n > 0) {
                    return n;
                } else {
                    return count;
                }
            }
            n += count;
        }
        return n;
    }

    @Override
    public int read() throws IOException {
        oneByteBuf.clear();
        int n = sbc.read(oneByteBuf);
        return n == 1 ? oneByteBuf.array()[0] & 0xff : n;
    }

    @Override
    public String getSource() {
        return path.toAbsolutePath().toString();
    }


    @Override
    public void close() throws IOException {
        ALL_INSTANCES.remove(this);
        sbc.close();
    }

    public static synchronized void closeAllInstances() {
        Collection<SeekableHdfsStream> clonedInstances = new HashSet<>();
        clonedInstances.addAll(ALL_INSTANCES);
        for (SeekableHdfsStream sfs : clonedInstances) {
            try {
                sfs.close();
            } catch (IOException e) {
                LOG.error("Error closing SeekablePathStream", e);
            }
        }
        ALL_INSTANCES.clear();
    }
}
