# Supplementary material for: ADS-HCSpark: A scalable HaplotypeCaller leveraging adaptive data segmentation to accelerate variant calling on Spark
Source: BMC Bioinformatics. 2019 Feb 14;20:76. doi: 10.1186/s12859-019-2665-0 (PMC6376756; doi:10.1186/s12859-019-2665-0)
Supplement: Supplementary file 1 — ADS-HCSpark’s source code. This is a compressed file and needs to be decompressed first. It contains all the code for this software. (ZIP 1793 kb) [file 12859_2019_2665_MOESM1_ESM.zip › ADS-HCSpark/src/main/java/htsjdk/samtools/seekablestream/SeekableStreamFactory.java]

/*
 * The MIT License
 *
 * Copyright (c) 2013 The Broad Institute
 *
 * Permission is hereby granted, free of charge, to any person obtaining a copy
 * of this software and associated documentation files (the "Software"), to deal
 * in the Software without restriction, including without limitation the rights
 * to use, copy, modify, merge, publish, distribute, sublicense, and/or sell
 * copies of the Software, and to permit persons to whom the Software is
 * furnished to do so, subject to the following conditions:
 *
 * The above copyright notice and this permission notice shall be included in
 * all copies or substantial portions of the Software.
 *
 * THE SOFTWARE IS PROVIDED "AS IS", WITHOUT WARRANTY OF ANY KIND, EXPRESS OR
 * IMPLIED, INCLUDING BUT NOT LIMITED TO THE WARRANTIES OF MERCHANTABILITY,
 * FITNESS FOR A PARTICULAR PURPOSE AND NONINFRINGEMENT. IN NO EVENT SHALL THE
 * AUTHORS OR COPYRIGHT HOLDERS BE LIABLE FOR ANY CLAIM, DAMAGES OR OTHER
 * LIABILITY, WHETHER IN AN ACTION OF CONTRACT, TORT OR OTHERWISE, ARISING FROM,
 * OUT OF OR IN CONNECTION WITH THE SOFTWARE OR THE USE OR OTHER DEALINGS IN
 * THE SOFTWARE.
 */
package htsjdk.samtools.seekablestream;

import htsjdk.samtools.util.IOUtil;
import java.io.File;
import java.io.IOException;
import java.net.URL;
import java.nio.channels.SeekableByteChannel;
import java.util.function.Function;

/**
 * Singleton class for getting {@link SeekableStream}s from URL/paths
 * Applications using this library can set their own factory
 * @author jrobinso
 * @date Nov 30, 2009
 */
public class SeekableStreamFactory{

    private static final ISeekableStreamFactory DEFAULT_FACTORY;
    private static ISeekableStreamFactory currentFactory;

    static{
        DEFAULT_FACTORY = new DefaultSeekableStreamFactory();
        currentFactory = DEFAULT_FACTORY;
    }

    private SeekableStreamFactory(){}

    public static void setInstance(final ISeekableStreamFactory factory){
        currentFactory = factory;
    }

    public static ISeekableStreamFactory getInstance(){
        return currentFactory;
    }

    /**
     * Does this path point to a regular file on disk and not something like a URL?
     * @param path the path to test
     * @return true if the path is to a file on disk
     */
    public static boolean isFilePath(final String path) {
        return ! ( path.startsWith("http:") || path.startsWith("https:") || path.startsWith("ftp:") );
    }

    private static class DefaultSeekableStreamFactory implements ISeekableStreamFactory {

        @Override
        public SeekableStream getStreamFor(final URL url) throws IOException {
            return getStreamFor(url.toExternalForm());
        }

        @Override
        public SeekableStream getStreamFor(final String path) throws IOException {
            return getStreamFor(path, null);
        }

        /**
         * The wrapper will only be applied to the stream if the stream is treated as a {@link java.nio.file.Path}
         *
         * This currently means any uri with a scheme that is not http, https, ftp, or file will have the wrapper applied to it
         *
         * @param path    a uri like String representing a resource to open
         * @param wrapper a wrapper to apply to the stream allowing direct transformations on the byte stream to be applied
         */
        @Override
        public SeekableStream getStreamFor(final String path,
                                           Function<SeekableByteChannel, SeekableByteChannel> wrapper) throws IOException {
            // todo -- add support for SeekableBlockInputStream

            if (path.startsWith("http:") || path.startsWith("https:")) {
                final URL url = new URL(path);
                return new SeekableHTTPStream(url);
            } else if (path.startsWith("ftp:")) {
                return new SeekableFTPStream(new URL(path));
            } else if (path.startsWith("file:")) {
                return new SeekableFileStream(new File(new URL(path).getPath()));
            } else if (path.startsWith("hdfs:")){
                return new SeekableHdfsStream(path.substring(5));
            } else if (IOUtil.hasScheme(path)) {
                return new SeekablePathStream(IOUtil.getPath(path), wrapper);
            }else {
                return new SeekableFileStream(new File(path));
            }
        }

        @Override
        public SeekableStream getBufferedStream(SeekableStream stream){
            return getBufferedStream(stream, SeekableBufferedStream.DEFAULT_BUFFER_SIZE);
        }

        @Override
        public SeekableStream getBufferedStream(SeekableStream stream, int bufferSize){
            if (bufferSize == 0) return stream;
            else return new SeekableBufferedStream(stream, bufferSize);
        }

    }

}
