# Supplementary material for: ADS-HCSpark: A scalable HaplotypeCaller leveraging adaptive data segmentation to accelerate variant calling on Spark
Source: BMC Bioinformatics. 2019 Feb 14;20:76. doi: 10.1186/s12859-019-2665-0 (PMC6376756; doi:10.1186/s12859-019-2665-0)
Supplement: Supplementary file 1 — ADS-HCSpark’s source code. This is a compressed file and needs to be decompressed first. It contains all the code for this software. (ZIP 1793 kb) [file 12859_2019_2665_MOESM1_ESM.zip › ADS-HCSpark/src/main/java/org/broadinstitute/gatk/engine/datasources/providers/ShardDataProvider.java]

/*
* Copyright 2012-2016 Broad Institute, Inc.
*
* Permission is hereby granted, free of charge, to any person
* obtaining a copy of this software and associated documentation
* files (the "Software"), to deal in the Software without
* restriction, including without limitation the rights to use,
* copy, modify, merge, publish, distribute, sublicense, and/or sell
* copies of the Software, and to permit persons to whom the
* Software is furnished to do so, subject to the following
* conditions:
*
* The above copyright notice and this permission notice shall be
* included in all copies or substantial portions of the Software.
*
* THE SOFTWARE IS PROVIDED "AS IS", WITHOUT WARRANTY OF ANY KIND,
* EXPRESS OR IMPLIED, INCLUDING BUT NOT LIMITED TO THE WARRANTIES
* OF MERCHANTABILITY, FITNESS FOR A PARTICULAR PURPOSE AND
* NONINFRINGEMENT. IN NO EVENT SHALL THE AUTHORS OR COPYRIGHT
* HOLDERS BE LIABLE FOR ANY CLAIM, DAMAGES OR OTHER LIABILITY,
* WHETHER IN AN ACTION OF CONTRACT, TORT OR OTHERWISE, ARISING
* FROM, OUT OF OR IN CONNECTION WITH THE SOFTWARE OR
* THE USE OR OTHER DEALINGS IN THE SOFTWARE.
*/

package org.broadinstitute.gatk.engine.datasources.providers;

import org.broadinstitute.gatk.engine.datasources.reads.Shard;
import org.broadinstitute.gatk.engine.datasources.rmd.ReferenceOrderedDataSource;
import org.broadinstitute.gatk.utils.GenomeLocParser;
import org.broadinstitute.gatk.utils.exceptions.ReviewedGATKException;
import org.scut.ccnl.genomics.io.fasta.DistributedFastaSequenceFile;

import java.util.ArrayList;
import java.util.Collection;
import java.util.List;
/**
 * User: hanna
 * Date: May 8, 2009
 * Time: 3:09:57 PM
 * BROAD INSTITUTE SOFTWARE COPYRIGHT NOTICE AND AGREEMENT
 * Software and documentation are copyright 2005 by the Broad Institute.
 * All rights are reserved.
 *
 * Users acknowledge that this software is supplied without any warranty or support.
 * The Broad Institute is not responsible for its use, misuse, or
 * functionality.
 */

/**
 * An umbrella class that examines the data passed to the microscheduler and
 * tries to assemble as much as possible with it.
 */
public abstract class ShardDataProvider {
    /**
     * An ArrayList of all the views that are examining this data.
     */
    private List<View> registeredViews = new ArrayList<View>();

    /**
     * The shard over which we're providing data.
     */
    private final Shard shard;

    /**
     * The parser, used to create and build new GenomeLocs.
     */
    private final GenomeLocParser genomeLocParser;

    /**
     * Provider of reference data for this particular shard.
     */
    private final DistributedFastaSequenceFile reference;

    /**
     * Sources of reference-ordered data.
     */
    private final Collection<ReferenceOrderedDataSource> referenceOrderedData;

    /**
     * Returns the GenomeLocParser associated with this traversal.
     * @return The associated parser.
     */
    public GenomeLocParser getGenomeLocParser() {
        return genomeLocParser;
    }

    /**
     * Retrieves the shard associated with this data provider.
     * @return The shard associated with this data provider.
     */
    public Shard getShard() {
        return shard;
    }

    /**
     * Can this data source provide reference information?
     * @return True if possible, false otherwise.
     */
    public boolean hasReference() {
        return reference != null;
    }


    /**
     * Gets a pointer into the given indexed fasta sequence file.
     * @return The indexed fasta sequence file.
     */
    DistributedFastaSequenceFile getReference() {
        return reference;
    }

    /**
     * Gets a window into the reference-ordered data.  Package protected so that only
     * views can access it.
     * @return List of reference-ordered data sources.
     */
    Collection<ReferenceOrderedDataSource> getReferenceOrderedData() {
        return referenceOrderedData;
    }

    /**
     * @return true if reference ordered data will be provided by this shard
     */
    public boolean hasReferenceOrderedData() {
        return ! getReferenceOrderedData().isEmpty();
    }

    /**
     * Create a data provider for the shard given the reads and reference.
     * @param shard The chunk of data over which traversals happen.
     * @param reference A getter for a section of the reference.
     */
    public ShardDataProvider(Shard shard, GenomeLocParser genomeLocParser, DistributedFastaSequenceFile reference, Collection<ReferenceOrderedDataSource> rods) {
        this.shard = shard;
        this.genomeLocParser = genomeLocParser;
        this.reference = reference;
        this.referenceOrderedData = rods;
    }

    /**
     * Skeletal, package protected constructor for unit tests which require a ShardDataProvider.
     * @param shard the shard
     */
    ShardDataProvider(Shard shard,GenomeLocParser genomeLocParser) {
        this(shard,genomeLocParser,null,null);
    }

    /**
     * Register this view with the shard provider, and make sure it has no conflicts with any other views.
     * @param view The new view.
     */
    void register( View view ) {
        // Check all registered classes to see whether a conflict exists.
        for( View registeredView: registeredViews ) {
            Collection<Class<? extends View>> conflicts = registeredView.getConflictingViews();
            for( Class<? extends View> conflict: conflicts ) {
                if( conflict.isInstance(view) )
                    throw new ReviewedGATKException(String.format("Tried to register two conflicting views: %s and %s",
                            registeredView.getClass().getSimpleName(),
                            view.getClass().getSimpleName()));
            }
        }

        // Check whether this class has any objection to any other classes.
        for( Class<? extends View> conflict: view.getConflictingViews() ) {
            for( View registeredView: registeredViews ) {
                if( conflict.isInstance(registeredView) )
                    throw new ReviewedGATKException(String.format("Tried to register two conflicting views: %s and %s",
                            registeredView.getClass().getSimpleName(),
                            view.getClass().getSimpleName()));
            }
        }

        this.registeredViews.add(view);
    }

    /**
     * Retire this shard.
     */
    public void close() {
        for( View view: registeredViews )
            view.close();

        // Explicitly purge registered views to ensure that we don't end up with circular references
        // to views, which can in turn hold state.
        registeredViews.clear();

        if(shard != null)
            shard.close();
    }

}
