# Supplementary material for: ADS-HCSpark: A scalable HaplotypeCaller leveraging adaptive data segmentation to accelerate variant calling on Spark
Source: BMC Bioinformatics. 2019 Feb 14;20:76. doi: 10.1186/s12859-019-2665-0 (PMC6376756; doi:10.1186/s12859-019-2665-0)
Supplement: Supplementary file 1 — ADS-HCSpark’s source code. This is a compressed file and needs to be decompressed first. It contains all the code for this software. (ZIP 1793 kb) [file 12859_2019_2665_MOESM1_ESM.zip › ADS-HCSpark/src/main/java/org/broadinstitute/gatk/engine/iterators/MisencodedBaseQualityReadTransformer.java]

/*
* Copyright 2012-2016 Broad Institute, Inc.
*
* Permission is hereby granted, free of charge, to any person
* obtaining a copy of this software and associated documentation
* files (the "Software"), to deal in the Software without
* restriction, including without limitation the rights to use,
* copy, modify, merge, publish, distribute, sublicense, and/or sell
* copies of the Software, and to permit persons to whom the
* Software is furnished to do so, subject to the following
* conditions:
*
* The above copyright notice and this permission notice shall be
* included in all copies or substantial portions of the Software.
*
* THE SOFTWARE IS PROVIDED "AS IS", WITHOUT WARRANTY OF ANY KIND,
* EXPRESS OR IMPLIED, INCLUDING BUT NOT LIMITED TO THE WARRANTIES
* OF MERCHANTABILITY, FITNESS FOR A PARTICULAR PURPOSE AND
* NONINFRINGEMENT. IN NO EVENT SHALL THE AUTHORS OR COPYRIGHT
* HOLDERS BE LIABLE FOR ANY CLAIM, DAMAGES OR OTHER LIABILITY,
* WHETHER IN AN ACTION OF CONTRACT, TORT OR OTHERWISE, ARISING
* FROM, OUT OF OR IN CONNECTION WITH THE SOFTWARE OR
* THE USE OR OTHER DEALINGS IN THE SOFTWARE.
*/

package org.broadinstitute.gatk.engine.iterators;

import org.broadinstitute.gatk.engine.GenomeAnalysisEngine;
import org.broadinstitute.gatk.engine.walkers.Walker;
import org.broadinstitute.gatk.utils.QualityUtils;
import org.broadinstitute.gatk.utils.exceptions.UserException;
import org.broadinstitute.gatk.utils.sam.GATKSAMRecord;

import java.lang.reflect.Field;

/**
 * Checks for and errors out (or fixes if requested) when it detects reads with base qualities that are not encoded with
 * phred-scaled quality scores.  Q0 == ASCII 33 according to the SAM specification, whereas Illumina encoding starts at
 * Q64.  The idea here is simple: if we are asked to fix the scores then we just subtract 31 from every quality score.
 * Otherwise, we randomly sample reads (for efficiency) and error out if we encounter a qual that's too high.
 */
public class MisencodedBaseQualityReadTransformer extends ReadTransformer {

    private static final int samplingFrequency = 1000;  // sample 1 read for every 1000 encountered
    private static final int encodingFixValue = 31;  // Illumina_64 - PHRED_33

    private boolean disabled;
    private boolean fixQuals;
    protected static int currentReadCounter = 0;

    public void defalutSetter(){
        try {

            Field applicationTimeField = ReadTransformer.class.getDeclaredField("applicationTime");
            applicationTimeField.setAccessible(true);
            applicationTimeField.set(this,ReadTransformer.ApplicationTime.ON_INPUT);

            Field initializedField = ReadTransformer.class.getDeclaredField("initialized");
            initializedField.setAccessible(true);
            initializedField.setBoolean(this,true);

        } catch (NoSuchFieldException e) {
            e.printStackTrace();
        } catch (IllegalAccessException e) {
            e.printStackTrace();
        }
    }

    @Override
    public ApplicationTime initializeSub(final GenomeAnalysisEngine engine, final Walker walker) {
        fixQuals = engine.getArguments().FIX_MISENCODED_QUALS;
        disabled = !fixQuals && engine.getArguments().ALLOW_POTENTIALLY_MISENCODED_QUALS;

        return ReadTransformer.ApplicationTime.ON_INPUT;
    }

    @Override
    public boolean enabled() {
        return !disabled;
    }

    @Override
    public GATKSAMRecord apply(final GATKSAMRecord read) {
        if ( fixQuals )
            return fixMisencodedQuals(read);

        checkForMisencodedQuals(read);
        return read;
    }

    protected static GATKSAMRecord fixMisencodedQuals(final GATKSAMRecord read) {
        final byte[] quals = read.getBaseQualities();
        for ( int i = 0; i < quals.length; i++ ) {
            quals[i] -= encodingFixValue;
            if ( quals[i] < 0 )
                throw new UserException.BadInput("while fixing mis-encoded base qualities we encountered a read that was correctly encoded; we cannot handle such a mixture of reads so unfortunately the BAM must be fixed with some other tool");
        }
        read.setBaseQualities(quals);
        return read;
    }

    protected static void checkForMisencodedQuals(final GATKSAMRecord read) {
        // sample reads randomly for checking
        if ( ++currentReadCounter >= samplingFrequency ) {
            currentReadCounter = 0;

            final byte[] quals = read.getBaseQualities();
            for ( final byte qual : quals ) {
                if ( qual > QualityUtils.MAX_REASONABLE_Q_SCORE )
                    throw new UserException.MisencodedBAM(read, "we encountered an extremely high quality score of " + (int)qual);
            }
        }
    }
}
