# Supplementary material for: ADS-HCSpark: A scalable HaplotypeCaller leveraging adaptive data segmentation to accelerate variant calling on Spark
Source: BMC Bioinformatics. 2019 Feb 14;20:76. doi: 10.1186/s12859-019-2665-0 (PMC6376756; doi:10.1186/s12859-019-2665-0)
Supplement: Supplementary file 1 — ADS-HCSpark’s source code. This is a compressed file and needs to be decompressed first. It contains all the code for this software. (ZIP 1793 kb) [file 12859_2019_2665_MOESM1_ESM.zip › ADS-HCSpark/src/main/java/org/broadinstitute/gatk/utils/GenomeLocParser.java]

/*
* Copyright 2012-2016 Broad Institute, Inc.
*
* Permission is hereby granted, free of charge, to any person
* obtaining a copy of this software and associated documentation
* files (the "Software"), to deal in the Software without
* restriction, including without limitation the rights to use,
* copy, modify, merge, publish, distribute, sublicense, and/or sell
* copies of the Software, and to permit persons to whom the
* Software is furnished to do so, subject to the following
* conditions:
*
* The above copyright notice and this permission notice shall be
* included in all copies or substantial portions of the Software.
*
* THE SOFTWARE IS PROVIDED "AS IS", WITHOUT WARRANTY OF ANY KIND,
* EXPRESS OR IMPLIED, INCLUDING BUT NOT LIMITED TO THE WARRANTIES
* OF MERCHANTABILITY, FITNESS FOR A PARTICULAR PURPOSE AND
* NONINFRINGEMENT. IN NO EVENT SHALL THE AUTHORS OR COPYRIGHT
* HOLDERS BE LIABLE FOR ANY CLAIM, DAMAGES OR OTHER LIABILITY,
* WHETHER IN AN ACTION OF CONTRACT, TORT OR OTHERWISE, ARISING
* FROM, OUT OF OR IN CONNECTION WITH THE SOFTWARE OR
* THE USE OR OTHER DEALINGS IN THE SOFTWARE.
*/

package org.broadinstitute.gatk.utils;

//import com.google.java.contract.Ensures;
//import com.google.java.contract.Requires;
//import com.google.java.contract.ThrowEnsures;
import htsjdk.samtools.SAMRecord;
import htsjdk.samtools.SAMSequenceDictionary;
import htsjdk.samtools.SAMSequenceRecord;
import htsjdk.samtools.reference.ReferenceSequenceFile;
import htsjdk.tribble.Feature;
import org.apache.log4j.Logger;
import org.broadinstitute.gatk.utils.exceptions.ReviewedGATKException;
import org.broadinstitute.gatk.utils.exceptions.UserException;

import java.io.Serializable;
import java.util.regex.Matcher;
import java.util.regex.Pattern;

/**
 * Factory class for creating GenomeLocs
 */
public final class GenomeLocParser implements Serializable{
//    private static Logger logger = Logger.getLogger(GenomeLocParser.class);

    /**
     * How much validation should we do at runtime with this parser?
     */
    public enum ValidationLevel {
        /** Do the standard amount of validation */
        STANDARD,
        /** Don't do any real checking at all */
        NONE
    }

    // --------------------------------------------------------------------------------------------------------------
    //
    // Ugly global variable defining the optional ordering of contig elements
    //
    // --------------------------------------------------------------------------------------------------------------

    /**
     * This single variable holds the underlying SamSequenceDictionary used by the GATK.  We assume
     * it is thread safe.
     */
    //这样修改后不着店会不会出错
    private SAMSequenceDictionary SINGLE_MASTER_SEQUENCE_DICTIONARY;

    public SAMSequenceDictionary getSequenceDictionary(){
        return SINGLE_MASTER_SEQUENCE_DICTIONARY;
    }

    /**
     * A thread-local CachingSequenceDictionary
     */
    transient private ThreadLocal<MRUCachingSAMSequenceDictionary> contigInfoPerThread;

    // 这个不能进行序列化
    public void setMRUCachingSAMSequenceDictionary(){
        contigInfoPerThread =
                new ThreadLocal<MRUCachingSAMSequenceDictionary>() {
                    @Override
                    protected MRUCachingSAMSequenceDictionary initialValue() {
                        return new MRUCachingSAMSequenceDictionary(SINGLE_MASTER_SEQUENCE_DICTIONARY);
                    }
                };
    }

    /**
     * How much validation are we doing at runtime with this GenomeLocParser?
     */
    private final ValidationLevel validationLevel;

    /**
     * @return a caching sequence dictionary appropriate for this thread
     */
    private MRUCachingSAMSequenceDictionary getContigInfo() {
        return contigInfoPerThread.get();
    }

    /**
     * set our internal reference contig order
     * @param refFile the reference file
     */
    //@Requires("refFile != null")
    public GenomeLocParser(final ReferenceSequenceFile refFile) {
        this(refFile.getSequenceDictionary());
    }

    /**
     * Create a new GenomeLocParser based on seqDictionary with the standard validation level
     * @param seqDict a non-null sequence dictionary
     */
    public GenomeLocParser(SAMSequenceDictionary seqDict) {
        this(seqDict, ValidationLevel.STANDARD);
    }

    static public String AMBIGUOUS_CONTIG_WARNINIG = "Ambiguous contig prefix!";
    /**
     * Create a genome loc parser based on seqDict with the specified level of validation
     * @param seqDict the sequence dictionary to use when creating genome locs
     * @param validationLevel how much validation should we do of the genome locs at runtime? Purely for testing purposes
     */
    protected GenomeLocParser(SAMSequenceDictionary seqDict, final ValidationLevel validationLevel) {
        if (validationLevel == null)
            throw new IllegalArgumentException("validation level cannot be null");
        if (seqDict == null) { // we couldn't load the reference dictionary
            throw new UserException.CommandLineException("Failed to load reference dictionary");
        }

        this.validationLevel = validationLevel;
        this.SINGLE_MASTER_SEQUENCE_DICTIONARY = seqDict;


//        final Pattern numericEnding = Pattern.compile(".*:[0-9][0-9,]*(\\+|-[0-9][0-9,]*)?$");
//        for(final SAMSequenceRecord contig1: this.getContigs().getSequences()) {
//            final String name1 = contig1.getSequenceName();
//            for (final SAMSequenceRecord contig2 : this.getContigs().getSequences()) {
//                if (contig1 == contig2) continue;
//                final String name2 = contig2.getSequenceName();
//
//                final Matcher numericMatcher = numericEnding.matcher(name1);
//
//            }
//        }
    }

    /**
     * Determines whether the given contig is valid with respect to the sequence dictionary
     * already installed in the GenomeLoc.
     *
     * @param contig a potentially null string name for the contig
     * @return True if the contig is valid.  False otherwise.
     */
    public final boolean contigIsInDictionary(final String contig) {
        return contig != null && getContigInfo().hasContig(contig);
    }

    /**
     * get the contig's SAMSequenceRecord
     *
     * @param contig the string name of the contig
     *
     * @return the sam sequence record
     */
    //@Ensures("result != null")
    //@ThrowEnsures({"UserException.MalformedGenomeLoc", "!contigIsInDictionary(contig) || contig == null"})
    public final SAMSequenceRecord getContigInfo(final String contig) {
        if ( contig == null || ! contigIsInDictionary(contig) )
            throw new UserException.MalformedGenomeLoc(String.format("Contig %s given as location, but this contig isn't present in the Fasta sequence dictionary", contig));
        return getContigInfo().getSequence(contig);
    }

    /**
     * Returns the contig index of a specified string version of the contig
     *
     * @param contig the contig string
     *
     * @return the contig index, -1 if not found
     */
    //@Ensures("result >= 0")
    //@ThrowEnsures({"UserException.MalformedGenomeLoc", "!contigIsInDictionary(contig) || contig == null"})
    public final int getContigIndex(final String contig) {
        return getContigInfo(contig).getSequenceIndex();
    }

    //@Requires("contig != null")
    protected int getContigIndexWithoutException(final String contig) {
        if ( contig == null || ! getContigInfo().hasContig(contig) )
            return -1;
        return getContigInfo().getSequenceIndex(contig);
    }

    /**
     * Return the master sequence dictionary used within this GenomeLocParser
     * @return
     */
    public final SAMSequenceDictionary getContigs() {
        return getContigInfo().getDictionary();
    }

    // --------------------------------------------------------------------------------------------------------------
    //
    // Low-level creation functions
    //
    // --------------------------------------------------------------------------------------------------------------

    /**
     * @see #createGenomeLoc(String, int, int, int, boolean) for exact details of the creation.
     *
     * Note that because this function doesn't take the contig index as an argument for contig, it
     * has a slight performance penalty over the version that does take the contig index.  Does not
     * require the created genome loc on the reference genome
     */
    //@Ensures("result != null")
    //@ThrowEnsures({"UserException.MalformedGenomeLoc", "!isValidGenomeLoc(contig, start, stop)"})
    public GenomeLoc createGenomeLoc(String contig, final int start, final int stop) {
        return createGenomeLoc(contig, getContigIndex(contig), start, stop);
    }

    /**
     * @see #createGenomeLoc(String, int, int, int, boolean) for exact details of the creation.
     *
     * Note that because this function doesn't take the contig index as an argument for contig, it
     * has a slight performance penalty over the version that does take the contig index.
     */
    public GenomeLoc createGenomeLoc(final String contig, final int start, final int stop, boolean mustBeOnReference) {
        return createGenomeLoc(contig, getContigIndex(contig), start, stop, mustBeOnReference);
    }

    /**
     * @see #createGenomeLoc(String, int, int, int, boolean) for exact details of the creation.
     *
     * Doesn't require the start and stop to be on the genome
     */
    //@ThrowEnsures({"UserException.MalformedGenomeLoc", "!isValidGenomeLoc(contig, start, stop, false)"})
    public GenomeLoc createGenomeLoc(String contig, int index, final int start, final int stop) {
        return createGenomeLoc(contig, index, start, stop, false);
    }

    /**
     * Create a GenomeLoc on contig, starting at start and ending (inclusive) at stop.
     *
     * @param contig the contig name
     * @param index the index into the GATK's SAMSequencingDictionary of contig (passed for efficiency to avoid the lookup)
     * @param start the starting position
     * @param stop  the stop position of this loc, inclusive
     * @param mustBeOnReference if true, this factory will throw a UserException.MalformedGenomeLoc if start or stop isn't on the contig
     *
     * @return a non-null GenomeLoc
     */
    //@ThrowEnsures({"UserException.MalformedGenomeLoc", "!isValidGenomeLoc(contig, start, stop,mustBeOnReference)"})
    //@Ensures("result != null")
    public GenomeLoc createGenomeLoc(final String contig, int index, final int start, final int stop, boolean mustBeOnReference) {
        // optimization: by interning the string we ensure that future comparisons use == not the full string comp
        final String interned = validateGenomeLoc(contig, index, start, stop, mustBeOnReference);
        return new GenomeLoc(interned, index, start, stop);
    }

    /**
     * Create a new GenomeLoc, on contig, including the single position pos.
     *
     * Pos is not required to be on the reference
     *
     * @see #createGenomeLoc(String, int, int, int, boolean) for exact details of the creation.
     *
     * @param contig the contig name
     * @param pos    the start and stop of the created genome loc
     *
     * @return a genome loc representing a single base at the specified postion on the contig
     */
    //@Ensures("result != null")
    //@ThrowEnsures({"UserException.MalformedGenomeLoc", "!isValidGenomeLoc(contig, pos, pos, true)"})
    public GenomeLoc createGenomeLoc(final String contig, final int pos) {
        return createGenomeLoc(contig, getContigIndex(contig), pos, pos);
    }

    /**
     * validate a position or interval on the genome as valid
     *
     * Requires that contig exist in the master sequence dictionary, and that contig index be valid as well.  Requires
     * that start <= stop.
     *
     * if mustBeOnReference is true,
     * performs boundary validation for genome loc INTERVALS:
     * start and stop are on contig and start <= stop
     *
     * @param contig the contig name
     * @param start  the start position
     * @param stop   the stop position
     *
     * @return the interned contig name, an optimization that ensures that contig == the string in the sequence dictionary
     */
    protected String validateGenomeLoc(final String contig, final int contigIndex, final int start, final int stop, final boolean mustBeOnReference) {
        if ( validationLevel == ValidationLevel.NONE )
            return contig;
        else {
            if (stop < start)
                vglHelper(String.format("The stop position %d is less than start %d in contig %s", stop, start, contig));

            final SAMSequenceRecord contigInfo = getContigInfo().getSequence(contig);
            if ( contigInfo.getSequenceIndex() != contigIndex )
                vglHelper(String.format("The contig index %d is bad, doesn't equal the contig index %d of the contig from a string %s",
                        contigIndex, contigInfo.getSequenceIndex(), contig));

            if ( mustBeOnReference ) {
                if (start < 1)
                    vglHelper(String.format("The start position %d is less than 1", start));

                if (stop < 1)
                    vglHelper(String.format("The stop position %d is less than 1", stop));

                final int contigSize = contigInfo.getSequenceLength();
                if (start > contigSize || stop > contigSize)
                    vglHelper(String.format("The genome loc coordinates %d-%d exceed the contig size (%d)", start, stop, contigSize));
            }

            return contigInfo.getSequenceName();
        }
    }

    /**
     * Would a genome loc created with the given parameters be valid w.r.t. the master sequence dictionary?
     * @param contig the contig we'd use
     * @param start the start position
     * @param stop the stop
     * @param mustBeOnReference should we require the resulting genome loc to be completely on the reference genome?
     * @return true if this would produce a valid genome loc, false otherwise
     */
    public boolean isValidGenomeLoc(String contig, int start, int stop, boolean mustBeOnReference ) {
        try {
            validateGenomeLoc(contig, getContigIndexWithoutException(contig), start, stop, mustBeOnReference);
            return true;
        } catch ( ReviewedGATKException e) {
            return false;
        }
    }

    /**
     * @see #isValidGenomeLoc(String, int, int) with mustBeOnReference == true
     */
    public boolean isValidGenomeLoc(String contig, int start, int stop ) {
        return isValidGenomeLoc(contig, start, stop, true);
    }

    private void vglHelper(final String msg) {
        throw new UserException.MalformedGenomeLoc("Parameters to GenomeLocParser are incorrect:" + msg);
    }

    // --------------------------------------------------------------------------------------------------------------
    //
    // Parsing genome locs
    //
    // --------------------------------------------------------------------------------------------------------------

    /**
     * parse a genome interval, from a location string
     *
     * Performs interval-style validation:
     *
     * contig is valid; start and stop less than the end; start <= stop, and start/stop are on the contig
     * @param str the string to parse
     *
     * @return a GenomeLoc representing the String
     *
     */
    //@Requires("str != null")
    //@Ensures("result != null")
    public GenomeLoc parseGenomeLoc(final String str) {
        // 'chr2', 'chr2:1000000' or 'chr2:1,000,000-2,000,000' or 'chr2:500+'
        //System.out.printf("Parsing location '%s'%n", str);

        String contig = null;
        int start = 1;
        int stop = -1;

        final int colonIndex = str.lastIndexOf(":");
        if (colonIndex == -1 || contigIsInDictionary(str) ) {
            contig = str;  // chr1
            stop = Integer.MAX_VALUE;
        } else {
            contig = str.substring(0, colonIndex);
            final int dashIndex = str.indexOf('-', colonIndex);
            try {
                if (dashIndex == -1) {
                    if (str.charAt(str.length() - 1) == '+') {
                        start = parsePosition(str.substring(colonIndex + 1, str.length() - 1));  // chr:1+
                        stop = Integer.MAX_VALUE;
                    } else {
                        start = parsePosition(str.substring(colonIndex + 1));   // chr1:1
                        stop = start;
                    }
                } else {
                    start = parsePosition(str.substring(colonIndex + 1, dashIndex));  // chr1:1-1
                    stop = parsePosition(str.substring(dashIndex + 1));
                }
            } catch (Exception e) {
                throw new UserException("Failed to parse Genome Location string: " + str, e);
            }
        }

        // is the contig valid?
        if (!contigIsInDictionary(contig))
            throw new UserException.MalformedGenomeLoc("Contig '" + contig + "' does not match any contig in the GATK sequence dictionary derived from the reference; are you sure you are using the correct reference fasta file?");

        if (stop == Integer.MAX_VALUE)
            // lookup the actually stop position!
            stop = getContigInfo(contig).getSequenceLength();

        return createGenomeLoc(contig, getContigIndex(contig), start, stop, true);
    }

    /**
     * Parses a number like 1,000,000 into a long.
     * @param pos
     */
    //@Requires("pos != null")
    //@Ensures("result >= 0")
    protected int parsePosition(final String pos) {
        if(pos.indexOf('-') != -1) {
            throw new NumberFormatException("Position: '" + pos + "' can't contain '-'." );
        }

        if(pos.indexOf(',') != -1) {
            final StringBuilder buffer = new StringBuilder();
            for(int i = 0; i < pos.length(); i++) {
                final char c = pos.charAt(i);

                if(c == ',') {
                    continue;
                } else if(c < '0' || c > '9') {
                    throw new NumberFormatException("Position: '" + pos + "' contains invalid chars." );
                } else {
                    buffer.append(c);
                }
            }
            return Integer.parseInt(buffer.toString());
        } else {
            return Integer.parseInt(pos);
        }
    }

    // --------------------------------------------------------------------------------------------------------------
    //
    // Parsing string representations
    //
    // --------------------------------------------------------------------------------------------------------------

    /**
     * Create a genome loc, given a read. If the read is unmapped, *and* yet the read has a contig and start position,
     * then a GenomeLoc is returned for contig:start-start, otherwise an UNMAPPED GenomeLoc is returned.
     *
     * @param read the read from which to create a genome loc
     *
     * @return the GenomeLoc that was created
     */
    //@Requires("read != null")
    //@Ensures("result != null")
    public GenomeLoc createGenomeLoc(final SAMRecord read) {
        if ( read.getReadUnmappedFlag() && read.getReferenceIndex() == -1 )
            // read is unmapped and not placed anywhere on the genome
            return GenomeLoc.UNMAPPED;
        else {
            // Use Math.max to ensure that end >= start (Picard assigns the end to reads that are entirely within an insertion as start-1)
            final int end = read.getReadUnmappedFlag() ? read.getAlignmentStart() : Math.max(read.getAlignmentEnd(), read.getAlignmentStart());
            return createGenomeLoc(read.getReferenceName(), read.getReferenceIndex(), read.getAlignmentStart(), end, false);
        }
    }

    /**
     * Create a genome loc, given a read using its unclipped alignment. If the read is unmapped, *and* yet the read has a contig and start position,
     * then a GenomeLoc is returned for contig:start-start, otherwise an UNMAPPED GenomeLoc is returned.
     *
     * @param read the read from which to create a genome loc
     *
     * @return the GenomeLoc that was created
     */
    //@Requires("read != null")
    //@Ensures("result != null")
    public GenomeLoc createGenomeLocUnclipped(final SAMRecord read) {
        if ( read.getReadUnmappedFlag() && read.getReferenceIndex() == -1 )
            // read is unmapped and not placed anywhere on the genome
            return GenomeLoc.UNMAPPED;
        else {
            // Use Math.max to ensure that end >= start (Picard assigns the end to reads that are entirely within an insertion as start-1)
            final int end = read.getReadUnmappedFlag() ? read.getUnclippedEnd() : Math.max(read.getUnclippedEnd(), read.getUnclippedStart());
            return createGenomeLoc(read.getReferenceName(), read.getReferenceIndex(), read.getUnclippedStart(), end, false);
        }
    }

    /**
     * Creates a GenomeLoc from a Tribble feature
     * @param feature
     * @return
     */
    public GenomeLoc createGenomeLoc(final Feature feature) {
        return createGenomeLoc(feature.getChr(), feature.getStart(), feature.getEnd());
    }

    /**
     //     * @see GenomeLoc.setStart
     */
    @Deprecated
    public GenomeLoc setStart(final GenomeLoc loc, final int start) {
        return createGenomeLoc(loc.getContig(), loc.getContigIndex(), start, loc.getStop());
    }

    /**
     //     * @see GenomeLoc.setStop
     */
    @Deprecated
    public GenomeLoc setStop(final GenomeLoc loc, final int stop) {
        return createGenomeLoc(loc.getContig(), loc.getContigIndex(), loc.start, stop);
    }

    /**
     //     * @see GenomeLoc.incPos
     */
    @Deprecated
    public GenomeLoc incPos(final GenomeLoc loc) {
        return incPos(loc, 1);
    }

    /**
     //     * @see GenomeLoc.incPos
     */
    @Deprecated
    public GenomeLoc incPos(final GenomeLoc loc, final int by) {
        return createGenomeLoc(loc.getContig(), loc.getContigIndex(), loc.start + by, loc.stop + by);
    }

    /**
     * Creates a GenomeLoc than spans the entire contig.
     * @param contigName Name of the contig.
     * @return A locus spanning the entire contig.
     */
    //@Requires("contigName != null")
    //@Ensures("result != null")
    public GenomeLoc createOverEntireContig(final String contigName) {
        SAMSequenceRecord contig = getContigInfo().getSequence(contigName);
        return createGenomeLoc(contigName,contig.getSequenceIndex(),1,contig.getSequenceLength(), true);
    }

    /**
     * Creates a loc to the left (starting at the loc start + 1) of maxBasePairs size.
     * @param loc The original loc
     * @param maxBasePairs The maximum number of basePairs
     * @return The contiguous loc of up to maxBasePairs length or null if the loc is already at the start of the contig.
     */
    //@Requires({"loc != null", "maxBasePairs > 0"})
    public GenomeLoc createGenomeLocAtStart(final GenomeLoc loc, final int maxBasePairs) {
        if (GenomeLoc.isUnmapped(loc))
            return null;
        final String contigName = loc.getContig();
        final SAMSequenceRecord contig = getContigInfo().getSequence(contigName);
        final int contigIndex = contig.getSequenceIndex();

        int start = loc.getStart() - maxBasePairs;
        int stop = loc.getStart() - 1;

        if (start < 1)
            start = 1;
        if (stop < 1)
            return null;

        return createGenomeLoc(contigName, contigIndex, start, stop, true);
    }

    /**
     * Creates a loc padded in both directions by maxBasePairs size (if possible).
     * @param loc      The original loc
     * @param padding  The number of base pairs to pad on either end
     * @return The contiguous loc of length up to the original length + 2*padding (depending on the start/end of the contig).
     */
    //@Requires({"loc != null", "padding >= 0"})
    public GenomeLoc createPaddedGenomeLoc(final GenomeLoc loc, final int padding) {
        if (GenomeLoc.isUnmapped(loc) || padding == 0)
            return loc;
        else
            return createGenomeLocOnContig(loc.getContig(), loc.getContigIndex(), loc.getStart() - padding, loc.getStop() + padding);
    }

    /**
     * Creates a loc to the right (starting at the loc stop + 1) of maxBasePairs size.
     * @param loc The original loc
     * @param maxBasePairs The maximum number of basePairs
     * @return The contiguous loc of up to maxBasePairs length or null if the loc is already at the end of the contig.
     */
    //@Requires({"loc != null", "maxBasePairs > 0"})
    public GenomeLoc createGenomeLocAtStop(final GenomeLoc loc, final int maxBasePairs) {
        if (GenomeLoc.isUnmapped(loc))
            return null;
        String contigName = loc.getContig();
        SAMSequenceRecord contig = getContigInfo().getSequence(contigName);
        int contigIndex = contig.getSequenceIndex();
        int contigLength = contig.getSequenceLength();

        int start = loc.getStop() + 1;
        int stop = loc.getStop() + maxBasePairs;

        if (start > contigLength)
            return null;
        if (stop > contigLength)
            stop = contigLength;

        return createGenomeLoc(contigName, contigIndex, start, stop, true);
    }

    /**
     * @see #createGenomeLocOnContig(String, int, int, int) with the contig index looked up from contig
     */
    public GenomeLoc createGenomeLocOnContig(final String contig, final int start, final int stop) {
        return createGenomeLocOnContig(contig, getContigIndex(contig), start, stop);
    }

    /**
     * Create a new genome loc, bounding start and stop by the start and end of contig
     *
     * This function will return null if start and stop cannot be adjusted in any reasonable way
     * to be on the contig.  For example, if start and stop are both past the end of the contig,
     * there's no way to fix this, and null will be returned.
     *
     * @param contig our contig
     * @param start our start as an arbitrary integer (may be negative, etc)
     * @param stop our stop as an arbitrary integer (may be negative, etc)
     * @return a valid genome loc over contig, or null if a meaningful genome loc cannot be created
     */
    public GenomeLoc createGenomeLocOnContig(final String contig, final int contigIndex, final int start, final int stop) {
        final int contigLength = getContigInfo().getSequence(contigIndex).getSequenceLength();
        final int boundedStart = Math.max(1, start);
        final int boundedStop = Math.min(contigLength, stop);

        if ( boundedStart > contigLength || boundedStop < 1 )
            // there's no meaningful way to create this genome loc, as the start and stop are off the contig
            return null;
        else
            return createGenomeLoc(contig, contigIndex, boundedStart, boundedStop);
    }
}
