# Supplementary material for: ADS-HCSpark: A scalable HaplotypeCaller leveraging adaptive data segmentation to accelerate variant calling on Spark
Source: BMC Bioinformatics. 2019 Feb 14;20:76. doi: 10.1186/s12859-019-2665-0 (PMC6376756; doi:10.1186/s12859-019-2665-0)
Supplement: Supplementary file 1 — ADS-HCSpark’s source code. This is a compressed file and needs to be decompressed first. It contains all the code for this software. (ZIP 1793 kb) [file 12859_2019_2665_MOESM1_ESM.zip › ADS-HCSpark/src/main/java/org/scut/ccnl/genomics/Constants.java]

package org.scut.ccnl.genomics;

/*
    常量
 */
public class Constants {

    public final static String IMPALA_URL = "impala.url";
    public final static String MYSQL_URL = "mysql.url";
    public final static String MYSQL_USERNAME = "mysql.username";
    public final static String MYSQL_PASSWORD = "mysql.password";
    public final static String USE_OBJ_POOL = "sparkhc.useObjPool";

    public final static String HC_INDEX_SUFFIX = ".hcidx";
    public final static int    CIGARI_CIGARD_THRESHOLD = 100000;

    public final static String DBSNP_NAME = "dbsnp";
    public final static String DBSNP_KUDU_NAME = "dbsnp_kudu";

    public final static String STR_MYSQL = "mysql";
    public final static String STR_JDBCMYSQL = "jdbcmysql";
    public final static String STR_HBASE = "hbase";
    public final static String STR_IMPALA = "impala";
    public final static String STR_NONE = "none";
    public final static String STR_TRUE = "true";
    public final static String STR_KUDU = "kudu";
    public final static String STR_NFS = "nfs";

    public final static String STR_HC = "HaplotypeCaller";
    public final static String STR_BUILD_MYSQL_DBSNP = "BuildMysqlDbsnp";
    public final static String STR_BUILD_KUDU_DBSNP = "BuildKuduDbsnp";
    public final static String STR_BUILD_HBASE_DBSNP = "BuildHBaseDbsnp";
    public final static String STR_BUILD_PREPROCESS = "BuildPreprocess";

    public final static String STR_EMPTY = "";

}
