# Supplementary material for: ADS-HCSpark: A scalable HaplotypeCaller leveraging adaptive data segmentation to accelerate variant calling on Spark
Source: BMC Bioinformatics. 2019 Feb 14;20:76. doi: 10.1186/s12859-019-2665-0 (PMC6376756; doi:10.1186/s12859-019-2665-0)
Supplement: Supplementary file 1 — ADS-HCSpark’s source code. This is a compressed file and needs to be decompressed first. It contains all the code for this software. (ZIP 1793 kb) [file 12859_2019_2665_MOESM1_ESM.zip › ADS-HCSpark/src/main/java/org/scut/ccnl/genomics/GenomeLocUtils.java]

package org.scut.ccnl.genomics;


import org.broadinstitute.gatk.utils.GenomeLoc;
import org.broadinstitute.gatk.utils.GenomeLocParser;
import org.broadinstitute.gatk.utils.sam.GATKSAMRecord;

public class GenomeLocUtils {
    public static boolean overlapsP(GenomeLoc left, GATKSAMRecord right, GenomeLocParser parser) {
        return ! disjointP(left, right ,parser);
    }

    public static boolean disjointP(GenomeLoc left, GATKSAMRecord right, GenomeLocParser parser) {
        return left.getContigIndex() != parser.getContigIndex(right.getContig()) || left.getStart() > right.getEnd() || right.getStart() > left.getStop();
    }

}
