# Supplementary material for: ADS-HCSpark: A scalable HaplotypeCaller leveraging adaptive data segmentation to accelerate variant calling on Spark
Source: BMC Bioinformatics. 2019 Feb 14;20:76. doi: 10.1186/s12859-019-2665-0 (PMC6376756; doi:10.1186/s12859-019-2665-0)
Supplement: Supplementary file 1 — ADS-HCSpark’s source code. This is a compressed file and needs to be decompressed first. It contains all the code for this software. (ZIP 1793 kb) [file 12859_2019_2665_MOESM1_ESM.zip › ADS-HCSpark/src/main/java/org/scut/ccnl/genomics/io/dbsnp/IDBsnpOperator.java]

package org.scut.ccnl.genomics.io.dbsnp;


import org.apache.ibatis.annotations.Param;

import java.util.List;

/**
 * Created by shedfree on 2017/3/20.
 */
public interface IDBsnpOperator {
    public DBsnp selectDBsnpByPos(@Param("chr") String chr, @Param("pos") int pos);

    public void addDBsnp(DBsnp dBsnp);

    public List<DBsnp> queryLoc(@Param("chr") String chr, @Param("pos") int pos);

    public List<DBsnp> queryByRange(@Param("chr") String chr, @Param("start") int start, @Param("stop") int stop);

    public Integer existTable();

    public void createDbsnpTable();
}
