# Supplementary material for: ADS-HCSpark: A scalable HaplotypeCaller leveraging adaptive data segmentation to accelerate variant calling on Spark
Source: BMC Bioinformatics. 2019 Feb 14;20:76. doi: 10.1186/s12859-019-2665-0 (PMC6376756; doi:10.1186/s12859-019-2665-0)
Supplement: Supplementary file 1 — ADS-HCSpark’s source code. This is a compressed file and needs to be decompressed first. It contains all the code for this software. (ZIP 1793 kb) [file 12859_2019_2665_MOESM1_ESM.zip › ADS-HCSpark/src/main/java/org/scut/ccnl/genomics/io/dbsnp/VCFDBCodecFactory.java]

package org.scut.ccnl.genomics.io.dbsnp;

import org.apache.log4j.Logger;
import org.scut.ccnl.genomics.Constants;
import org.scut.ccnl.genomics.GlobalArgument;


public class VCFDBCodecFactory {
    final protected static Logger logger = Logger.getLogger(VCFDBCodecFactory.class);
    public static VCFDBCodec getVCFDBCodec(GlobalArgument globalArgument){
        switch (globalArgument.DBSNP_DB){
            case Constants.STR_MYSQL:
                logger.info("mysql");
                return new MysqlVCFCodec();
            case Constants.STR_JDBCMYSQL:
                return new JdbcMysqlVCFCodec(globalArgument);
            case Constants.STR_HBASE:
                logger.info("hbase");
                return new HbaseVCFCodec();
            case Constants.STR_IMPALA:
                logger.info("impala:"+globalArgument.IMPALA_DBSNP);
                return new ImpalaVCFCodec(globalArgument);
            case Constants.STR_KUDU:
                logger.info("kudu");
                return new KuduVCFCodec(globalArgument);
            case Constants.STR_NFS:
                return new NfsVCFCodec(globalArgument);
            default:
                logger.info("none");
                return new NoneVCFDBCodec();

        }
    }

}
