# Supplementary material for: ADS-HCSpark: A scalable HaplotypeCaller leveraging adaptive data segmentation to accelerate variant calling on Spark
Source: BMC Bioinformatics. 2019 Feb 14;20:76. doi: 10.1186/s12859-019-2665-0 (PMC6376756; doi:10.1186/s12859-019-2665-0)
Supplement: Supplementary file 1 — ADS-HCSpark’s source code. This is a compressed file and needs to be decompressed first. It contains all the code for this software. (ZIP 1793 kb) [file 12859_2019_2665_MOESM1_ESM.zip › ADS-HCSpark/src/main/java/org/scut/ccnl/genomics/io/fasta/NFSFasta.java]

package org.scut.ccnl.genomics.io.fasta;

import htsjdk.samtools.SAMSequenceDictionary;
import htsjdk.samtools.reference.FastaSequenceIndex;
import htsjdk.samtools.reference.IndexedFastaSequenceFile;
import htsjdk.samtools.reference.ReferenceSequence;
import org.broadinstitute.gatk.utils.fasta.CachingIndexedFastaSequenceFile;
import org.scut.ccnl.genomics.GlobalArgument;

import java.io.Closeable;
import java.io.File;
import java.io.FileNotFoundException;
import java.io.IOException;

import static org.broadinstitute.gatk.utils.fasta.CachingIndexedFastaSequenceFile.DEFAULT_CACHE_SIZE;


public class NFSFasta extends DistributedFastaSequenceFile implements Closeable {


    private IndexedFastaSequenceFile indexedFastaSequenceFile;
    private FastaSequenceIndex index = null;

    public NFSFasta(GlobalArgument args){
        try {
            indexedFastaSequenceFile = new CachingIndexedFastaSequenceFile(new File(args.FASTA),args.fastaIndex, args.sequenceDictionary,DEFAULT_CACHE_SIZE);
            sequenceDictionary = args.sequenceDictionary;
            index = args.fastaIndex;

        } catch (Exception e) {
            e.printStackTrace();
        }
    }

    @Override
    public void close() throws IOException {
        indexedFastaSequenceFile.close();
    }

    @Override
    public ReferenceSequence getSubsequenceAt(String contig, long start, long stop) {
        return indexedFastaSequenceFile.getSubsequenceAt(contig,start,stop);
    }

    @Override
    public SAMSequenceDictionary getSequenceDictionary() {
        return sequenceDictionary;
    }

    @Override
    public ReferenceSequence getSequence(String contig) {
        return getSubsequenceAt( contig, 1, (int)index.getIndexEntry(contig).getSize() );
    }
}
