# Supplementary material for: ADS-HCSpark: A scalable HaplotypeCaller leveraging adaptive data segmentation to accelerate variant calling on Spark
Source: BMC Bioinformatics. 2019 Feb 14;20:76. doi: 10.1186/s12859-019-2665-0 (PMC6376756; doi:10.1186/s12859-019-2665-0)
Supplement: Supplementary file 1 — ADS-HCSpark’s source code. This is a compressed file and needs to be decompressed first. It contains all the code for this software. (ZIP 1793 kb) [file 12859_2019_2665_MOESM1_ESM.zip › ADS-HCSpark/src/main/java/org/scut/ccnl/genomics/io/ImpalaJdbcClient.java]

package org.scut.ccnl.genomics.io;

// Licensed to the Apache Software Foundation (ASF) under one
// or more contributor license agreements.  See the NOTICE file
// distributed with this work for additional information
// regarding copyright ownership.  The ASF licenses this file
// to you under the Apache License, Version 2.0 (the
// "License"); you may not use this file except in compliance
// with the License.  You may obtain a copy of the License at
//
//   http://www.apache.org/licenses/LICENSE-2.0
//
// Unless required by applicable law or agreed to in writing,
// software distributed under the License is distributed on an
// "AS IS" BASIS, WITHOUT WARRANTIES OR CONDITIONS OF ANY
// KIND, either express or implied.  See the License for the
// specific language governing permissions and limitations
// under the License.


import java.sql.Connection;
import java.sql.DriverManager;
import java.sql.ResultSet;
import java.sql.ResultSetMetaData;
import java.sql.SQLException;
import java.sql.Statement;
import java.text.DecimalFormat;
import java.util.ArrayList;

import org.apache.commons.cli.BasicParser;
import org.apache.commons.cli.CommandLine;
import org.apache.commons.cli.Options;
import org.apache.commons.cli.ParseException;
import org.apache.log4j.ConsoleAppender;
import org.apache.log4j.Logger;
import org.apache.log4j.PatternLayout;

import com.google.common.base.Joiner;
import com.google.common.base.Preconditions;
import com.google.common.collect.Lists;

/**
 * Basic tool for executing queries and and displaying results using Impala
 * over JDBC.
 */
public class ImpalaJdbcClient {
    private static final Logger LOG = Logger.getLogger(ImpalaJdbcClient.class);

    // Note: The older Hive Server JDBC driver (Hive .9 and earlier) is named similarly:
    // "org.apache.hadoop.hive.jdbc.HiveDriver". However, Impala currently only supports
    // the Hive Server 2 JDBC driver (Hive .10 and later).
    private final static String HIVE_SERVER2_DRIVER_NAME =
            "org.apache.hive.jdbc.HiveDriver";

    // Hive uses simple SASL by default. The auth configuration 'none' (both for the client
    // and the server) correspond to using simple SASL.
    private final static String SASL_AUTH_SPEC = ";auth=none";

    // As of Hive 0.11 'noSasl' is case sensitive. See HIVE-4232 for more details.
    private final static String NOSASL_AUTH_SPEC = ";auth=noSasl";

    // The default connection string connects to localhost at the default hs2_port without
    // Sasl.
    private final static String DEFAULT_CONNECTION_STRING =
            "jdbc:hive2://localhost:21050/default";

    private final String driverName_;
    private final String connString_;
    private Connection conn_;
    private Statement stmt_;

    private ImpalaJdbcClient(String driverName, String connString) {
        this.driverName_ = driverName;
        this.connString_ = connString;
    }

    private void validateConnection() throws SQLException {
        if (conn_ == null) {
            throw new RuntimeException("Connection not initialized.");
        } else if (conn_.isClosed()) {
            throw new RuntimeException("Connection not open.");
        }
        Preconditions.checkNotNull(stmt_);

        // Re-open if the statement if it has been closed.
        if (stmt_.isClosed()) {
            stmt_ = conn_.createStatement();
        }
    }

    public void connect() throws ClassNotFoundException, SQLException {
        LOG.info("Using JDBC Driver Name: " + driverName_);
        LOG.info("Connecting to: " + connString_);

        // Make sure the driver can be found, throws a ClassNotFoundException if
        // it is not available.
        Class.forName(driverName_);
        conn_ = DriverManager.getConnection(connString_, "", "");
        stmt_ = conn_.createStatement();
    }

    /*
     * Closes the internal Statement and Connection objects. If they are already closed
     * this is a no-op.
     */
    public void close() throws SQLException {
        if (stmt_ != null) {
            stmt_.close();
        }

        if (conn_ != null) {
            conn_.close();
        }
    }

    /*
     * Executes the given query and returns the ResultSet. Will re-open the Statement
     * if needed.
     */
    public ResultSet execQuery(String query) throws SQLException {
        validateConnection();
        LOG.info("Executing: " + query);
        return stmt_.executeQuery(query);
    }

    public void changeDatabase(String db_name) throws SQLException {
        validateConnection();
        LOG.info("Using: " + db_name);
        stmt_.execute("use " + db_name);
    }

    public Connection getConnection() {
        return conn_;
    }

    public Statement getStatement() {
        return stmt_;
    }

    public static ImpalaJdbcClient createClientUsingHiveJdbcDriver() {
        return new ImpalaJdbcClient(
                HIVE_SERVER2_DRIVER_NAME, DEFAULT_CONNECTION_STRING + NOSASL_AUTH_SPEC);
    }

    public static ImpalaJdbcClient createClientUsingHiveJdbcDriver(String connString) {
        return new ImpalaJdbcClient(HIVE_SERVER2_DRIVER_NAME, connString);
    }

    /**
     * Used to store the execution options passed via command line
     */
    private static class ClientExecOptions {
        private final String connStr;
        private final String query;

        public ClientExecOptions(String connStr, String query) {
            this.connStr = connStr;
            this.query = query;
        }

        public String getQuery() {
            return query;
        }

        public String getConnStr() {
            return connStr;
        }
    }

    /**
     * Parses command line options
     */
    private static ClientExecOptions parseOptions(String [] args) throws ParseException {
        Options options = new Options();
        options.addOption("i", true, "host:port of target machine impalad is listening on");
        options.addOption("c", true,
                "Full connection string to use. Overrides host/port value");
        options.addOption("t", true, "SASL/NOSASL, whether to use SASL transport or not");
        options.addOption("q", true, "Query String");
        options.addOption("help", false, "Help");

        BasicParser optionParser = new BasicParser();
        CommandLine cmdArgs = optionParser.parse(options, args);

        String transportOption = cmdArgs.getOptionValue("t");
        if (transportOption == null) {
            LOG.error("Must specify '-t' option, whether to use SASL transport or not.");
            LOG.error("Using the wrong type of transport will cause the program to hang.");
            LOG.error("Usage: " + options.toString());
            System.exit(1);
        }
        if (!transportOption.equalsIgnoreCase("SASL") &&
                !transportOption.equalsIgnoreCase("NOSASL")) {
            LOG.error("Invalid argument " + transportOption + " to '-t' option.");
            LOG.error("Usage: " + options.toString());
            System.exit(1);
        }
        boolean useSasl = transportOption.equalsIgnoreCase("SASL");

        String connStr = cmdArgs.getOptionValue("c", null);

        // If the user didn't specify a custom connection string, build a connection
        // string using HiveServer 2 JDBC driver and no security.
        if (connStr == null) {
            String hostPort = cmdArgs.getOptionValue("i", "localhost:21050");
            connStr = "jdbc:hive2://" + hostPort + "/";
        }
        // Append appropriate auth option to connection string.
        if (useSasl) {
            connStr = connStr + SASL_AUTH_SPEC;
        } else {
            connStr = connStr + NOSASL_AUTH_SPEC;
        }

        String query = cmdArgs.getOptionValue("q");
        if (query == null) {
            LOG.error("Must specify a query to execute.");
            LOG.error("Usage: " + options.toString());
            System.exit(1);
        }

        return new ClientExecOptions(connStr, query);
    }

    private static String formatColumnValue(String colVal, String columnType)
            throws NumberFormatException {
        columnType = columnType.toLowerCase();
        if (colVal == null) {
            return columnType.equals("string") ? "'NULL'" : "NULL";
        }

        if (columnType.equals("string")) {
            return "'" + colVal + "'";
        } else if (columnType.equals("float") || columnType.equals("double")) {
            // Fixup formatting of float/double values to match the expected test
            // results
            DecimalFormat df = new DecimalFormat("#.##################################");
            double doubleVal = Double.parseDouble(colVal);
            return df.format(doubleVal);
        }
        return colVal;
    }

    /**
     * Executes one or more queries using the given ImpalaJdbcClient. Multiple queries
     * should be seperated using semi-colons.
     * @throws SQLException
     */
    private static void execQuery(ImpalaJdbcClient client, String queryString)
            throws SQLException, NumberFormatException {

        String[] queries = queryString.trim().split(";");
        for (String query: queries) {
            query = query.trim();
            if (query.indexOf(" ") > -1) {
                if (query.substring(0, query.indexOf(" ")).equalsIgnoreCase("use")) {
                    String[] split_query = query.split(" ");
                    String db_name = split_query[split_query.length - 1];
                    client.changeDatabase(db_name);
                    client.getStatement().close();
                    continue;
                }
            }
            long startTime = System.currentTimeMillis();
            ResultSet res = client.execQuery(query);
            ResultSetMetaData meta = res.getMetaData();
            ArrayList<String> arrayList = Lists.newArrayList();

            // This token (and the [END] token) are used to help parsing the result output
            // for test verification purposes.
            LOG.info("----[START]----");
            int rowCount = 0;
            while (res.next()) {
                arrayList.clear();
                for (int i = 1; i <= meta.getColumnCount(); ++i) {
                    // Format the value based on the column type
                    String colVal = formatColumnValue(res.getString(i), meta.getColumnTypeName(i));
                    arrayList.add(colVal);
                }
                LOG.info(Joiner.on(",").join(arrayList));
                ++rowCount;
            }
            LOG.info("----[END]----");
            long endTime = System.currentTimeMillis();
            float seconds = (endTime - startTime) / 1000F;
            LOG.info("Returned " + rowCount + " row(s) in " + seconds + "s");

            // Make sure the Statement is closed after every query.
            client.getStatement().close();
        }
    }

    /**
     * Executes a query over JDBC. Multiple queries can be passed in if they are semi-colon
     * separated.
     */
    public static void main(String[] args) throws SQLException, ClassNotFoundException,
            ParseException {
        // Remove all prefixes from the logging output to make it easier to parse and disable
        // the root logger from spewing anything. This is done to make it easier to parse
        // the output.
        PatternLayout layout = new PatternLayout("%m%n");
        ConsoleAppender consoleAppender = new ConsoleAppender(layout);
        LOG.addAppender(consoleAppender);
        LOG.setAdditivity(false);

        ClientExecOptions execOptions = parseOptions(args);

        ImpalaJdbcClient client =
                ImpalaJdbcClient.createClientUsingHiveJdbcDriver(execOptions.getConnStr());

        try {
            client.connect();
            execQuery(client, execOptions.getQuery());
        } finally {
            client.close();
        }
    }
}
