# Supplementary material for: ADS-HCSpark: A scalable HaplotypeCaller leveraging adaptive data segmentation to accelerate variant calling on Spark
Source: BMC Bioinformatics. 2019 Feb 14;20:76. doi: 10.1186/s12859-019-2665-0 (PMC6376756; doi:10.1186/s12859-019-2665-0)
Supplement: Supplementary file 1 — ADS-HCSpark’s source code. This is a compressed file and needs to be decompressed first. It contains all the code for this software. (ZIP 1793 kb) [file 12859_2019_2665_MOESM1_ESM.zip › ADS-HCSpark/src/main/java/org/scut/ccnl/genomics/Main.java]

package org.scut.ccnl.genomics;

public class Main {

    static {
        try {
            Class.forName("org.broadinstitute.gatk.tools.walkers.haplotypecaller.HaplotypeCaller");
            Class.forName("org.broadinstitute.gatk.utils.MRUCachingSAMSequenceDictionary");
        } catch (ClassNotFoundException e) {
            e.printStackTrace();
        }
    }

}
