# Supplementary material for: ADS-HCSpark: A scalable HaplotypeCaller leveraging adaptive data segmentation to accelerate variant calling on Spark
Source: BMC Bioinformatics. 2019 Feb 14;20:76. doi: 10.1186/s12859-019-2665-0 (PMC6376756; doi:10.1186/s12859-019-2665-0)
Supplement: Supplementary file 1 — ADS-HCSpark’s source code. This is a compressed file and needs to be decompressed first. It contains all the code for this software. (ZIP 1793 kb) [file 12859_2019_2665_MOESM1_ESM.zip › ADS-HCSpark/src/main/java/org/scut/ccnl/genomics/MapData.java]

package org.scut.ccnl.genomics;

import org.broadinstitute.gatk.utils.activeregion.ActiveRegion;
import org.broadinstitute.gatk.utils.refdata.RefMetaDataTracker;

import java.io.Serializable;

/**
 * Data to use in the ActiveRegionWalker.map function produced by the NanoScheduler input iterator
 */
public class MapData implements Serializable {
    public ActiveRegion activeRegion;
    public RefMetaDataTracker tracker;

    public MapData(ActiveRegion activeRegion, RefMetaDataTracker tracker) {
        this.activeRegion = activeRegion;
        this.tracker = tracker;
    }
}
