# Supplementary material for: ADS-HCSpark: A scalable HaplotypeCaller leveraging adaptive data segmentation to accelerate variant calling on Spark
Source: BMC Bioinformatics. 2019 Feb 14;20:76. doi: 10.1186/s12859-019-2665-0 (PMC6376756; doi:10.1186/s12859-019-2665-0)
Supplement: Supplementary file 1 — ADS-HCSpark’s source code. This is a compressed file and needs to be decompressed first. It contains all the code for this software. (ZIP 1793 kb) [file 12859_2019_2665_MOESM1_ESM.zip › ADS-HCSpark/src/main/java/org/scut/ccnl/genomics/PeekableLastIterator.java]

package org.scut.ccnl.genomics;

import htsjdk.samtools.util.CloseableIterator;
import htsjdk.samtools.util.CloserUtil;
import htsjdk.samtools.util.PeekableIterator;

import java.util.Iterator;

public class PeekableLastIterator<Object> extends PeekableIterator<Object> {
    private Object last;

    /** Constructs a new iterator that wraps the supplied iterator. */
    public PeekableLastIterator(Iterator<Object> iterator) {
        super(iterator);
    }

    /** Returns the next object and advances the iterator. */
    @Override
    public Object next() {
        Object retval = super.next();
        rememberLast(retval);
        return retval;
    }

    private void rememberLast(Object retval){
        last = retval;
    }

    public Object getLast(){
        return last;
    }
}
