# Supplementary material for: ADS-HCSpark: A scalable HaplotypeCaller leveraging adaptive data segmentation to accelerate variant calling on Spark
Source: BMC Bioinformatics. 2019 Feb 14;20:76. doi: 10.1186/s12859-019-2665-0 (PMC6376756; doi:10.1186/s12859-019-2665-0)
Supplement: Supplementary file 1 — ADS-HCSpark’s source code. This is a compressed file and needs to be decompressed first. It contains all the code for this software. (ZIP 1793 kb) [file 12859_2019_2665_MOESM1_ESM.zip › ADS-HCSpark/src/main/java/org/scut/ccnl/genomics/PreprocessEntity.java]

package org.scut.ccnl.genomics;


public class PreprocessEntity {
    //Arrays.asList("id:"+id+":"+interval+":"+recordNum+":"+cigar_m+":"+cigar_i+":"+cigar_d+":"+cigar_s+":"+cigar_all);
    private Integer id;
    private Integer cigarI_D;
    private Long interval;
    private Long recordNum;
    private Integer cigarS;

    public PreprocessEntity(Integer id, Integer cigarI_D, Long interval, Long recordNum,Integer cigarS) {
        this.id = id;
        this.cigarI_D = cigarI_D;
        this.interval = interval;
        this.recordNum = recordNum;
        this.cigarS = cigarS;
    }

    public Integer getId() {
        return id;
    }

    public Integer getCigarI_D() {
        return cigarI_D;
    }

    public Long getInterval() {
        return interval;
    }

    public Long getRecordNum() {
        return recordNum;
    }

    @Override
    public String toString() {
        return "PreprocessEntity{" +
                "id=" + id +
                ", cigarI_D=" + cigarI_D +
                ", interval=" + interval +
                ", recordNum=" + recordNum +
                '}';
    }
}
