# Supplementary material for: ADS-HCSpark: A scalable HaplotypeCaller leveraging adaptive data segmentation to accelerate variant calling on Spark
Source: BMC Bioinformatics. 2019 Feb 14;20:76. doi: 10.1186/s12859-019-2665-0 (PMC6376756; doi:10.1186/s12859-019-2665-0)
Supplement: Supplementary file 1 — ADS-HCSpark’s source code. This is a compressed file and needs to be decompressed first. It contains all the code for this software. (ZIP 1793 kb) [file 12859_2019_2665_MOESM1_ESM.zip › ADS-HCSpark/src/main/java/org/scut/ccnl/genomics/VariantCaller.java]

package org.scut.ccnl.genomics;

import htsjdk.samtools.CigarElement;
import htsjdk.samtools.SAMFileHeader;
import htsjdk.samtools.SAMSequenceDictionary;
import htsjdk.samtools.util.PeekableIterator;
import htsjdk.variant.variantcontext.VariantContext;
import htsjdk.variant.vcf.VCFHeader;
import org.apache.commons.cli.CommandLine;
import org.apache.hadoop.conf.Configuration;
import org.apache.hadoop.fs.FSDataInputStream;
import org.apache.hadoop.fs.FileSystem;
import org.apache.hadoop.fs.Path;
import org.apache.log4j.Logger;
import org.apache.spark.api.java.JavaRDD;
import org.apache.spark.api.java.JavaSparkContext;
import org.apache.spark.util.LongAccumulator;
import org.broadinstitute.gatk.engine.GATKVCFUtils;
import org.broadinstitute.gatk.engine.GenomeAnalysisEngine;
import org.broadinstitute.gatk.engine.datasources.providers.LocusShardDataProvider;
import org.broadinstitute.gatk.engine.datasources.rmd.ReferenceOrderedDataSource;
import org.broadinstitute.gatk.engine.executive.WindowMakerIterator;
import org.broadinstitute.gatk.engine.filters.*;
import org.broadinstitute.gatk.engine.io.DirectOutputTracker;
import org.broadinstitute.gatk.engine.io.stubs.VariantContextWriterStub;
import org.broadinstitute.gatk.engine.iterators.MisencodedBaseQualityReadTransformer;
import org.broadinstitute.gatk.engine.iterators.ReadTransformer;
import org.broadinstitute.gatk.engine.iterators.ReadTransformingIterator;
import org.broadinstitute.gatk.engine.traversals.TraverseActiveRegions;
import org.broadinstitute.gatk.tools.walkers.haplotypecaller.HCMappingQualityFilter;
import org.broadinstitute.gatk.tools.walkers.haplotypecaller.HaplotypeCaller;
import org.broadinstitute.gatk.utils.GenomeLocParser;
import org.broadinstitute.gatk.utils.refdata.RefMetaDataTracker;
import org.broadinstitute.gatk.utils.sam.GATKSAMRecord;
import org.broadinstitute.gatk.utils.sam.ReadUtils;
import org.scut.ccnl.genomics.io.VariantsSparkSink;
import org.scut.ccnl.genomics.io.dbsnp.ImpalaVCFCodec;
import org.scut.ccnl.genomics.io.dbsnp.VCFDBCacheCodecFactory;
import org.scut.ccnl.genomics.io.dbsnp.VCFDBCodec;
import org.scut.ccnl.genomics.io.dbsnp.VCFDBCodecFactory;
import org.scut.ccnl.genomics.io.fasta.CachingDistributedFastaSequenceFile;
import org.seqdoop.hadoop_bam.util.SAMHeaderReader;
import scala.Tuple2;

import java.io.OutputStream;
import java.util.*;
import java.util.function.Function;
import java.util.stream.Stream;
import java.util.stream.StreamSupport;


public class VariantCaller {
    final protected static Logger logger = Logger.getLogger(VariantCaller.class);

    // 将 Iterator<GATKSAMRecord> 通过变异检测转换称为 Iterator<VariantContext>
    public static Iterator<VariantContext> getVariantContexts(
            int id,
            Iterator<GATKSAMRecord> gatksamRecordIterator,
            GlobalArgument globalArgument,
            LongAccumulator accumulator
            ) throws Exception{
        setEnviVariable(globalArgument);

        GenomeLocParser genomeLocParser = new GenomeLocParser(globalArgument.sequenceDictionary);
        genomeLocParser.setMRUCachingSAMSequenceDictionary();

        // WindowMakerIterator为WindowMaker去掉interval参数的实现
        // 还是需要迭代,因为一个partition里可能有多个染色体的数据
        GATKRecordSubListIterator listIterator = new GATKRecordSubListIterator(
                applyDecoratingIterators(gatksamRecordIterator), genomeLocParser);
        Spliterators.spliteratorUnknownSize(listIterator,Spliterator.SORTED | Spliterator.ORDERED);

        //封装，以便不同的实现


        Iterable<SubIteratorItem> subIteratorItemIterable = () -> listIterator;
        Stream<SubIteratorItem> subIteratorItemStream = StreamSupport.stream(subIteratorItemIterable.spliterator(),false);
        return subIteratorItemStream.flatMap(subIteratorItemToVariant(id,globalArgument,genomeLocParser,accumulator)).iterator();

    }

    public static Function<SubIteratorItem, Stream<VariantContext>> subIteratorItemToVariant(
            int id,
            GlobalArgument globalArgument,
            GenomeLocParser genomeLocParser,
            LongAccumulator accumulator
    ){
        return subIteratorItem -> {
            List<VariantContext> listMapData = new ArrayList<>();

            try(CachingDistributedFastaSequenceFile fastaSequenceFile =
                    CachingDistributedFastaSequenceFile.getFastaSeqFile(globalArgument);
                HaplotypeCaller walker = new HaplotypeCaller();
                VCFDBCodec vcfdbCodec = globalArgument.DBSNP_CACHE ?
                        VCFDBCacheCodecFactory.getVCFDBCodec(globalArgument):
                        VCFDBCodecFactory.getVCFDBCodec(globalArgument)
            ) {
                if (subIteratorItem.getContig() == null) {
                    System.out.println("contig null:" + subIteratorItem.getStart());
                    PeekableIterator<GATKSAMRecord> tempIterator = (PeekableIterator<GATKSAMRecord>) subIteratorItem.getIterator();
                    while (tempIterator.hasNext() && tempIterator.peek().getContig() == null) tempIterator.next();
                    return listMapData.stream();
                }
                int itemstart = subIteratorItem.getStart();
                // engine
                GenomeAnalysisEngine engine = new GenomeAnalysisEngine();
                engine.setGenomeLocParser(genomeLocParser);

                walker.setToolkit(engine);
                engine.setWalker(walker);
                //全部的初始化
                walker.initializeForActiveRegionAndAssemble(new WalkerArguments(globalArgument,fastaSequenceFile));

                TraverseActiveRegions tar = new TraverseActiveRegions();
                tar.initialize(engine,walker);

                WindowMakerIterator windowMakerIterator = new WindowMakerIterator(subIteratorItem,
                        genomeLocParser, genomeLocParser.createGenomeLoc(subIteratorItem.getContig(),
                        itemstart,
                        subIteratorItem.getStop()), globalArgument.sampleList);
                List<ReferenceOrderedDataSource> rodDataSources = new ArrayList<>();
                //倒数第二个参数为Reference数据源
                LocusShardDataProvider dataProvider = new LocusShardDataProvider(null,
                        windowMakerIterator.getSourceInfo(),
                        genomeLocParser,
                        windowMakerIterator.getLocus(),
                        windowMakerIterator,
                        fastaSequenceFile,
                        rodDataSources);

                long flapmap_startTime = System.currentTimeMillis();

                Iterator<MapData> activeRegionIterator = tar.new ActiveRegionIterator(dataProvider);

                long dbsnpTime = 0;

                while (activeRegionIterator.hasNext()) {
                    MapData mapData = activeRegionIterator.next();
                    if (mapData.activeRegion.isActive()) {

                        RefMetaDataTracker tracker;
                        long dbsnpTempStart = System.nanoTime();
                        tracker = vcfdbCodec.parserLocation(mapData.activeRegion.getLocation(), genomeLocParser);
                        long dbsnpTempEnd = System.nanoTime();
                        dbsnpTime += (dbsnpTempEnd - dbsnpTempStart);

                        listMapData.addAll(walker.map(mapData.activeRegion, tracker));
                    }
                }
                accumulator.add(dbsnpTime);

                long flapmap_stopTime = System.currentTimeMillis();
                System.out.println("\n" + id + ":start:" + subIteratorItem.getOriginalStart() + ":" + ((TraverseActiveRegions.ActiveRegionIterator) activeRegionIterator).getZeroLocation() + ":" +
                        ":" + (flapmap_stopTime - flapmap_startTime) + ":ms:"+dbsnpTime);
            }catch (Exception e){
                e.printStackTrace();
            }
            return listMapData.stream();
        };
    }

    public static Iterator<String> getCoverage(
            int id,
            Iterator<GATKSAMRecord> gatksamRecordIterator,
            GlobalArgument globalArgument) throws Exception{

            GenomeLocParser genomeLocParser = new GenomeLocParser(globalArgument.sequenceDictionary);
            genomeLocParser.setMRUCachingSAMSequenceDictionary();

            long coverage = 0L;
            long inteval = 0L;


            // 还是需要迭代,因为一个partition里可能有多个染色体的数据
            GATKRecordSubListIterator listIterator = new GATKRecordSubListIterator(
                    new PeekableLastIterator<>(applyDecoratingIterators(gatksamRecordIterator)), genomeLocParser);


            while (listIterator.hasNext()) {
                SubIteratorItem subIteratorItem = listIterator.next();
                int start = subIteratorItem.getOriginalStart();

                TraverseActiveRegions tar = new TraverseActiveRegions();
                WindowMakerIterator windowMakerIterator = new WindowMakerIterator(subIteratorItem,
                        genomeLocParser, genomeLocParser.createGenomeLoc(subIteratorItem.getContig(),
                        subIteratorItem.getOriginalStart(),
                        subIteratorItem.getStop()), globalArgument.sampleList);

                //倒数第二个参数为Reference数据源
                LocusShardDataProvider dataProvider = new LocusShardDataProvider(null,
                        windowMakerIterator.getSourceInfo(),
                        genomeLocParser,
                        windowMakerIterator.getLocus(),
                        windowMakerIterator,
                        null,
                        null);

                TraverseActiveRegions.CoverageGetter coverageGetter = tar.new CoverageGetter(dataProvider);
                coverage += coverageGetter.getCoverage();
                int end = ((PeekableLastIterator<GATKSAMRecord>)subIteratorItem.getIterator()).getLast().getEnd();
                inteval += (end - start);

            }


            List<String> results = Arrays.asList("id:"+id+":"+coverage+":"+inteval+":"+(inteval!=0L? (coverage/inteval):0));


            return results.iterator();
    }

    public static Iterator<String> getPreprocessInfo(
            int id,
            Iterator<GATKSAMRecord> gatksamRecordIterator) throws Exception{

        PeekableIterator<GATKSAMRecord> recordIterator =
                new PeekableIterator<>(VariantCaller.applyDecoratingIterators(gatksamRecordIterator));
        if(!recordIterator.hasNext()){
            return Arrays.asList("id:"+id+":"+0+":"+0+":"+0+":"+0+":"+0+":"+0+":"+0).iterator();
        }


        long recordNum = 0;
        long cigar_m = 0,cigar_i = 0,cigar_d = 0,cigar_n = 0, cigar_s = 0,cigar_h = 0,cigar_p = 0,cigar_all = 0;
        long interval = 0;

        int start = recordIterator.peek().getStart();
        String contig = recordIterator.peek().getContig();
        GATKSAMRecord last = recordIterator.peek();

        while (recordIterator.hasNext()){

            GATKSAMRecord current = recordIterator.next();
            if(current.getContig()==null)
                continue;

            int currentStart = current.getStart();

            // 当不同染色体时，需要更新
            if(!contig.equals(current.getContig())){
                interval += (last.getStart() - start);
                start = currentStart;
                contig = current.getContig();
            }
            last = current;
            recordNum++;

            List<CigarElement> cigarElements = current.getCigar().getCigarElements();
            for(CigarElement element : cigarElements){
                cigar_all+=element.getLength();
                switch (element.getOperator().toString()){
                    case "M":
                        cigar_m+=element.getLength();
                        break;
                    case "I":
                        cigar_i+=element.getLength();
                        break;
                    case "D":
                        cigar_d+=element.getLength();
                        break;
                    case "S":
                        cigar_s+=element.getLength();
                        break;
                }
            }
        }
        // TODO:  需要考虑多染色体
        interval += last.getStart() -start;

        StringBuilder sb = new StringBuilder();
        sb.append("id:").append(id).append(":").append(interval).append(":").append(recordNum).append(":")
                .append(cigar_m).append(":").append(cigar_i).append(":")
                .append(cigar_d).append(":").append(cigar_s).append(":").append(cigar_all).append(":");
        List<String> resutls = Arrays.asList(sb.toString());

        return resutls.iterator();
    }

    public static void setPreprocessInfo(List<String> infos){
        int infosSize = infos.size();
        Set<Integer> priority = new HashSet<>(Arguments.additionSet);

        int i = 0;
        while(i < infosSize && infos.get(i).startsWith("#")) i++;

        List<PreprocessEntity> entities = new ArrayList<>(infosSize);

        // TODO: 2018/1/5 temp
        for(; i < infosSize - 1; i++){
            String[] flags = infos.get(i).split(":");
            long interval = Long.valueOf(flags[2]);
            long recordNum = Long.valueOf(flags[3]);
            // TODO: 2017/12/29 这两个属性都为0原因暂时不明
            if(interval == 0 && recordNum == 0)
                continue;

            entities.add(new PreprocessEntity(Integer.valueOf(flags[1]),
                    Integer.valueOf(flags[5])+Integer.valueOf(flags[6]),
                    interval,
                    recordNum,
                    Integer.valueOf(flags[7])));
        }
        int entitiesSize = entities.size();

        Arguments.VALID_PARTITION_NUM = entitiesSize;

        double sevenPercent = Math.ceil(0.07 * ( entitiesSize + 1));
        double fivePercent = Math.ceil(0.05 * ( entitiesSize + 1));

        //（cigarI+cigarD）的前7%，interval的后5%，Record的后5%，
        // 先按cigarI+D排序，取前7%
        // 默认排序是升序
        entities.sort(Comparator.comparing(PreprocessEntity::getCigarI_D).reversed());
        for(int j = 0; j < sevenPercent; j++){
            priority.add(entities.get(j).getId());
        }
        entities.sort(Comparator.comparing(PreprocessEntity::getInterval));
        for(int j = 0; j < fivePercent; j++){
            priority.add(entities.get(j).getId());
        }

        entities.sort(Comparator.comparing(PreprocessEntity::getRecordNum));
        for(int j = 0; j < sevenPercent; j++){
            priority.add(entities.get(j).getId());
        }
//        entities.sort(Comparator.comparing(PreprocessEntity::getCigarI_D));
//        for(int j = 0; j < eightPercent; j++){
//            priority.add(entities.get(entitiesSize -1 - j).getId());
//        }
//
//        entities.sort(Comparator.comparing(PreprocessEntity::getInterval));
//        for(int j = 0; j < eightPercent; j++){
//            priority.add(entities.get(entitiesSize -1 - j).getId());
//        }
//        for(int j = 0; j < fivePercent; j++){
//            priority.add(entities.get(j).getId());
//        }
//
//        entities.sort(Comparator.comparing(PreprocessEntity::getRecordNum));
//        for(int j = 0; j < eightPercent; j++){
//            priority.add(entities.get(j).getId());
//        }

        System.out.println(priority);


        Arguments.PARTITIONS_TO_CHANGE = priority;
    }

    public static SAMSequenceDictionary staticSequenceDictionary;
    public static void printVariantContexts(
            JavaSparkContext jsc,
            Configuration conf,
            JavaRDD<VariantContext> vcfrdd,
            GlobalArgument globalArgument,
            CommandLine commandLine) throws Exception{
        // engine
        GenomeAnalysisEngine engine = new GenomeAnalysisEngine();

        GenomeLocParser genomeLocParser = new GenomeLocParser(globalArgument.sequenceDictionary);
        genomeLocParser.setMRUCachingSAMSequenceDictionary();

        engine.setGenomeLocParser(genomeLocParser);
        HaplotypeCaller walker = new HaplotypeCaller();
        engine.setWalker(walker);
        walker.setToolkit(engine);

        VCFHeader header = GATKVCFUtils.withUpdatedContigs(
                new VCFHeader(walker.getHeadInfo(globalArgument), globalArgument.sampleList),engine);

        // 设置输出
        String outputFile = globalArgument.OUTPUT_NAME;
        Path path = new Path(globalArgument.OUTPUT_NAME);
        FileSystem fs = null;//path.getFileSystem(conf);

        OutputStream outputStream;
        if(outputFile.startsWith("file:///"))
            fs = FileSystem.getLocal(conf);
        else
            fs = path.getFileSystem(conf);
        // 如果文件存在，就先删除
        if(fs.exists(path)) {
            fs.delete(path, true);
            logger.warn(globalArgument.OUTPUT_NAME+" exist, delete and then create new file");
        }

        if(commandLine.hasOption("s")) {
            staticSequenceDictionary = globalArgument.sequenceDictionary;
            List<VariantContext> variantContextList = new ArrayList<>(vcfrdd.collect());
            variantContextList.sort(header.getVCFRecordComparator());

            outputStream = fs.create(path);

            VariantContextWriterStub vcfWriter = new VariantContextWriterStub(null,outputStream, Arrays.asList());
            DirectOutputTracker outputTracker = new DirectOutputTracker();
            outputTracker.addOutput(vcfWriter);
            vcfWriter.writeHeader(header);

            VariantContext last = null;

            for(VariantContext current : variantContextList){
                if(last!=null && last.getStart()==current.getStart() && last.getContig().equals(current.getContig()))
                    continue;
                vcfWriter.add(current);
                last = current;
            }

            outputStream.close();
        }else {
            VariantsSparkSink.saveAsShardedHadoopFiles(jsc, conf, globalArgument.OUTPUT_NAME, vcfrdd, header);
        }
    }


    public static Iterator<GATKSAMRecord> applyDecoratingIterators(Iterator<GATKSAMRecord> wrappedIterator){
        // TODO wu:hc的默认参数
        Collection<ReadFilter> filters = Arrays.asList(new HCMappingQualityFilter(),new UnmappedReadFilter(),
                new NotPrimaryAlignmentFilter(),new DuplicateReadFilter(),new FailsVendorQualityCheckFilter(),
                new MappingQualityUnavailableFilter(),new BadCigarFilter());
        MisencodedBaseQualityReadTransformer readTransformer = new MisencodedBaseQualityReadTransformer();
        readTransformer.defalutSetter();
        return applyDecoratingIterators(false,false,wrappedIterator,
                false,filters,Arrays.asList(readTransformer),(byte)-1,true);
    }

    public static Iterator<GATKSAMRecord> applyDecoratingIterators(boolean enableVerification,
                                                                   boolean useOriginalBaseQualities,
                                                                   Iterator<GATKSAMRecord> wrappedIterator,
                                                                   Boolean noValidationOfReadOrder,
                                                                   Collection<ReadFilter> supplementalFilters,
                                                                   List<ReadTransformer> readTransformers,
                                                                   byte defaultBaseQualities,
                                                                   boolean isLocusBasedTraversal){
        // Always apply the ReadFormattingIterator before both ReadFilters and ReadTransformers. At a minimum,
        // this will consolidate the cigar strings into canonical form. This has to be done before the read
        // filtering, because not all read filters will behave correctly with things like zero-length cigar
        // elements. If useOriginalBaseQualities is true or defaultBaseQualities >= 0, this iterator will also
        // modify the base qualities.
        wrappedIterator = new ReadFormattingIterator(wrappedIterator, useOriginalBaseQualities, defaultBaseQualities);

        wrappedIterator = new CountingFilteringIterator(wrappedIterator, supplementalFilters);

        // For locus traversals where we're downsampling to coverage by sample, assume that the downsamplers
        // will be invoked downstream from us in LocusIteratorByState. This improves performance by avoiding
        // splitting/re-assembly of the read stream at this stage, and also allows for partial downsampling
        // of individual reads.
        // TODO wu:这里hc中暂时用不上
        /*boolean assumeDownstreamLIBSDownsampling = isLocusBasedTraversal &&
                readProperties.getDownsamplingMethod().type == DownsampleType.BY_SAMPLE &&
                readProperties.getDownsamplingMethod().toCoverage != null;
        if ( ! assumeDownstreamLIBSDownsampling ) {
            wrappedIterator = applyDownsamplingIterator(wrappedIterator);
        }
        // unless they've said not to validate read ordering (!noValidationOfReadOrder) and we've enabled verification,
        // verify the read ordering by applying a sort order iterator
        if (!noValidationOfReadOrder && enableVerification)
            wrappedIterator = new VerifyingSamIterator(wrappedIterator);
        */
        // Read transformers: these are applied last, so that we don't bother transforming reads that get discarded
        // by the read filters or downsampler.
        for ( final ReadTransformer readTransformer : readTransformers ) {
            if ( readTransformer.enabled() && readTransformer.getApplicationTime() == ReadTransformer.ApplicationTime.ON_INPUT )
                wrappedIterator = new ReadTransformingIterator(wrappedIterator, readTransformer);
        }


        return wrappedIterator;
    }

    public static Set<String> getHeader(String filename, Configuration conf) throws Exception{
        // 读取Header
        final org.apache.hadoop.fs.Path file  = new org.apache.hadoop.fs.Path(filename);
        final FileSystem fs    = file.getFileSystem(conf);

        try(FSDataInputStream in = fs.open(file)){
            final SAMFileHeader header = SAMHeaderReader.readSAMHeaderFrom(in, conf);
            return ReadUtils.getSAMFileSamples(header);
        }
    }

    public static void setEnviVariable(GlobalArgument globalArgument){
        System.setProperty(Constants.USE_OBJ_POOL,globalArgument.OBJECT_POOL.toString());
        // 如果类型是Mysql，设置环境变量
        if(globalArgument.DBSNP_DB.equals(Constants.STR_MYSQL)) {
            System.setProperty(Constants.MYSQL_URL, globalArgument.MYSQL_URL);
            System.setProperty(Constants.MYSQL_USERNAME, globalArgument.MYSQL_USERNAME);
            System.setProperty(Constants.MYSQL_PASSWORD, globalArgument.MYSQL_PASSWORD);
        }else if(globalArgument.DBSNP_DB.equals(Constants.STR_IMPALA)){
            System.setProperty(Constants.IMPALA_URL, ImpalaVCFCodec.CONNECTION_URL);
        }
    }

}
