# Supplementary material for: ADS-HCSpark: A scalable HaplotypeCaller leveraging adaptive data segmentation to accelerate variant calling on Spark
Source: BMC Bioinformatics. 2019 Feb 14;20:76. doi: 10.1186/s12859-019-2665-0 (PMC6376756; doi:10.1186/s12859-019-2665-0)
Supplement: Supplementary file 1 — ADS-HCSpark’s source code. This is a compressed file and needs to be decompressed first. It contains all the code for this software. (ZIP 1793 kb) [file 12859_2019_2665_MOESM1_ESM.zip › ADS-HCSpark/src/main/java/org/scut/ccnl/genomics/WalkerArguments.java]

package org.scut.ccnl.genomics;


import org.scut.ccnl.genomics.io.fasta.CachingDistributedFastaSequenceFile;

import java.util.Set;

public class WalkerArguments {

    private CachingDistributedFastaSequenceFile fastaSequenceFile;
    private GlobalArgument globalArgument;

    public WalkerArguments(GlobalArgument globalArgument,
            CachingDistributedFastaSequenceFile fastaSequenceFile){
        this.globalArgument = globalArgument;
        this.fastaSequenceFile = fastaSequenceFile;
    }

    public CachingDistributedFastaSequenceFile getFastaSequenceFile() {
        return fastaSequenceFile;
    }

    public Set<String> getSampleList(){
        return globalArgument.sampleList;
    }
}
