# Supplementary material for: ADS-HCSpark: A scalable HaplotypeCaller leveraging adaptive data segmentation to accelerate variant calling on Spark
Source: BMC Bioinformatics. 2019 Feb 14;20:76. doi: 10.1186/s12859-019-2665-0 (PMC6376756; doi:10.1186/s12859-019-2665-0)
Supplement: Supplementary file 1 — ADS-HCSpark’s source code. This is a compressed file and needs to be decompressed first. It contains all the code for this software. (ZIP 1793 kb) [file 12859_2019_2665_MOESM1_ESM.zip › ADS-HCSpark/src/main/java/org/seqdoop/hadoop_bam/GATKSAMInputFormat.java]

// Copyright (c) 2010 Aalto University
//
// Permission is hereby granted, free of charge, to any person obtaining a copy
// of this software and associated documentation files (the "Software"), to
// deal in the Software without restriction, including without limitation the
// rights to use, copy, modify, merge, publish, distribute, sublicense, and/or
// sell copies of the Software, and to permit persons to whom the Software is
// furnished to do so, subject to the following conditions:
//
// The above copyright notice and this permission notice shall be included in
// all copies or substantial portions of the Software.
//
// THE SOFTWARE IS PROVIDED "AS IS", WITHOUT WARRANTY OF ANY KIND, EXPRESS OR
// IMPLIED, INCLUDING BUT NOT LIMITED TO THE WARRANTIES OF MERCHANTABILITY,
// FITNESS FOR A PARTICULAR PURPOSE AND NONINFRINGEMENT. IN NO EVENT SHALL THE
// AUTHORS OR COPYRIGHT HOLDERS BE LIABLE FOR ANY CLAIM, DAMAGES OR OTHER
// LIABILITY, WHETHER IN AN ACTION OF CONTRACT, TORT OR OTHERWISE, ARISING
// FROM, OUT OF OR IN CONNECTION WITH THE SOFTWARE OR THE USE OR OTHER DEALINGS
// IN THE SOFTWARE.

// File created: 2010-08-03 11:50:19

package org.seqdoop.hadoop_bam;

import htsjdk.samtools.BAMFileSpan;
import htsjdk.samtools.Chunk;
import htsjdk.samtools.DiskBasedBAMFileIndex;
import htsjdk.samtools.SAMFileHeader;
import htsjdk.samtools.SAMSequenceDictionary;
import htsjdk.samtools.SamFiles;
import htsjdk.samtools.util.Interval;
import htsjdk.samtools.util.Locatable;

import java.util.*;

import org.apache.hadoop.fs.FSDataInputStream;
import org.apache.hadoop.fs.FileSystem;
import org.apache.log4j.Logger;
import org.apache.xpath.Arg;
import org.scut.ccnl.genomics.Arguments;
import org.scut.ccnl.genomics.io.PriorityFileSplit;
import org.seqdoop.hadoop_bam.util.NIOFileUtil;
import org.seqdoop.hadoop_bam.util.SAMHeaderReader;
import org.seqdoop.hadoop_bam.util.WrapSeekable;

import java.io.IOException;

import htsjdk.samtools.seekablestream.SeekableStream;

import org.apache.hadoop.conf.Configuration;
import org.apache.hadoop.fs.Path;
import org.apache.hadoop.io.LongWritable;
import org.apache.hadoop.mapreduce.InputSplit;
import org.apache.hadoop.mapreduce.JobContext;
import org.apache.hadoop.mapreduce.RecordReader;
import org.apache.hadoop.mapreduce.TaskAttemptContext;
import org.apache.hadoop.mapreduce.lib.input.FileInputFormat;
import org.apache.hadoop.mapreduce.lib.input.FileSplit;

import static org.scut.ccnl.genomics.Arguments.INPUT_FORMAT_OVERLAP_SIZE;

/** An {@link org.apache.hadoop.mapreduce.InputFormat} for BAM files. Values
 * are the individual records; see {@link BAMRecordReader} for the meaning of
 * the key.
 */
public class GATKSAMInputFormat
        extends FileInputFormat<LongWritable,SAMRecordWritable>
{
    final protected static Logger logger = Logger.getLogger(GATKSAMInputFormat.class);
    // set this to true for debug output
    public final static boolean DEBUG_BAM_SPLITTER = false;

    /**
     * If set to <code>true</code>, ensure that for paired reads both reads in a pair are
     * always in the same split for queryname-sorted BAM files.
     * <p>
     * Note: only use this option if for all paired reads both reads in each pair are
     * present, otherwise it is possible that reads may be silently dropped.
     */
    public static final String KEEP_PAIRED_READS_TOGETHER_PROPERTY =
            "hadoopbam.bam.keep-paired-reads-together";

    /**
     * Filter by region, like <code>-L</code> in SAMtools. Takes a comma-separated
     * list of intervals, e.g. <code>chr1:1-20000,chr2:12000-20000</code>. For
     * programmatic use {@link #setIntervals(Configuration, List)} should be preferred.
     */
    public static final String INTERVALS_PROPERTY = "hadoopbam.bam.intervals";

    public static <T extends Locatable> void setIntervals(Configuration conf,
                                                          List<T> intervals) {
        StringBuilder sb = new StringBuilder();
        for (Iterator<T> it = intervals.iterator(); it.hasNext(); ) {
            Locatable l = it.next();
            sb.append(String.format("%s:%d-%d", l.getContig(), l.getStart(), l.getEnd()));
            if (it.hasNext()) {
                sb.append(",");
            }
        }
        conf.set(INTERVALS_PROPERTY, sb.toString());
    }

    static List<Interval> getIntervals(Configuration conf) {
        String intervalsProperty = conf.get(INTERVALS_PROPERTY);
        if (intervalsProperty == null) {
            return null;
        }
        List<Interval> intervals = new ArrayList<Interval>();
        for (String s : intervalsProperty.split(",")) {
            String[] parts = s.split(":|-");
            Interval interval =
                    new Interval(parts[0], Integer.parseInt(parts[1]), Integer.parseInt(parts[2]));
            intervals.add(interval);
        }
        return intervals;
    }

    static Path getIdxPath(Path path) {
        return path.suffix(SplittingBAMIndexer.OUTPUT_FILE_EXTENSION);
    }

    /** Returns a {@link BAMRecordReader} initialized with the parameters. */
    @Override public RecordReader<LongWritable,SAMRecordWritable>
    createRecordReader(InputSplit split, TaskAttemptContext ctx)
            throws InterruptedException, IOException
    {
        final RecordReader<LongWritable,SAMRecordWritable> rr =
                new BAMRecordReader();
        rr.initialize(split, ctx);
        return rr;
    }

    /** The splits returned are {@link FileVirtualSplit FileVirtualSplits}. */
    @Override public List<InputSplit> getSplits(JobContext job)
            throws IOException
    {
        return getSplits(super.getSplits(job), job.getConfiguration());
    }

    public List<InputSplit> getSplits(
            List<InputSplit> splits, Configuration cfg)
            throws IOException
    {
        // Align the splits so that they don't cross blocks.

        // addIndexedSplits() requires the given splits to be sorted by file
        // path, so do so. Although FileInputFormat.getSplits() does, at the time
        // of writing this, generate them in that order, we shouldn't rely on it.
        Collections.sort(splits, new Comparator<InputSplit>() {
            public int compare(InputSplit a, InputSplit b) {
                FileSplit fa = (FileSplit)a, fb = (FileSplit)b;
                return fa.getPath().compareTo(fb.getPath());
            }
        });

        long start = System.currentTimeMillis();

        final List<InputSplit> newSplits =
                new ArrayList<InputSplit>(splits.size());

        for (int i = 0; i < splits.size();) {
            i = addProbabilisticSplits(splits, i, newSplits, cfg);
        }
        System.out.println("get spiits:"+(System.currentTimeMillis()-start)/1000);

        return filterByInterval(newSplits, cfg);
    }
    protected List<PriorityFileSplit> getSmallSplits(int i, List<InputSplit> splits, int each_split_size) throws IOException{
        // 默认的中等优先级
        return getSmallSplits(i,splits,each_split_size,GATKSAMPriorityInputFormat.MID_LEVEL);
    }

    protected List<PriorityFileSplit> getSmallSplits(int i, List<InputSplit> splits, int each_split_size, int priority) throws IOException{
        FileSplit fspl = (FileSplit) splits.get(i);

        long all_len = fspl.getLength();
        long each_block_len = (int)Math.ceil(all_len / (64*1024) / each_split_size);
        each_block_len*=(64*1024);
        long start = fspl.getStart();

        List<PriorityFileSplit> tempSplits = new ArrayList<>(each_split_size);

        for (int j = 0; j < each_split_size - 1; j++) {

            PriorityFileSplit temp = new PriorityFileSplit(fspl.getPath(), start, each_block_len, fspl.getLocations(), priority);
            start += each_block_len;
            tempSplits.add(temp);
        }
        // 最后一个分块的大小可能会有些差异
        PriorityFileSplit temp = new PriorityFileSplit(fspl.getPath(), start, fspl.getStart() + all_len - start, fspl.getLocations(),priority);
        tempSplits.add(temp);

        return tempSplits;
    }

    // Handles all the splits that share the Path of the one at index i,
    // returning the next index to be used.
    protected int addIndexedSplits(
            List<InputSplit> splits, int i, List<InputSplit> newSplits,
            Configuration cfg)
            throws IOException
    {
        final Path file = ((FileSplit)splits.get(i)).getPath();
        List<InputSplit> potentialSplits = new ArrayList<InputSplit>();

        final SplittingBAMIndex idx = new SplittingBAMIndex(
                file.getFileSystem(cfg).open(getIdxPath(file)));

        int splitsEnd = splits.size();
        for (int j = i; j < splitsEnd; ++j)
            if (!file.equals(((FileSplit)splits.get(j)).getPath()))
                splitsEnd = j;

        for (int j = i; j < splitsEnd; ++j) {
            final FileSplit fileSplit = (FileSplit)splits.get(j);

            final long start =         fileSplit.getStart();
            final long end   = start + fileSplit.getLength();

            final Long blockStart = idx.nextAlignment(start);

            // The last split needs to end where the last alignment ends, but the
            // index doesn't store that data (whoops); we only know where the last
            // alignment begins. Fortunately there's no need to change the index
            // format for this: we can just set the end to the maximal length of
            // the final BGZF block (0xffff), and then read until BAMRecordCodec
            // hits EOF.
            Long blockEnd;
            if (j == splitsEnd - 1) {
                blockEnd = idx.prevAlignment(end) | 0xffff;
            } else {
                blockEnd = idx.nextAlignment(end);
            }

            if (blockStart == null || blockEnd == null) {
                System.err.println("Warning: index for " + file.toString() +
                        " was not good. Generating probabilistic splits.");

                return addProbabilisticSplits(splits, i, newSplits, cfg);
            }

            potentialSplits.add(new FileVirtualSplit(
                    file, blockStart, blockEnd, fileSplit.getLocations()));
        }

        for (InputSplit s : potentialSplits) {
            newSplits.add(s);
        }
        return splitsEnd;
    }

    // Works the same way as addIndexedSplits, to avoid having to reopen the
    // file repeatedly and checking addIndexedSplits for an index repeatedly.
    protected int addProbabilisticSplits(
            List<InputSplit> splits, int i, List<InputSplit> newSplits,
            Configuration cfg)
            throws IOException
    {
        final Path path = ((FileSplit)splits.get(i)).getPath();
        final SeekableStream sin =
                WrapSeekable.openPath(path.getFileSystem(cfg), path);

        final BAMSplitGuesser guesser = new BAMSplitGuesser(sin, cfg);

        FileVirtualSplit previousSplit = null;

        for (; i < splits.size(); ++i) {
            FileSplit fspl = (FileSplit)splits.get(i);
            if (!fspl.getPath().equals(path))
                break;
            long beg;
            long end;
            beg = fspl.getStart();
            end = beg + fspl.getLength();

            // 为了overlap(前后都要)
            if(i < splits.size() -1) end += INPUT_FORMAT_OVERLAP_SIZE;
//            if(i >0) beg -= INPUT_FORMAT_OVERLAP_SIZE;

            long alignedBeg = guesser.guessNextBAMRecordStart(beg, end);

            // As the guesser goes to the next BGZF block before looking for BAM
            // records, the ending BGZF blocks have to always be traversed fully.
            // Hence force the length to be 0xffff, the maximum possible.
            long alignedEnd = end << 16 | 0xffff;

            if (alignedBeg == end) {
                // No records detected in this split: merge it to the previous one.
                // This could legitimately happen e.g. if we have a split that is
                // so small that it only contains the middle part of a BGZF block.
                //
                // Of course, if it's the first split, then this is simply not a
                // valid BAM file.
                //
                // FIXME: In theory, any number of splits could only contain parts
                // of the BAM header before we start to see splits that contain BAM
                // records. For now, we require that the split size is at least as
                // big as the header and don't handle that case.
                if (previousSplit == null)
                    throw new IOException("'" + path + "': "+
                            "no reads in first split: bad BAM file or tiny split size?");

                previousSplit.setEndVirtualOffset(alignedEnd);
            } else {
                previousSplit = new FileVirtualSplit(
                        path, alignedBeg, alignedEnd, fspl.getLocations());
                if(DEBUG_BAM_SPLITTER) {
                    final long byte_offset  = alignedBeg >>> 16;
                    final long record_offset = alignedBeg & 0xffff;
                    System.err.println("XXX split " + i +
                            " byte offset: " + byte_offset + " record offset: " +
                            record_offset + " virtual offset: " + alignedBeg);
                }
                newSplits.add(previousSplit);
            }
        }

        sin.close();
        return i;
    }

    protected List<InputSplit> filterByInterval(List<InputSplit> splits, Configuration conf)
            throws IOException {
        List<Interval> intervals = getIntervals(conf);
        if (intervals == null) {
            return splits;
        }

        // Get the chunks in the intervals we want (chunks give start and end file pointers
        // into a BAM file) by looking in all the indexes for the BAM files
        List<Chunk> chunks = new ArrayList<Chunk>();
        Set<Path> bamFiles = new LinkedHashSet<Path>();
        for (InputSplit split : splits) {
            bamFiles.add(((FileVirtualSplit) split).getPath());
        }
        for (Path bamFile : bamFiles) {
            FileSystem fs = bamFile.getFileSystem(conf);
            java.nio.file.Path index = SamFiles.findIndex(
                    NIOFileUtil.asPath(fs.makeQualified(bamFile).toUri()));
            if (index == null) {
                System.err.println("WARNING: no BAM index file found, splits will not be " +
                        "filtered, which may be very inefficient: " + bamFile);
                return splits;
            }
            Path indexFile = new Path(index.toUri());

            FSDataInputStream in = fs.open(bamFile);
            SAMFileHeader header = SAMHeaderReader.readSAMHeaderFrom(in, conf);
            SAMSequenceDictionary dict = header.getSequenceDictionary();

            WrapSeekable seekableIdxFile = WrapSeekable.openPath(conf, indexFile);
            DiskBasedBAMFileIndex idx = new DiskBasedBAMFileIndex(seekableIdxFile, dict);

            for (Locatable interval : intervals) {
                int referenceIndex = dict.getSequenceIndex(interval.getContig());
                int intervalStart = interval.getStart();
                int intervalEnd = interval.getEnd();
                BAMFileSpan sfs = idx.getSpanOverlapping(referenceIndex, intervalStart, intervalEnd);
                chunks.addAll(sfs.getChunks());
            }
        }

        // Use the chunks to filter the splits
        List<InputSplit> filteredSplits = new ArrayList<InputSplit>();
        for (InputSplit split : splits) {
            FileVirtualSplit virtualSplit = (FileVirtualSplit) split;
            long splitStart = virtualSplit.getStartVirtualOffset();
            long splitEnd = virtualSplit.getEndVirtualOffset();
            // if any chunk overlaps with the split, keep the split, but adjust the start and
            // end to the maximally overlapping portion for all chunks that overlap
            long newStart = Long.MAX_VALUE;
            long newEnd = Long.MIN_VALUE;
            boolean overlaps = false;
            for (Chunk chunk : chunks) {
                long chunkStart = chunk.getChunkStart();
                long chunkEnd = chunk.getChunkEnd();
                if (overlaps(splitStart, splitEnd, chunkStart, chunkEnd)) {
                    long overlapStart = Math.max(splitStart, chunkStart);
                    long overlapEnd = Math.min(splitEnd, chunkEnd);
                    newStart = Math.min(newStart, overlapStart);
                    newEnd = Math.max(newEnd, overlapEnd);
                    overlaps = true;
                }
            }
            if (overlaps) {
                filteredSplits.add(new FileVirtualSplit(virtualSplit.getPath(), newStart, newEnd,
                        virtualSplit.getLocations()));
            }
        }
        return filteredSplits;
    }

    static boolean overlaps(long start, long end, long start2, long end2) {
        return (start2 >= start && start2 <= end) || (end2 >=start && end2 <= end) ||
                (start >= start2 && end <= end2);
    }

    @Override public boolean isSplitable(JobContext job, Path path) {
        return true;
    }
}
