# Supplementary material for: ADS-HCSpark: A scalable HaplotypeCaller leveraging adaptive data segmentation to accelerate variant calling on Spark
Source: BMC Bioinformatics. 2019 Feb 14;20:76. doi: 10.1186/s12859-019-2665-0 (PMC6376756; doi:10.1186/s12859-019-2665-0)
Supplement: Supplementary file 1 — ADS-HCSpark’s source code. This is a compressed file and needs to be decompressed first. It contains all the code for this software. (ZIP 1793 kb) [file 12859_2019_2665_MOESM1_ESM.zip › ADS-HCSpark/src/main/java/org/seqdoop/hadoop_bam/GATKSAMOverlapInputFormat.java]

// Copyright (c) 2010 Aalto University
//
// Permission is hereby granted, free of charge, to any person obtaining a copy
// of this software and associated documentation files (the "Software"), to
// deal in the Software without restriction, including without limitation the
// rights to use, copy, modify, merge, publish, distribute, sublicense, and/or
// sell copies of the Software, and to permit persons to whom the Software is
// furnished to do so, subject to the following conditions:
//
// The above copyright notice and this permission notice shall be included in
// all copies or substantial portions of the Software.
//
// THE SOFTWARE IS PROVIDED "AS IS", WITHOUT WARRANTY OF ANY KIND, EXPRESS OR
// IMPLIED, INCLUDING BUT NOT LIMITED TO THE WARRANTIES OF MERCHANTABILITY,
// FITNESS FOR A PARTICULAR PURPOSE AND NONINFRINGEMENT. IN NO EVENT SHALL THE
// AUTHORS OR COPYRIGHT HOLDERS BE LIABLE FOR ANY CLAIM, DAMAGES OR OTHER
// LIABILITY, WHETHER IN AN ACTION OF CONTRACT, TORT OR OTHERWISE, ARISING
// FROM, OUT OF OR IN CONNECTION WITH THE SOFTWARE OR THE USE OR OTHER DEALINGS
// IN THE SOFTWARE.

// File created: 2010-08-03 11:50:19

package org.seqdoop.hadoop_bam;

import com.google.common.collect.ImmutableList;
import htsjdk.samtools.AbstractBAMFileIndex;
import htsjdk.samtools.BAMFileReader;
import htsjdk.samtools.BAMFileSpan;
import htsjdk.samtools.BAMIndex;
import htsjdk.samtools.Chunk;
import htsjdk.samtools.LinearBAMIndex;
import htsjdk.samtools.LinearIndex;
import htsjdk.samtools.QueryInterval;
import htsjdk.samtools.SAMFileHeader;
import htsjdk.samtools.SAMFileSpan;
import htsjdk.samtools.SAMSequenceDictionary;
import htsjdk.samtools.SamInputResource;
import htsjdk.samtools.SamReader;
import htsjdk.samtools.SamReaderFactory;
import htsjdk.samtools.util.Interval;
import htsjdk.samtools.util.Locatable;
import java.util.Iterator;
import java.util.LinkedHashMap;
import java.util.LinkedHashSet;
import java.util.Map;
import java.util.Set;
import java.util.stream.Collectors;
import org.apache.hadoop.fs.FSDataInputStream;
import org.apache.hadoop.fs.FileSystem;
import org.seqdoop.hadoop_bam.util.NIOFileUtil;
import org.seqdoop.hadoop_bam.util.SAMHeaderReader;
import org.seqdoop.hadoop_bam.util.WrapSeekable;
import org.slf4j.Logger;
import org.slf4j.LoggerFactory;

import java.io.IOException;
import java.nio.file.ProviderNotFoundException;
import java.util.ArrayList;
import java.util.Collections;
import java.util.Comparator;
import java.util.List;

import htsjdk.samtools.BAMIndex;
import htsjdk.samtools.seekablestream.SeekableStream;

import org.apache.hadoop.conf.Configuration;
import org.apache.hadoop.fs.Path;
import org.apache.hadoop.io.LongWritable;
import org.apache.hadoop.mapreduce.InputSplit;
import org.apache.hadoop.mapreduce.JobContext;
import org.apache.hadoop.mapreduce.RecordReader;
import org.apache.hadoop.mapreduce.TaskAttemptContext;
import org.apache.hadoop.mapreduce.lib.input.FileInputFormat;
import org.apache.hadoop.mapreduce.lib.input.FileSplit;

/** An {@link org.apache.hadoop.mapreduce.InputFormat} for BAM files. Values
 * are the individual records; see {@link BAMRecordReader} for the meaning of
 * the key.
 */
public class GATKSAMOverlapInputFormat
        extends FileInputFormat<LongWritable,SAMRecordWritable>
{
    private static final Logger logger = LoggerFactory.getLogger(BAMInputFormat.class);

    /**
     * If set to true, only include reads that overlap the given intervals (if specified),
     * and unplaced unmapped reads (if specified). For programmatic use
     * {@link #setTraversalParameters(Configuration, List, boolean)} should be preferred.
     */
    public static final String BOUNDED_TRAVERSAL_PROPERTY = "hadoopbam.bam.bounded-traversal";

    /**
     * If set to true, enables the use of BAM indices to calculate splits.
     * For programmatic use
     * {@link #setEnableBAISplitCalculator(Configuration, boolean)} should be preferred.
     * By default, this split calculator is disabled in favor of the splitting-bai calculator.
     */
    public static final String ENABLE_BAI_SPLIT_CALCULATOR = "hadoopbam.bam.enable-bai-splitter";

    /**
     * Filter by region, like <code>-L</code> in SAMtools. Takes a comma-separated
     * list of intervals, e.g. <code>chr1:1-20000,chr2:12000-20000</code>. For
     * programmatic use {@link #setIntervals(Configuration, List)} should be preferred.
     */
    public static final String INTERVALS_PROPERTY = "hadoopbam.bam.intervals";

    /**
     * If set to true, include unplaced unmapped reads (that is, unmapped reads with no
     * position). For programmatic use
     * {@link #setTraversalParameters(Configuration, List, boolean)} should be preferred.
     */
    public static final String TRAVERSE_UNPLACED_UNMAPPED_PROPERTY = "hadoopbam.bam.traverse-unplaced-unmapped";

    /**
     * Only include reads that overlap the given intervals. Unplaced unmapped reads are not
     * included.
     * @param conf the Hadoop configuration to set properties on
     * @param intervals the intervals to filter by
     * @param <T> the {@link Locatable} type
     */
    public static <T extends Locatable> void setIntervals(Configuration conf,
                                                          List<T> intervals) {
        setTraversalParameters(conf, intervals, false);
    }

    /**
     * Enables or disables the split calculator that uses the BAM index to calculate splits.
     */
    public static void setEnableBAISplitCalculator(Configuration conf,
                                                   boolean setEnabled) {
        conf.setBoolean(ENABLE_BAI_SPLIT_CALCULATOR, setEnabled);
    }

    /**
     * Only include reads that overlap the given intervals (if specified) and unplaced
     * unmapped reads (if <code>true</code>).
     * @param conf the Hadoop configuration to set properties on
     * @param intervals the intervals to filter by, or <code>null</code> if all reads
     *   are to be included (in which case <code>traverseUnplacedUnmapped</code> must be
     *   <code>true</code>)
     * @param traverseUnplacedUnmapped whether to included unplaced unampped reads
     * @param <T> the {@link Locatable} type
     */
    public static <T extends Locatable> void setTraversalParameters(Configuration conf,
                                                                    List<T> intervals, boolean traverseUnplacedUnmapped) {
        if (intervals == null && !traverseUnplacedUnmapped) {
            throw new IllegalArgumentException("Traversing mapped reads only is not supported.");
        }
        conf.setBoolean(BOUNDED_TRAVERSAL_PROPERTY, true);
        if (intervals != null) {
            StringBuilder sb = new StringBuilder();
            for (Iterator<T> it = intervals.iterator(); it.hasNext(); ) {
                Locatable l = it.next();
                sb.append(String.format("%s:%d-%d", l.getContig(), l.getStart(), l.getEnd()));
                if (it.hasNext()) {
                    sb.append(",");
                }
            }
            conf.set(INTERVALS_PROPERTY, sb.toString());
        }
        conf.setBoolean(TRAVERSE_UNPLACED_UNMAPPED_PROPERTY, traverseUnplacedUnmapped);
    }

    /**
     * Reset traversal parameters so that all reads are included.
     * @param conf the Hadoop configuration to set properties on
     */
    public static void unsetTraversalParameters(Configuration conf) {
        conf.unset(BOUNDED_TRAVERSAL_PROPERTY);
        conf.unset(INTERVALS_PROPERTY);
        conf.unset(TRAVERSE_UNPLACED_UNMAPPED_PROPERTY);
    }

    static boolean isBoundedTraversal(Configuration conf) {
        return conf.getBoolean(BOUNDED_TRAVERSAL_PROPERTY, false) ||
                conf.get(INTERVALS_PROPERTY) != null; // backwards compatibility
    }

    static boolean traverseUnplacedUnmapped(Configuration conf) {
        return conf.getBoolean(TRAVERSE_UNPLACED_UNMAPPED_PROPERTY, false);
    }

    static List<Interval> getIntervals(Configuration conf) {
        String intervalsProperty = conf.get(INTERVALS_PROPERTY);
        if (intervalsProperty == null) {
            return null;
        }
        if (intervalsProperty.isEmpty()) {
            return ImmutableList.of();
        }
        List<Interval> intervals = new ArrayList<Interval>();
        for (String s : intervalsProperty.split(",")) {
            String[] parts = s.split(":|-");
            Interval interval =
                    new Interval(parts[0], Integer.parseInt(parts[1]), Integer.parseInt(parts[2]));
            intervals.add(interval);
        }
        return intervals;
    }

    static Path getIdxPath(Path path) {
        return path.suffix(SplittingBAMIndexer.OUTPUT_FILE_EXTENSION);
    }

    static List<InputSplit> removeIndexFiles(List<InputSplit> splits) {
        // Remove any splitting bai files
        return splits.stream()
                .filter(split -> !((FileSplit) split).getPath().getName().endsWith(
                        SplittingBAMIndexer.OUTPUT_FILE_EXTENSION))
                .filter(split -> !((FileSplit) split).getPath().getName().endsWith(
                        BAMIndex.BAMIndexSuffix))
                .collect(Collectors.toList());
    }

    static Path getBAIPath(Path path) {
        return path.suffix(BAMIndex.BAMIndexSuffix);
    }

    /** Returns a {@link BAMRecordReader} initialized with the parameters. */
    @Override public RecordReader<LongWritable,SAMRecordWritable>
    createRecordReader(InputSplit split, TaskAttemptContext ctx)
            throws InterruptedException, IOException
    {
        final RecordReader<LongWritable,SAMRecordWritable> rr =
                new BAMRecordReader();
        rr.initialize(split, ctx);
        return rr;
    }

    /** The splits returned are {@link FileVirtualSplit FileVirtualSplits}. */
    @Override public List<InputSplit> getSplits(JobContext job)
            throws IOException
    {
        return getSplits(super.getSplits(job), job.getConfiguration());
    }

    public List<InputSplit> getSplits(
            List<InputSplit> splits, Configuration cfg)
            throws IOException
    {

        final List<InputSplit> origSplits = removeIndexFiles(splits);

        // Align the splits so that they don't cross blocks.

        // addIndexedSplits() requires the given splits to be sorted by file
        // path, so do so. Although FileInputFormat.getSplits() does, at the time
        // of writing this, generate them in that order, we shouldn't rely on it.
        Collections.sort(origSplits, new Comparator<InputSplit>() {
            public int compare(InputSplit a, InputSplit b) {
                FileSplit fa = (FileSplit)a, fb = (FileSplit)b;
                return fa.getPath().compareTo(fb.getPath());
            }
        });

        final List<InputSplit> newSplits =
                new ArrayList<InputSplit>(origSplits.size());

        for (int i = 0; i < origSplits.size()-1;) {
            try {
                i = addIndexedSplits                        (origSplits, i, newSplits, cfg);
            } catch (IOException | ProviderNotFoundException e) {
                if (cfg.getBoolean(ENABLE_BAI_SPLIT_CALCULATOR, false)) {
                    try {
                        i = addBAISplits            (origSplits, i, newSplits, cfg);
                    } catch (IOException | ProviderNotFoundException e2) {
                        i = addProbabilisticSplits  (origSplits, i, newSplits, cfg);
                    }
                } else {
                    i = addProbabilisticSplits          (origSplits, i, newSplits, cfg);
                }
            }
        }
        return filterByInterval(newSplits, cfg);
    }

    // Handles all the splits that share the Path of the one at index i,
    // returning the next index to be used.
    private int addIndexedSplits(
            List<InputSplit> splits, int i, List<InputSplit> newSplits,
            Configuration cfg)
            throws IOException
    {
        final Path file = ((FileSplit)splits.get(i)).getPath();
        List<InputSplit> potentialSplits = new ArrayList<InputSplit>();

        final SplittingBAMIndex idx = new SplittingBAMIndex(
                file.getFileSystem(cfg).open(getIdxPath(file)));

        int splitsEnd = splits.size();
        for (int j = i; j < splitsEnd; ++j)
            if (!file.equals(((FileSplit)splits.get(j)).getPath()))
                splitsEnd = j;

        if (idx.size() == 1) { // no alignments, only the file size, so no splits to add
            return splitsEnd;
        }

        for (int j = i; j < splitsEnd; ++j) {
            final FileSplit fileSplit = (FileSplit)splits.get(j);

            final long start =         fileSplit.getStart();
            final long end   = start + fileSplit.getLength();

            final Long blockStart = idx.nextAlignment(start);

            // The last split needs to end where the last alignment ends, but the
            // index doesn't store that data (whoops); we only know where the last
            // alignment begins. Fortunately there's no need to change the index
            // format for this: we can just set the end to the maximal length of
            // the final BGZF block (0xffff), and then read until BAMRecordCodec
            // hits EOF.
            Long blockEnd;
            if (j == splitsEnd - 1) {
                blockEnd = idx.prevAlignment(end) | 0xffff;
            } else {
                blockEnd = idx.nextAlignment(end);
            }

            if (blockStart == null || blockEnd == null) {
                logger.warn("Index for {} was not good. Generating probabilistic splits.", file);
                return addProbabilisticSplits(splits, i, newSplits, cfg);
            }

            potentialSplits.add(new FileVirtualSplit(
                    file, blockStart, blockEnd, fileSplit.getLocations()));
        }

        for (InputSplit s : potentialSplits) {
            newSplits.add(s);
        }
        return splitsEnd;
    }

    // Handles all the splits that share the Path of the one at index i,
    // returning the next index to be used.
    private int addBAISplits(List<InputSplit> splits,
                             int i,
                             List<InputSplit> newSplits,
                             Configuration conf) throws IOException {
        final Path path = ((FileSplit)splits.get(i)).getPath();
        FileSystem fs = path.getFileSystem(conf);
        int splitsEnd = i;

        try (FSDataInputStream in = fs.open(path)) {
            SAMFileHeader header = SAMHeaderReader.readSAMHeaderFrom(in, conf);
            SAMSequenceDictionary dict = header.getSequenceDictionary();

            final SeekableStream guesserSin =
                    WrapSeekable.openPath(fs, path);
            final BAMSplitGuesser guesser = new BAMSplitGuesser(guesserSin, conf);

            final SeekableStream sin;
            if (fs.exists(getBAIPath(path))) {
                sin = WrapSeekable.openPath(fs, getBAIPath(path));
            } else {
                sin = WrapSeekable.openPath(fs, new Path(path.toString()
                        .replaceFirst("\\.bam$", BAMIndex.BAMIndexSuffix)));
            }
            final LinearBAMIndex idx = new LinearBAMIndex(sin, dict);

            // searches for the first contig that contains linear bins
            // a contig will have no linear bins if there are no reads mapped to that
            // contig (e.g., reads were aligned to a whole genome, and then reads from
            // only a single contig were selected)
            int ctgIdx = -1;
            int bin = 0;
            LinearIndex linIdx;
            int ctgBins;
            long lastStart = 0;
            do {
                ctgIdx++;
                linIdx = idx.getLinearIndex(ctgIdx);
                ctgBins = linIdx.size();
            } while(ctgBins == 0);
            long nextStart = linIdx.get(bin);

            FileVirtualSplit newSplit = null;
            boolean lastWasGuessed = false;

            // loop and process all of the splits that share a single .bai
            while(splitsEnd < splits.size() &&
                    ((FileSplit)(splits.get(splitsEnd))).getPath() == path) {
                FileSplit fSplit = (FileSplit)splits.get(splitsEnd);
                splitsEnd++;

                if (splitsEnd >= splits.size()) {
                    break;
                }

                long fSplitEnd = (fSplit.getStart() + fSplit.getLength()) << 16;
                lastStart = nextStart;

                // we need to advance and find the first linear index bin
                // that starts after the current split ends.
                // this is the end of our split.
                while(nextStart < fSplitEnd && ctgIdx < dict.size()) {

                    // are we going off of the end of this contig?
                    // if so, advance to the next contig with a linear bin
                    if (bin + 1 >= ctgBins) {
                        do {
                            ctgIdx += 1;
                            bin = 0;
                            if (ctgIdx >= dict.size()) {
                                break;
                            }
                            linIdx = idx.getLinearIndex(ctgIdx);
                            ctgBins = linIdx.size();
                        } while (ctgBins == 0);
                    }
                    if (ctgIdx < dict.size() && linIdx.size() > bin) {
                        nextStart = linIdx.get(bin);
                        bin++;
                    }
                }

                // is this the first split?
                // if so, split ranges from where the reads start until the identified end
                if (fSplit.getStart() == 0) {
                    final SeekableStream inFile =
                            WrapSeekable.openPath(path.getFileSystem(conf), path);
                    SamReader open = SamReaderFactory.makeDefault().setUseAsyncIo(false)
                            .open(SamInputResource.of(inFile));
                    SAMFileSpan span = open.indexing().getFilePointerSpanningReads();
                    long bamStart = ((BAMFileSpan) span).getFirstOffset();
                    newSplit = new FileVirtualSplit(fSplit.getPath(),
                            bamStart,
                            nextStart - 1,
                            fSplit.getLocations());
                    newSplits.add(newSplit);
                } else {

                    // did we find any blocks that started in the last split?
                    // if yes, then we're fine
                    // if no, then we need to guess a split start (in the else clause)
                    if (lastStart != nextStart) {
                        if (lastWasGuessed) {
                            newSplit.setEndVirtualOffset(lastStart - 1);
                            lastWasGuessed = false;
                        }
                        newSplit = new FileVirtualSplit(fSplit.getPath(),
                                lastStart,
                                nextStart - 1,
                                fSplit.getLocations());
                        newSplits.add(newSplit);
                    } else {
                        // guess the start
                        long alignedBeg = guesser.guessNextBAMRecordStart(fSplit.getStart(),
                                fSplit.getStart() + fSplit.getLength());
                        newSplit.setEndVirtualOffset(alignedBeg - 1);
                        lastStart = alignedBeg;
                        nextStart = alignedBeg;
                        newSplit = new FileVirtualSplit(fSplit.getPath(),
                                alignedBeg,
                                alignedBeg + 1,
                                fSplit.getLocations());
                        lastWasGuessed = true;
                        newSplits.add(newSplit);
                    }
                }
                lastStart = nextStart;
            }
            // clean up the last split
            if (splitsEnd == splits.size()) {
                if (lastWasGuessed) {
                    newSplit.setEndVirtualOffset(lastStart - 1);
                    lastWasGuessed = false;
                }
                FileSplit fSplit = (FileSplit)splits.get(splitsEnd - 1);
                long fSplitEnd = (fSplit.getStart() + fSplit.getLength()) << 16;
                newSplit = new FileVirtualSplit(fSplit.getPath(),
                        lastStart,
                        fSplitEnd,
                        fSplit.getLocations());
                newSplits.add(newSplit);
            }
        }
        return splitsEnd + 1;
    }

    // Works the same way as addIndexedSplits, to avoid having to reopen the
    // file repeatedly and checking addIndexedSplits for an index repeatedly.
    protected int addProbabilisticSplits(
            List<InputSplit> splits, int i, List<InputSplit> newSplits,
            Configuration cfg)
            throws IOException
    {
        final Path path = ((FileSplit)splits.get(i)).getPath();
        final SeekableStream sin =
                WrapSeekable.openPath(path.getFileSystem(cfg), path);

        final BAMSplitGuesser guesser = new BAMSplitGuesser(sin, cfg);

        FileVirtualSplit previousSplit = null;

        for (; i < splits.size()-1; ++i) {
            FileSplit fspl = (FileSplit)splits.get(i);
            if (!fspl.getPath().equals(path))
                break;

            long beg =       fspl.getStart();
            long end = beg + fspl.getLength();

            beg = end - 1024 * 1024 ;
            end = end + 1024 * 1024 ;

            long alignedBeg = guesser.guessNextBAMRecordStart(beg, end);

            // As the guesser goes to the next BGZF block before looking for BAM
            // records, the ending BGZF blocks have to always be traversed fully.
            // Hence force the length to be 0xffff, the maximum possible.
            long alignedEnd = end << 16 | 0xffff;

            if (alignedBeg == end) {
                // No records detected in this split: merge it to the previous one.
                // This could legitimately happen e.g. if we have a split that is
                // so small that it only contains the middle part of a BGZF block.
                //
                // Of course, if it's the first split, then this is simply not a
                // valid BAM file.
                //
                // FIXME: In theory, any number of splits could only contain parts
                // of the BAM header before we start to see splits that contain BAM
                // records. For now, we require that the split size is at least as
                // big as the header and don't handle that case.
                if (previousSplit == null)
                    throw new IOException("'" + path + "': "+
                            "no reads in first split: bad BAM file or tiny split size?");

                previousSplit.setEndVirtualOffset(alignedEnd);
            } else {
                previousSplit = new FileVirtualSplit(
                        path, alignedBeg, alignedEnd, fspl.getLocations());
                newSplits.add(previousSplit);
            }
        }

        sin.close();
        return i;
    }

    protected List<InputSplit> filterByInterval(List<InputSplit> splits, Configuration conf)
            throws IOException {
        if (!isBoundedTraversal(conf)) {
            return splits;
        }

        // Get the chunk lists (BAMFileSpans) in the intervals we want (chunks give start
        // and end file pointers into a BAM file) by looking in all the indexes for the BAM
        // files
        Set<Path> bamFiles = new LinkedHashSet<>();
        for (InputSplit split : splits) {
            bamFiles.add(((FileVirtualSplit) split).getPath());
        }
        Map<Path, BAMFileSpan> fileToSpan = new LinkedHashMap<>();
        SamReaderFactory readerFactory = SamReaderFactory.makeDefault()
                .setOption(SamReaderFactory.Option.CACHE_FILE_BASED_INDEXES, true)
                .setOption(SamReaderFactory.Option.EAGERLY_DECODE, false)
                .setUseAsyncIo(false);

        List<Interval> intervals = getIntervals(conf);

        Map<Path, Long> fileToUnmapped = new LinkedHashMap<>();
        boolean traverseUnplacedUnmapped = traverseUnplacedUnmapped(conf);

        for (Path bamFile : bamFiles) {
            FileSystem fs = bamFile.getFileSystem(conf);

            try (SamReader samReader =
                         readerFactory.open(NIOFileUtil.asPath(fs.makeQualified(bamFile).toUri()))) {
                if (!samReader.hasIndex()) {
                    throw new IllegalArgumentException("Intervals set but no BAM index file found for " + bamFile);

                }

                try (FSDataInputStream in = fs.open(bamFile)) {
                    SAMFileHeader header = SAMHeaderReader.readSAMHeaderFrom(in, conf);
                    SAMSequenceDictionary dict = header.getSequenceDictionary();
                    BAMIndex idx = samReader.indexing().getIndex();

                    if (intervals != null && !intervals.isEmpty()) {
                        QueryInterval[] queryIntervals = prepareQueryIntervals(intervals, dict);
                        fileToSpan.put(bamFile, BAMFileReader.getFileSpan(queryIntervals, idx));
                    }

                    if (traverseUnplacedUnmapped) {
                        long startOfLastLinearBin = idx.getStartOfLastLinearBin();
                        long noCoordinateCount = ((AbstractBAMFileIndex) idx).getNoCoordinateCount();
                        if (startOfLastLinearBin != -1 && noCoordinateCount > 0) {
                            // add FileVirtualSplit (with no intervals) from startOfLastLinearBin to
                            // end of file
                            fileToUnmapped.put(bamFile, startOfLastLinearBin);
                        }
                    }
                }

            }
        }

        // Use the chunks to filter the splits
        List<InputSplit> filteredSplits = new ArrayList<>();
        for (InputSplit split : splits) {
            FileVirtualSplit virtualSplit = (FileVirtualSplit) split;
            long splitStart = virtualSplit.getStartVirtualOffset();
            long splitEnd = virtualSplit.getEndVirtualOffset();
            BAMFileSpan splitSpan = new BAMFileSpan(new Chunk(splitStart, splitEnd));
            BAMFileSpan span = fileToSpan.get(virtualSplit.getPath());
            if (span == null) {
                continue;
            }
            span = (BAMFileSpan) span.removeContentsBefore(splitSpan);
            span = (BAMFileSpan) span.removeContentsAfter(splitSpan);
            if (!span.getChunks().isEmpty()) {
                filteredSplits.add(new FileVirtualSplit(virtualSplit.getPath(), splitStart, splitEnd,
                        virtualSplit.getLocations(), span.toCoordinateArray()));
            }
        }

        if (traverseUnplacedUnmapped) {
            // add extra splits that contain only unmapped reads
            for (Map.Entry<Path, Long> e : fileToUnmapped.entrySet()) {
                Path file = e.getKey();
                long unmappedStart = e.getValue();
                boolean foundFirstSplit = false;
                for (InputSplit split : splits) { // TODO: are splits in order of start position?
                    FileVirtualSplit virtualSplit = (FileVirtualSplit) split;
                    if (virtualSplit.getPath().equals(file)) {
                        long splitStart = virtualSplit.getStartVirtualOffset();
                        long splitEnd = virtualSplit.getEndVirtualOffset();
                        if (foundFirstSplit) {
                            filteredSplits.add(new FileVirtualSplit(virtualSplit.getPath(), splitStart, splitEnd,
                                    virtualSplit.getLocations()));
                        } else if (splitStart <= unmappedStart && unmappedStart <= splitEnd) {
                            filteredSplits.add(new FileVirtualSplit(virtualSplit.getPath(), unmappedStart, splitEnd,
                                    virtualSplit.getLocations()));
                            foundFirstSplit = true;
                        }
                    }
                }
            }
        }

        return filteredSplits;
    }

    /**
     * Converts a List of SimpleIntervals into the format required by the SamReader query API
     * @param rawIntervals SimpleIntervals to be converted
     * @return A sorted, merged list of QueryIntervals suitable for passing to the SamReader query API
     */
    static QueryInterval[] prepareQueryIntervals( final List<Interval>
                                                          rawIntervals, final SAMSequenceDictionary sequenceDictionary ) {
        if ( rawIntervals == null || rawIntervals.isEmpty() ) {
            return null;
        }

        // Convert each SimpleInterval to a QueryInterval
        final QueryInterval[] convertedIntervals =
                rawIntervals.stream()
                        .map(rawInterval -> convertSimpleIntervalToQueryInterval(rawInterval, sequenceDictionary))
                        .toArray(QueryInterval[]::new);

        // Intervals must be optimized (sorted and merged) in order to use the htsjdk query API
        return QueryInterval.optimizeIntervals(convertedIntervals);
    }
    /**
     * Converts an interval in SimpleInterval format into an htsjdk QueryInterval.
     *
     * In doing so, a header lookup is performed to convert from contig name to index
     *
     * @param interval interval to convert
     * @param sequenceDictionary sequence dictionary used to perform the conversion
     * @return an equivalent interval in QueryInterval format
     */
    private static QueryInterval convertSimpleIntervalToQueryInterval( final Interval interval,	final SAMSequenceDictionary sequenceDictionary ) {
        if (interval == null) {
            throw new IllegalArgumentException("interval may not be null");
        }
        if (sequenceDictionary == null) {
            throw new IllegalArgumentException("sequence dictionary may not be null");
        }

        final int contigIndex = sequenceDictionary.getSequenceIndex(interval.getContig());
        if ( contigIndex == -1 ) {
            throw new IllegalArgumentException("Contig " + interval.getContig() + " not present in reads sequence " +
                    "dictionary");
        }

        return new QueryInterval(contigIndex, interval.getStart(), interval.getEnd());
    }

    @Override public boolean isSplitable(JobContext job, Path path) {
        return true;
    }
}
