# Supplementary material for: ADS-HCSpark: A scalable HaplotypeCaller leveraging adaptive data segmentation to accelerate variant calling on Spark
Source: BMC Bioinformatics. 2019 Feb 14;20:76. doi: 10.1186/s12859-019-2665-0 (PMC6376756; doi:10.1186/s12859-019-2665-0)
Supplement: Supplementary file 1 — ADS-HCSpark’s source code. This is a compressed file and needs to be decompressed first. It contains all the code for this software. (ZIP 1793 kb) [file 12859_2019_2665_MOESM1_ESM.zip › ADS-HCSpark/src/main/resources/Configuration.xml]

<?xml version="1.0" encoding="UTF-8" ?>
<!DOCTYPE configuration PUBLIC "-//mybatis.org//DTD Config 3.0//EN"
        "http://mybatis.org/dtd/mybatis-3-config.dtd">
<configuration>
<typeAliases>
    <typeAlias alias="Dbsnp" type="org.scut.ccnl.genomics.io.dbsnp.DBsnp"/>
</typeAliases>

<environments default="development">
    <environment id="development">
        <transactionManager type="JDBC"/>
        <dataSource type="POOLED">
            <property name="driver" value="com.mysql.jdbc.Driver"/>
            <property name="url" value="${url}" />
            <property name="username" value="${username}"/>
            <property name="password" value="${password}"/>
            <property name="poolMaximumActiveConnections" value="64"/>
            <property name="poolMaximumIdleConnections" value="32"/>
            <!--<property name="password" value="scutccnl"/>-->
        </dataSource>
    </environment>
</environments>

<mappers>
    <mapper resource="org/scut/ccnl/genomics/Dbsnp.xml"/>
</mappers>
</configuration>
