# Supplementary material for: ADS-HCSpark: A scalable HaplotypeCaller leveraging adaptive data segmentation to accelerate variant calling on Spark
Source: BMC Bioinformatics. 2019 Feb 14;20:76. doi: 10.1186/s12859-019-2665-0 (PMC6376756; doi:10.1186/s12859-019-2665-0)
Supplement: Supplementary file 1 — ADS-HCSpark’s source code. This is a compressed file and needs to be decompressed first. It contains all the code for this software. (ZIP 1793 kb) [file 12859_2019_2665_MOESM1_ESM.zip › ADS-HCSpark/src/main/resources/constants.properties]

FROM_LOCAL=true
#PREPROCESS=true
ADDITION_SPLIT=false
CHANGE_SPLITS_SIZE=40
INPUT_FORMAT_OVERLAP_SIZE=0
ADDITION_EACH_SPLIT_SIZE=2
DBSNP_DB=none
DBSNP_PATH=D:\\genomic\\dbsnp\\dbsnp_135.hg19.modify.vcf
MYSQL_URL=jdbc:mysql://cu01:3306/dbsnp
MYSQL_USERNAME=root
MYSQL_PASSWORD=spacedb
# OBJECT_POOL=false
