# Supplementary material for: ADS-HCSpark: A scalable HaplotypeCaller leveraging adaptive data segmentation to accelerate variant calling on Spark
Source: BMC Bioinformatics. 2019 Feb 14;20:76. doi: 10.1186/s12859-019-2665-0 (PMC6376756; doi:10.1186/s12859-019-2665-0)
Supplement: Supplementary file 1 — ADS-HCSpark’s source code. This is a compressed file and needs to be decompressed first. It contains all the code for this software. (ZIP 1793 kb) [file 12859_2019_2665_MOESM1_ESM.zip › ADS-HCSpark/src/main/resources/hbase-site.xml]

<?xml version="1.0" encoding="UTF-8"?>

<!--Autogenerated by Cloudera Manager-->
<configuration>
  <property>
    <name>hbase.rootdir</name>
    <value>hdfs://cu09:8020/hbase</value>
  </property>
  <property>
    <name>hbase.replication</name>
    <value>true</value>
  </property>
  <property>
    <name>hbase.client.write.buffer</name>
    <value>2097152</value>
  </property>
  <property>
    <name>hbase.client.pause</name>
    <value>100</value>
  </property>
  <property>
    <name>hbase.client.retries.number</name>
    <value>35</value>
  </property>
  <property>
    <name>hbase.client.scanner.caching</name>
    <value>100</value>
  </property>
  <property>
    <name>hbase.client.keyvalue.maxsize</name>
    <value>10485760</value>
  </property>
  <property>
    <name>hbase.ipc.client.allowsInterrupt</name>
    <value>true</value>
  </property>
  <property>
    <name>hbase.client.primaryCallTimeout.get</name>
    <value>10</value>
  </property>
  <property>
    <name>hbase.client.primaryCallTimeout.multiget</name>
    <value>10</value>
  </property>
  <property>
    <name>hbase.client.scanner.timeout.period</name>
    <value>60000</value>
  </property>
  <property>
    <name>hbase.coprocessor.region.classes</name>
    <value>org.apache.hadoop.hbase.security.access.SecureBulkLoadEndpoint</value>
  </property>
  <property>
    <name>hbase.regionserver.thrift.http</name>
    <value>false</value>
  </property>
  <property>
    <name>hbase.thrift.support.proxyuser</name>
    <value>false</value>
  </property>
  <property>
    <name>hbase.rpc.timeout</name>
    <value>60000</value>
  </property>
  <property>
    <name>hbase.snapshot.enabled</name>
    <value>true</value>
  </property>
  <property>
    <name>hbase.snapshot.master.timeoutMillis</name>
    <value>60000</value>
  </property>
  <property>
    <name>hbase.snapshot.region.timeout</name>
    <value>60000</value>
  </property>
  <property>
    <name>hbase.snapshot.master.timeout.millis</name>
    <value>60000</value>
  </property>
  <property>
    <name>hbase.security.authentication</name>
    <value>simple</value>
  </property>
  <property>
    <name>hbase.rpc.protection</name>
    <value>authentication</value>
  </property>
  <property>
    <name>zookeeper.session.timeout</name>
    <value>60000</value>
  </property>
  <property>
    <name>zookeeper.znode.parent</name>
    <value>/hbase</value>
  </property>
  <property>
    <name>zookeeper.znode.rootserver</name>
    <value>root-region-server</value>
  </property>
  <property>
    <name>hbase.zookeeper.quorum</name>
    <value>cu09,cu11,cu10</value>
  </property>
  <property>
    <name>hbase.zookeeper.property.clientPort</name>
    <value>2181</value>
  </property>
  <property>
    <name>hbase.rest.ssl.enabled</name>
    <value>false</value>
  </property>
</configuration>
