# Supplementary material for: ADS-HCSpark: A scalable HaplotypeCaller leveraging adaptive data segmentation to accelerate variant calling on Spark
Source: BMC Bioinformatics. 2019 Feb 14;20:76. doi: 10.1186/s12859-019-2665-0 (PMC6376756; doi:10.1186/s12859-019-2665-0)
Supplement: Supplementary file 1 — ADS-HCSpark’s source code. This is a compressed file and needs to be decompressed first. It contains all the code for this software. (ZIP 1793 kb) [file 12859_2019_2665_MOESM1_ESM.zip › ADS-HCSpark/src/main/resources/log4j.properties]

#
# Licensed to the Apache Software Foundation (ASF) under one or more
# contributor license agreements.  See the NOTICE file distributed with
# this work for additional information regarding copyright ownership.
# The ASF licenses this file to You under the Apache License, Version 2.0
# (the "License"); you may not use this file except in compliance with
# the License.  You may obtain a copy of the License at
#
#    http://www.apache.org/licenses/LICENSE-2.0
#
# Unless required by applicable law or agreed to in writing, software
# distributed under the License is distributed on an "AS IS" BASIS,
# WITHOUT WARRANTIES OR CONDITIONS OF ANY KIND, either express or implied.
# See the License for the specific language governing permissions and
# limitations under the License.
#

# Set everything to be logged to the console
log4j.rootCategory=INFO, console
log4j.appender.console=org.apache.log4j.ConsoleAppender
log4j.appender.console.target=System.err
log4j.appender.console.layout=org.apache.log4j.PatternLayout
log4j.appender.console.layout.ConversionPattern=%d{yy/MM/dd HH:mm:ss} %p %c{1}: %m%n

# Settings to quiet third party logs that are too verbose
log4j.logger.org.spark-project.jetty=WARN
log4j.logger.org.spark-project.jetty.util.component.AbstractLifeCycle=ERROR
log4j.logger.org.apache.spark.repl.SparkIMain$exprTyper=INFO
log4j.logger.org.apache.spark.repl.SparkILoop$SparkILoopInterpreter=INFO

# SPARK-9183: Settings to avoid annoying messages when looking up nonexistent UDFs in SparkSQL with Hive support
log4j.logger.org.apache.hadoop.hive.metastore.RetryingHMSHandler=FATAL
log4j.logger.org.apache.hadoop.hive.ql.exec.FunctionRegistry=ERROR
