# Supplementary material for: ADS-HCSpark: A scalable HaplotypeCaller leveraging adaptive data segmentation to accelerate variant calling on Spark
Source: BMC Bioinformatics. 2019 Feb 14;20:76. doi: 10.1186/s12859-019-2665-0 (PMC6376756; doi:10.1186/s12859-019-2665-0)
Supplement: Supplementary file 1 — ADS-HCSpark’s source code. This is a compressed file and needs to be decompressed first. It contains all the code for this software. (ZIP 1793 kb) [file 12859_2019_2665_MOESM1_ESM.zip › ADS-HCSpark/src/main/resources/org/scut/ccnl/genomics/Dbsnp.xml]

<?xml version="1.0" encoding="UTF-8" ?>
<!DOCTYPE mapper PUBLIC "-//mybatis.org//DTD Mapper 3.0//EN"
        "http://mybatis.org/dtd/mybatis-3-mapper.dtd">

<mapper namespace="org.scut.ccnl.genomics.io.dbsnp.IDBsnpOperator">
    <select id="selectDBsnpByPos" resultType="DBsnp">
        select * from dbsnp_135_hg19 where pos = #{pos} and chrom = #{chr};
    </select>

    <insert id="addDBsnp" parameterType="DBsnp">
        insert into dbsnp_135_hg19(chrom,pos,stop,id,ref,alt,qual,filter,info)
        values(#{chrom},#{pos},#{stop},#{id},#{ref},#{alt},#{qual},#{filter},#{info})
    </insert>

    <select id="queryLoc" resultType="DBsnp">
        select * from dbsnp_135_hg19 where pos &lt;= #{pos} and stop &gt;=#{pos} and chrom = #{chr};
    </select>

    <select id="queryByRange" resultType="DBsnp">
        select * from dbsnp_135_hg19 where pos &gt;= #{start} and pos &lt;=#{stop} and chrom = #{chr};
    </select>

    <select id="existTable" resultType="Integer">
        SELECT COUNT(1) FROM INFORMATION_SCHEMA.TABLES WHERE  TABLE_NAME='dbsnp_135_hg19' ;
    </select>
    
    <select id="createDbsnpTable">
        CREATE TABLE `dbsnp_135_hg19` (
              `chrom` char(20) DEFAULT NULL,
              `pos` int(11) DEFAULT NULL,
              `stop` int(11) DEFAULT NULL,
              `id` char(200) DEFAULT NULL,
              `ref` varchar(2000) DEFAULT NULL,
              `alt` varchar(2000) DEFAULT NULL,
              `qual` char(20) DEFAULT NULL,
              `filter` char(20) DEFAULT NULL,
              `info` varchar(2000) DEFAULT NULL,
              KEY `chrom` (`chrom`),
              KEY `pos` (`pos`,`stop`)
            ) ENGINE=InnoDB DEFAULT CHARSET=utf8
    </select>

</mapper>
