# Supplementary material for: ADS-HCSpark: A scalable HaplotypeCaller leveraging adaptive data segmentation to accelerate variant calling on Spark
Source: BMC Bioinformatics. 2019 Feb 14;20:76. doi: 10.1186/s12859-019-2665-0 (PMC6376756; doi:10.1186/s12859-019-2665-0)
Supplement: Supplementary file 1 — ADS-HCSpark’s source code. This is a compressed file and needs to be decompressed first. It contains all the code for this software. (ZIP 1793 kb) [file 12859_2019_2665_MOESM1_ESM.zip › ADS-HCSpark/src/main/resources/org/scut/ccnl/genomics/ImpalaDBsnp.xml]

<?xml version="1.0" encoding="UTF-8" ?>
<!DOCTYPE mapper PUBLIC "-//mybatis.org//DTD Mapper 3.0//EN"
        "http://mybatis.org/dtd/mybatis-3-mapper.dtd">

<mapper namespace="org.scut.ccnl.genomics.io.dbsnp.ImpalasnpOperator">

    <select id="queryByRange" resultType="ImpalaDBsnp">
        select chrom,pos,rs_id,ref,alt from ${tablename} where chrom = #{chr} and pos &gt;= #{start} and pos &lt;=#{stop};
    </select>
    <!--
    select chrom,pos,rs_id,ref,alt from "+tablename+"
    where chrom='"+loc.getContig()+"' and pos>="+start +" and pos<="+end-->


</mapper>
